# Supplementary material for: Innate TCRβ-chain engagement drives human T cells toward distinct memory-like effector phenotypes with immunotherapeutic potentials
Source: Sci Adv. 2023 Dec 6;9(49):eadj6174. doi: 10.1126/sciadv.adj6174 (PMC10699787; doi:10.1126/sciadv.adj6174)
Supplement: Supplementary file 2 — Tables S1 to S8 [file sciadv.adj6174_tables_s1_to_s8.zip]

Archive with 8 entries (8 files):
- adj6174_Table_S1.xlsx
- adj6174_Table_S2.xlsx
- adj6174_Table_S3.xlsx
- adj6174_Table_S4.xlsx
- adj6174_Table_S5.xlsx
- adj6174_Table_S6.xlsx
- adj6174_Table_S7.xlsx
- adj6174_Table_S8.xlsx
