# Supplementary material for: Innate TCRβ-chain engagement drives human T cells toward distinct memory-like effector phenotypes with immunotherapeutic potentials
Source: Sci Adv. 2023 Dec 6;9(49):eadj6174. doi: 10.1126/sciadv.adj6174 (PMC10699787; doi:10.1126/sciadv.adj6174)
Supplement: Supplementary file 2 — Tables S1 to S8 [file sciadv.adj6174_tables_s1_to_s8.zip › adj6174_Table_S1.xlsx]

## Sheet: Sheet1
Crystal Structure data collection summary. Related to Figure 1F,G.
Wavelength	1.0332
Resolution range	86.51-2.54 (2.58-2.54)
Space group	P 2 21 2
Unit cell	64.61,118.96, 173.15, 90, 90, 90
Total reflections	565603 (25828)
Unique reflections	44885 (2247)
Multiplicity	12.6 (11.5)
Completeness (%)	100.0 (100.0)
Mean I/sigma(I)	6.6 (0.1)
Wilson B-factor	62.5
R-merge	0.15 (4.40)
R-meas	0.16(4.61)
R-pim	0.04 (1.347)
CC1/2	0.997 (0.351)
Reflections used in refinement	37054
Reflections used for R-free	1849
R-work	0.278
R-free	0.325
RMS(bonds)	0.009
RMS(angles)	1.79
Ramachandran favored (%)	80.78
Ramachandran allowed (%)	5.15
Ramachandran outliers (%)	6.32
Rotamer outliers (%)	19.97
Clash score	17.72
Average B-factor	86.33
