# Supplementary material for: Innate TCRβ-chain engagement drives human T cells toward distinct memory-like effector phenotypes with immunotherapeutic potentials
Source: Sci Adv. 2023 Dec 6;9(49):eadj6174. doi: 10.1126/sciadv.adj6174 (PMC10699787; doi:10.1126/sciadv.adj6174)
Supplement: Supplementary file 2 — Tables S1 to S8 [file sciadv.adj6174_tables_s1_to_s8.zip › adj6174_Table_S2.xlsx]

## Sheet: all_cytokines_ng_per_10^5 cells
Quantification of cytokine production, ng per 100,000 cells (Legendplex assay). Related to Fig 4C; Supp Fig 4B,C.
TIME (h)	DONOR	CONDITION	GM-CSF	IFNa2	IFNb	IFNl1	IFNl2/3	IFNg	IL-1b	IL-4	IL-5	IL-6	IL-8	IL-9	IL-10	IL-12p70	IL-13	IL-17A	IL-17F	IL-22	IP-10	TNFa
24	C029	Unstim	0	0.00234	0.00712	0.04866	0.0282	0.001	0.0032	0.00432	0	0	0.398656	0	0.00404	0.003716	0	0	0	0	0.005728	0.02428
48	C029	Unstim	0.626384	0.003016	0.06452	0.073504	0.12956	0.001	0.0296	0.00352	0	0.00572	0.454928	0	0.02072	0.004968	0	0	0	0	0.011868	0.00596
72	C029	Unstim	0	0	0	0.01238	0.01804	2.3124	0	0.01296	0.00428	0	0.055212	0.00348	0	0.001828	0.01924	0.00126	0.0106	0.00772	0	0.0196
120	C029	Unstim	0.25466	0	0	0.033984	0.0312	2.68672	0.0148	0.02624	1.57708	0.00564	5.00731	4.45724	0.10968	0	1.91796	0.09844	0.08428	0.78464	0.0144	2.74676
168	C029	Unstim	0.417012	0.002192	0.0478	0.044448	0.07688	3.2008	0.029	0	0	0.0092	3.65226	0	0.0136	0	0	0	0	0	0.016692	0
24	C029	anti-CD3ehSP34	47.3743	0.45172	5.17108	12.6479	9.4464	0.001	2.3668	0.9152	0.2548	1.4296	144.879	0.3744	2.8964	0.49028	0.7072	5.05808	0	1.2884	2.62828	36.9108
48	C029	anti-CD3ehSP34	0	0.41836	0	1.57136	0	516.925	0	1.034	3.23	0.2252	34.1647	0.5644	1.312	0.36576	7.3648	3.19536	0.2636	3.2732	0.1018	24.7888
72	C029	anti-CD3ehSP34	0	0.414	0	0.51908	0.7092	252.554	0	0.7436	8.674	0.3608	94.1854	0.7456	4.8392	0.4598	15.0968	3.30688	0.1728	5.5852	1.94476	33.3232
120	C029	anti-CD3ehSP34	97.7937	0.46684	1.9618	6.50028	10.9584	481.069	2.9536	0.8004	300.819	0.1808	1268.89	37.6776	6.5216	0.22668	379.597	20.9104	3.1464	81.8316	16.6579	161.112
168	C029	anti-CD3ehSP34	337.13	0.62536	5.67372	12.0858	18.068	1786.75	6.0564	42.2744	109.595	1.072	1452.2	24.9964	3.1984	0.30024	154.284	9.09676	5.3188	31.0632	15.5676	75.868
24	C029	anti-CD3eOKT3	0	0.43224	0.07352	4.45712	3.082	0.001	0	1.998	1.8148	0.4272	111.08	0.4288	1.5212	0.34796	7.4308	4.01644	0	2.776	1.67552	39.1512
48	C029	anti-CD3eOKT3	0	0.38752	0	3.1088	0	410.623	0	1.5688	10.538	0.2672	77.4364	0.5652	1.7072	0.34168	15.6164	2.7608	0.0928	5.1244	0.74408	24.78
72	C029	anti-CD3eOKT3	4.67264	0.44532	0	3.36004	3.808	304.396	0.7588	4.0612	100.056	0.4024	172.742	1.9432	8.0592	0.35944	99.2168	11.3932	2.3908	37.2232	1.78388	108.379
120	C029	anti-CD3eOKT3	141.522	0.47232	2.38692	4.84852	9.6232	706.048	3.236	0.6468	198.657	0.2052	958.133	15.2388	19.1248	0.26336	199.527	22.973	4.6148	59.3876	21.2886	71.3892
168	C029	anti-CD3eOKT3	963.911	0.84024	11.0119	15.5943	25.1464	2737.52	7.9776	43.2752	208.472	1.3356	2042.3	26.2552	11.4744	0.37728	227.924	13.0003	7.9316	48.3036	39.8271	80.1964
24	C029	anti-TRBV6-5AM	0	0.40504	0	3.1088	1.276	0.001	0	0.784	0.2984	0.3296	21.6244	0.3648	0.5712	0.32996	0	0.40632	0	0.4848	0.60984	3.5256
48	C029	anti-TRBV6-5AM	27.8552	0.47772	2.03244	2.02892	7.1016	163.886	2.9596	0.7196	0.5204	0.9168	56.1572	0.4148	3.732	0.593	1.1796	0.70688	0	1.0868	1.11244	7.7736
72	C029	anti-TRBV6-5AM	3.234	0.42352	0	2.88576	0.7092	243.683	0	1.5764	3.2856	0.3936	75.6932	0.9708	4.4832	0.3932	9.1312	4.54132	0.5532	4.0184	0.90736	38.2948
120	C029	anti-TRBV6-5AM	781.216	0.66124	2.72824	12.1924	16.2204	1840.22	5.074	5.1912	635.748	6.2064	2021.84	1185.34	198.09	0.2788	703.764	43.1875	1.7088	165.878	10.8834	370.428
168	C029	anti-TRBV6-5AM	1295.15	0.7328	5.80004	11.3646	19.264	3121.41	6.5988	49.436	323.489	3.974	2123.36	407.304	14.8092	0.3152	393.436	21.8666	9.0788	164.593	9.40896	158.803
24	C030	Unstim	0.015688	0	0.004724	0.005192	0.03316	0.27704	0	0.00352	0	0.00328	0.1585	0	0.00608	0.002332	0	0	0	0	0.0053	0.02676
48	C030	Unstim	0.056024	0.004048	0.014372	0.020288	0	0.52388	0	0.00392	0	0.00276	0.143696	0	0.00968	0.001736	0	0	0	0	0.004624	0.01516
72	C030	Unstim	0.147164	0.00494	0.008224	0.082616	0.08656	0.93184	0.02044	0	0	0.00592	1.7586	0	0.00892	0.004384	0	0	0	0	0.01022	0.01664
120	C030	Unstim	0	0	0.00286	0.021872	0.02316	1.02156	0	0	0	0	0.152128	0.0076	0	0	0	0	0	0	0	0.00696
168	C030	Unstim	0	0	0.01392	0.022356	0.04296	0.831	0.0102	0	0	0	1.12805	0	0	0	0	0	0	0	0	0
24	C030	anti-CD3ehSP34	4.4594	0.46824	2.12668	8.68716	6.1368	50.4504	0	2.0968	1.9672	0.66	373.788	0.3504	5.512	0.37468	8.1092	2.138	0	4.07	6.899	218.35
48	C030	anti-CD3ehSP34	148.154	0.71212	18.5174	12.1766	19.774	35.8068	5.4096	0.204	0.0724	2.1032	993.649	0.3352	47.2072	0.57144	0	0.09284	0	0.2252	9.94348	0.3972
72	C030	anti-CD3ehSP34	0	0.60964	3.53956	9.20972	9.0572	653.23	2.9676	2.0476	96.7592	0.2404	592.853	9.4136	17.2388	0.4122	104.525	5.3146	0.49	17.6292	3.42712	123.963
120	C030	anti-CD3ehSP34	0	0.34984	3.33352	3.15428	8.6632	85.8068	2.8596	0.278	9.3056	0.262	404.532	2.076	2.102	0.2674	14.2556	3.60468	1.2148	5.9052	4.55532	15.2112
168	C030	anti-CD3ehSP34	85.068	0.37376	4.04836	4.05564	9.2648	1514.26	2.9536	0.276	46.9048	0.6836	504.45	78.6416	2.874	0.25708	62.7104	6.04052	1.232	24.586	6.02124	26.6848
24	C030	anti-CD3eOKT3	5.9402	0.53448	2.48412	10.4466	4.5924	61.9812	0.7588	7.1112	8.582	0.6876	352.84	0.7488	6.1532	0.4212	29.9412	3.02016	1.42	14.0244	3.23644	342.526
48	C030	anti-CD3eOKT3	59.3558	0.5426	6.19396	8.33368	14.164	67.5412	2.6712	2.416	37.5936	0.9968	474.814	1.0672	27.4952	0.40988	33.4476	0.83652	0	3.3992	4.06444	41.4468
72	C030	anti-CD3eOKT3	157.256	0.74376	10.376	14.7813	19.2708	224.406	8.962	6.6208	311.198	1.5328	853.527	6.2848	68.6352	0.56508	183.473	8.47156	0.388	19.372	6.86076	113.666
120	C030	anti-CD3eOKT3	40.39	0.35256	3.41384	3.6944	7.9292	391.55	1.824	0.4772	87.9364	0.3776	393.606	6.018	6.6484	0.21376	76.8424	9.5316	1.712	43.4852	7.70408	52.2892
168	C030	anti-CD3eOKT3	118.494	0.33184	3.75524	3.27832	8.4132	501.157	2.9348	0.216	87.2864	0.3888	382.961	4.604	1.25	0.24996	106.807	9.63596	1.8032	37.9616	11.5066	17.26
24	C030	anti-TRBV6-5AM	1.82916	0.44984	0.62336	3.2948	4.6264	7.6044	0	0.4796	0.3296	0.7008	132.897	0.3648	1.1428	0.38388	0	0.3538	0	0.4748	1.72792	15.4372
48	C030	anti-TRBV6-5AM	17.2959	0.58312	3.73804	7.62452	8.5848	155.956	3.7608	1.0784	0.642	0.9708	536.53	0.5028	11.3056	0.50068	1.5232	0.46472	0	2.3224	2.419	59.462
72	C030	anti-TRBV6-5AM	0	0.5784	0.47708	3.83232	7.6036	349.207	0.7588	3.6304	31.6092	0.2724	655.851	36.3392	10.6	0.40872	61.5036	6.68476	3.1616	38.8196	0	386.827
120	C030	anti-TRBV6-5AM	154.666	0.24196	1.87708	3.0716	3.2392	1625.18	1.48	1.5456	33.7164	2.9136	179.059	82.2656	68.8648	0.25732	95.67	5.03808	4.564	33.4308	2.57044	175.037
168	C030	anti-TRBV6-5AM	1068.83	0.49228	4.0258	8.48508	11.7092	3962.95	3.5836	0.3956	89.068	6.4892	965.39	162.773	43.478	0.2606	328.028	38.0206	22.314	221.624	14.8363	259.568
24	C031	Unstim	0.045512	0.0045	0.018872	0.04278	0.0282	0.8396	0.01688	0	0	0.00428	0.535552	0	0.01064	0.003776	0	0	0	0	0.007736	0
48	C031	Unstim	0.036668	0.002528	0.009364	0.0216	0	0.33824	0	0	0	0.00292	0.29222	0	0.0096	0.0039	0	0	0	0	0	0
72	C031	Unstim	0.06224	0.002248	0.012576	0.024652	0.01276	0.67732	0	0	0	0.00292	0.54374	0	0.01092	0.003656	0	0	0	0	0.010156	0
120	C031	Unstim	0.003188	0	0	0.010144	0.01904	0.04728	0	0	0	0	1.09372	0	0	0	0	0	0	0	0	0
168	C031	Unstim	0.04574	0	0.007128	0.018492	0.01904	0.23444	0.0064	0	0	0	1.54934	0	0	0	0	0	0	0	0	0
24	C031	anti-CD3ehSP34	9.21716	0.43224	2.99048	6.58016	6.3784	136.031	0	0.1372	0.0724	1.2796	134.323	0.3228	2.1404	0.53336	0	0.07568	0	0.2544	1.86368	0.1256
48	C031	anti-CD3ehSP34	2.04144	0.43176	1.50104	2.88576	1.9852	36.4908	0	0	0	0.6416	99.4921	0.2932	4.4724	0.4276	0	0.091	0	0.27	1.2066	0.2696
72	C031	anti-CD3ehSP34	32.3398	0.46868	4.0832	6.18056	9.0764	342.49	0	0	0.0336	0.9956	170.813	0.2928	20.4308	0.48044	0	0.07724	0	0.2392	1.8786	0.3072
120	C031	anti-CD3ehSP34	51.8185	0.30164	1.80472	3.27564	4.4168	74.1008	1.2808	0.0384	0	0.7832	433.242	0.124	2.2908	0.20112	0	0.04876	0	0.124	3.9504	0.132
168	C031	anti-CD3ehSP34	208.456	0.31656	1.32532	5.59356	5.7528	826.483	2.9348	0	0	1.0744	483.516	0.1136	2.858	0.20756	0	0.04248	0	0.1276	7.36028	0.066
24	C031	anti-CD3eOKT3	10.2318	0.45928	2.8448	6.5896	4.6264	127.776	1.0436	0	0.0336	0.9772	217.43	0.2524	2.0352	0.5102	0	0.08788	0	0.2392	1.47196	0.2648
48	C031	anti-CD3eOKT3	65.0211	0.49956	6.91552	5.32372	9.3808	493.645	2.3668	0.0768	0.0952	1.1708	329.382	0.266	6.3528	0.48796	0	0.08472	0	0.27	2.02476	0.1952
72	C031	anti-CD3eOKT3	69.0519	0.5158	5.42292	6.18056	10.9908	529.494	4.7132	0	0.0852	1.256	364.884	0.3068	13.13	0.46104	0	0.08944	0	0.2328	2.64016	0.248
120	C031	anti-CD3eOKT3	157.673	0.32168	2.29292	5.08932	5.1456	188.071	1.6864	0	0	1.854	419.763	0.1332	10.0088	0.2138	0	0.04792	0	0.1388	12.7498	0.1536
168	C031	anti-CD3eOKT3	525.661	0.38124	3.91108	5.73912	9.3888	1059.82	3.312	0	0	1.4492	604.989	0.16	4.5124	0.24688	0	0.04396	0	0.1388	16.067	0.0764
24	C031	anti-TRBV6-5AM	5.862	0.41384	3.56592	6.9892	1.276	96.8728	0	0.1264	0	1.1	37.561	0.2524	1.1064	0.37196	0	0.08784	0	0.2544	0.82732	0.2744
48	C031	anti-TRBV6-5AM	3.31176	0.4782	2.0078	0.15784	3.0276	59.2944	0.7588	0.1536	0.0516	0.5504	62.1722	0.2268	1.3792	0.37152	0	0.08488	0	0.2248	0.61716	0.3548
72	C031	anti-TRBV6-5AM	4.48552	0.44104	1.34532	3.69856	2.3184	30.34	0	0.1536	0.0852	0.5136	145.408	0.2656	3.1916	0.37152	0	0.09428	0	0.2468	0.49052	0.4068
120	C031	anti-TRBV6-5AM	53.6109	0.29156	1.27856	5.0092	3.8068	63.4004	1.6864	0.0684	0.072	1.1496	281.708	0.1264	11.35	0.18892	0	0.05124	0	0.1464	1.93256	0.1536
168	C031	anti-TRBV6-5AM	1290.02	0.38528	4.34856	11.2072	10.358	2568.6	3.3868	0	0	32.5044	711.379	0.1264	68.1816	0.23392	0	0.03932	0	0.1164	16.7649	0.1136
24	C032	Unstim	0.294792	0.004136	0.048688	0.073888	0	2.51952	0	0	0	0.00624	0.372672	0	0.01216	0.003712	0	0	0	0	0	0
48	C032	Unstim	0.34964	0.0045	0.050256	0.015712	0.0512	5.35352	0.0076	0	0	0.0112	0.985604	0	0.0164	0.00418	0	0	0	0	0.015328	0
72	C032	Unstim	1.79456	0.00722	0.159568	0.094208	0.22952	17.0212	0.05056	0	0	0.02784	2.96704	0	0.0452	0.005764	0	0	0	0	0.021996	0
120	C032	Unstim	0.143788	0	0.034008	0.032944	0.04052	1.81468	0.0128	0	0	0	1.40211	0	0	0	0.00352	0	0	0.0028	0.007936	0.01124
168	C032	Unstim	0.27136	0	0.038868	0.036784	0.0356	2.5716	0.0052	0.00368	0.17512	0.00276	1.51272	0.1212	0.01592	0	0.31284	0.008412	0	0.23236	0.00718	0.33996
24	C032	anti-CD3ehSP34	63.1534	0.59416	6.54576	10.2506	8.822	181.396	4.8592	0.0768	0.0724	1.1928	309.616	0.2996	3.82	0.47304	0	0.08172	0	0.2248	4.12976	0.1324
48	C032	anti-CD3ehSP34	65.85	0.55364	8.74408	4.17144	9.5608	728.945	2.042	0.2744	0	1.2472	342.401	0.2932	5.0076	0.4664	0	0.09272	0	0.262	2.35532	0.2272
72	C032	anti-CD3ehSP34	32.1636	0.53556	6.2656	3.2948	6.6328	405.152	2.9676	2.454	140.924	0.8628	416.594	19.8896	18.3404	0.55416	163.595	2.89292	2.7464	40.02	2.84968	278.935
120	C032	anti-CD3ehSP34	22.1006	0.3344	3.36796	5.39776	5.75	247.206	1.2224	1.4504	165.351	0.656	337.756	9.4172	1.7156	0.20428	82.3064	0.57216	0.7132	26.0416	2.11816	138.268
168	C032	anti-CD3ehSP34	97.422	0.33456	5.64968	5.7786	6.5992	601.819	2.2048	0.6964	209.365	0.8	300.55	42.8504	2.3744	0.21376	141.024	4.19276	1.2604	50.886	3.40476	50.8864
24	C032	anti-CD3eOKT3	41.1502	0.53524	7.298	7.78064	6.5892	428.114	1.2808	0	0.0852	1.088	255.814	0.3068	2.6232	0.40556	0	0.08488	0	0.2252	1.76552	0.1324
48	C032	anti-CD3eOKT3	42.9113	0.53448	9.46452	6.03832	7.1244	552.398	4.208	0.1372	0.106	0.9352	336.42	0.266	16.0624	0.4404	0	0.08316	0	0.2624	2.5634	0.2456
72	C032	anti-CD3eOKT3	61.7874	0.544	6.62716	8.36588	5.8896	530.89	2.042	0	0.2204	0.9144	336.362	0.2524	23.4044	0.42132	0	0.09116	0	0.2776	2.78528	0.3172
120	C032	anti-CD3eOKT3	62.0085	0.27444	2.94096	5.18868	5.0224	221.119	0.3792	2.8356	295.276	0.7836	171.626	10.1496	4.784	0.20428	200.658	2.75096	0.32	45.3084	3.52452	119.858
168	C032	anti-CD3eOKT3	419.529	0.2968	5.10136	5.22332	4.54	843.855	1.1836	1.7592	1950.53	1.2796	247.926	65.578	6.0812	0.22032	1239.57	24.0439	2.4224	354.008	14.59	179.56
24	C032	anti-TRBV6-5AM	178.711	0.7274	21.1575	18.5684	20.2496	296.034	11.032	0.0768	0	6.9124	600.529	0.3212	5.288	0.6258	0	0.091	0	0.2484	3.28336	0.6136
48	C032	anti-TRBV6-5AM	31.5887	0.4868	7.30264	4.00816	5.6348	563.991	0.7588	0.2744	0.0724	1.2484	249.318	0.266	5.616	0.42752	0	0.09116	0	0.302	1.30616	0.908
72	C032	anti-TRBV6-5AM	57.815	0.58304	6.57292	7.69056	9.0796	1080.86	3.15	4.6712	56.7264	1.4332	564.554	79.9828	41.9944	0.48616	104.18	2.95996	2.6744	39.5284	1.88064	515.992
120	C032	anti-TRBV6-5AM	144.874	0.31404	3.57316	5.3434	5.8736	1556.19	2.5012	2.2124	33.894	1.41	247.92	15.7368	63.8164	0.24652	49.6728	0.16444	0	34.0164	1.13192	130.497
168	C032	anti-TRBV6-5AM	1563.05	0.33204	5.29296	10.6273	8.7756	4691	2.4296	1.4872	643.995	9.7244	389.589	197.599	62.71	0.23816	968.923	6.29108	3.1024	724.787	16.4597	553.708
24	C033	Unstim	1.01682	0.018084	0.124112	0	0.08368	9.00276	0	0	0	0.01804	1.95195	0	0.05152	0.019028	0	0	0	0	0.003888	0.01676
48	C033	Unstim	0.285528	0.004916	0.039384	0.02548	0.09312	4.00744	0.02448	0.00712	0	0.0076	0.634064	0	0.01668	0.004024	0	0	0	0	0.012264	0.01112
72	C033	Unstim	0.3413	0.004596	0.033584	0.036	0.06628	4.6374	0	0	0	0.00896	0.677848	0	0.01696	0.004244	0	0	0	0	0.017796	0.01044
120	C033	Unstim	0.087176	0	0.013224	0.04656	0.02316	1.00532	0	0	0	0	0.02132	0	0	0	0	0	0	0	0	0
168	C033	Unstim	0.495736	0	0.030804	0.042728	0.0478	6.77368	0.0038	0.00396	0.1228	0.0052	0.408724	0.06472	0.02228	0	0.16764	0.005588	0.00632	0.10264	0.012568	0.2256
24	C033	anti-CD3ehSP34	28.3468	0.50608	4.30588	9.697	5.1388	474.414	2.0396	0.8776	0.6284	0.8932	208.079	0.366	4.1588	0.49984	2.2544	0.92808	0	0.7556	4.76944	180.023
48	C033	anti-CD3ehSP34	36.2152	0.53448	5.65852	10.1983	8.5552	629.512	1.2808	2.6588	1.4576	1.1728	334.219	0.2656	11.4268	0.41812	3.8508	0.24204	1.7932	0.0616	4.42256	40.386
72	C033	anti-CD3ehSP34	92.084	0.58464	9.41536	10.4102	10.9908	736.328	4.6464	0.5756	22.3816	1.1704	349.794	0.9508	9.2236	0.4664	36.2184	0.7818	0	1.9388	4.86296	66.428
120	C033	anti-CD3ehSP34	28.7516	0.21152	2.97456	2.74888	3.2308	320.836	1.0212	0.3176	0.102	0.45	11.0629	0.1564	1.0976	0.1958	0	0.06044	0	0.1632	0.7812	0.4184
168	C033	anti-CD3ehSP34	89.2696	0.26716	3.82284	6.852	6.236	846.633	1.8644	0.7016	118.061	0.8	147.197	19.4624	2.0504	0.2202	89.0916	2.21184	0.9456	12.984	2.27808	20.1132
24	C033	anti-CD3eOKT3	32.6666	0.5456	5.47544	6.66232	8.686	476.846	2.6712	1.1372	1.6124	1.0848	416.51	0.336	4.2252	0.3814	4.0368	0.55824	0	0.6608	3.39064	150.623
48	C033	anti-CD3eOKT3	43.8872	0.5738	6.49812	10.0478	9.3156	698.252	4.4088	8.4292	12.218	1.2904	358.071	0.5136	8.6592	0.40872	19.7772	1.31748	0.78	1.4448	3.08096	85.1776
72	C033	anti-CD3eOKT3	70.505	0.544	4.10904	9.88256	6.6328	396.474	1.5176	2.182	173.12	0.7744	341.15	1.7172	7.336	0.38996	176.712	2.25944	2.4532	8.0112	3.72412	216.676
120	C033	anti-CD3eOKT3	50.0407	0.26724	4.5272	5.20972	4.6816	479.814	1.618	0.2812	0.1836	0.8056	22.056	0.1984	1.5024	0.22604	0	0.06968	0	0.1504	1.07464	0.5216
168	C033	anti-CD3eOKT3	123.821	0.26724	3.56312	4.26016	5.026	813.482	0.6404	0.322	139.139	0.8652	123.271	4.388	2.184	0.2012	134.367	2.10032	0.1116	12.102	3.34652	12.9864
24	C033	anti-TRBV6-5AM	23.9807	0.4822	3.90388	12.4672	8.8356	294.092	3.952	0.8744	0.2152	1.5108	175.759	0.3352	1.9988	0.43392	0	0.25356	0.2084	0.3712	2.37004	29.2968
48	C033	anti-TRBV6-5AM	31.4088	0.53136	5.37308	8.54544	10.528	399.622	2.7304	0.6432	0.2344	0.9364	227.157	0.3516	3.1592	0.41804	0	0.34032	0	0.4284	2.37924	37.0312
72	C033	anti-TRBV6-5AM	69.295	0.51512	3.55852	5.29904	4.5924	425.094	0.7588	0.716	5.5708	0.9	290.582	6.4984	9.5804	0.4278	11.9888	0.3008	0	0.78	1.78644	79.812
120	C033	anti-TRBV6-5AM	17.3457	0.21596	1.78084	4.719	3.3144	708.384	0.3792	0.2812	0.1208	0.4096	5.99132	0.1904	0.9108	0.19188	0	0.06404	0	0.1588	0.65308	0.7896
168	C033	anti-TRBV6-5AM	130.034	0.2342	2.44244	5.36668	4.1748	2963.42	1.5892	0.2812	20.9076	1.3508	75.3098	7.3652	4.1212	0.20276	43.094	0.33868	0	11.3436	1.56248	19.7756
