# Supplementary material for: Innate TCRβ-chain engagement drives human T cells toward distinct memory-like effector phenotypes with immunotherapeutic potentials
Source: Sci Adv. 2023 Dec 6;9(49):eadj6174. doi: 10.1126/sciadv.adj6174 (PMC10699787; doi:10.1126/sciadv.adj6174)
Supplement: Supplementary file 2 — Tables S1 to S8 [file sciadv.adj6174_tables_s1_to_s8.zip › adj6174_Table_S3.xlsx]

## Sheet: DEG Cluster 5 vs 0 (CD4+)
Differentially Expressed Genes (scRNAseq) in CD4+ cells from clusters 5 vs 0. Related to Fig 6.
Gene	avg_log2FC	avg_FC	pct.1 (C5, a-TRBV6-5AM)	pct.2 (C0, a-CD3ehSP34)	p_val_adj
GNLY	2.48886	5.61335	0.534	0.615	1
NEAT1	1.92652	3.80136	0.917	0.811	6.44882e-130
LGALS1	1.60844	3.04922	0.982	0.934	1.38791e-233
DDIT4	1.47235	2.77474	0.891	0.561	1.79712e-220
LAG3	1.44513	2.72288	0.73	0.423	6.70705e-127
IL32	1.402	2.64268	0.95	0.955	1.6635e-84
SLC2A3	1.28448	2.43595	0.734	0.351	8.64539e-156
GAPDH	1.2326	2.3499	1	1	7.8628e-240
TRBV6-1	1.22755	2.3417	0.295	0.165	6.11853e-26
SYTL3	1.16737	2.24602	0.768	0.289	7.73294e-226
MT2A	1.16504	2.2424	0.819	0.808	4.11364e-33
JUNB	1.15187	2.22202	0.911	0.718	6.27686e-168
TNFRSF18	1.12254	2.1773	0.768	0.385	6.64531e-157
CST7	1.08454	2.1207	0.592	0.328	9.5563e-77
SRGN	1.06443	2.09134	0.963	0.942	7.47199e-140
TNFRSF4	1.05956	2.08429	0.76	0.363	1.64628e-149
CYTIP	1.04861	2.06854	0.892	0.665	4.26916e-146
ALDOA	1.03021	2.04232	0.862	0.581	4.64129e-146
MT-ND4	1.00819	2.01138	0.965	0.971	4.80429e-195
TRBV6-5	0.990629	1.98705	0.272	0.206	4.26973e-07
IL2RA	0.982946	1.9765	0.755	0.533	4.71814e-84
CORO1B	0.952452	1.93516	0.679	0.304	2.93775e-146
GZMB	0.951557	1.93396	0.938	0.977	0.00143202
MKI67	0.933041	1.9093	0.406	0.33	5.38056e-09
GPI	0.924899	1.89855	0.81	0.52	9.79277e-106
ZBED2	0.914528	1.88495	0.602	0.285	7.45639e-101
DUSP5	0.894094	1.85844	0.431	0.172	8.16847e-81
SAT1	0.893653	1.85787	0.758	0.504	8.30467e-80
TPI1	0.88803	1.85065	0.946	0.893	7.58975e-96
MT3	0.874754	1.8337	0.306	0.084	5.81982e-78
PGAM1	0.848073	1.8001	0.821	0.548	1.42143e-111
GADD45A	0.842768	1.79349	0.381	0.134	2.51733e-78
PGK1	0.825817	1.77254	0.84	0.745	5.42552e-51
HILPDA	0.810876	1.75428	0.331	0.093	8.6604e-85
CD7	0.810562	1.75389	0.822	0.772	2.37812e-42
MIF	0.800237	1.74139	0.966	0.974	1.87475e-88
DUSP4	0.799619	1.74064	0.509	0.256	6.05179e-67
LTA	0.793776	1.73361	0.455	0.349	2.07849e-11
BHLHE40	0.777319	1.71394	0.821	0.563	1.66449e-90
LMAN1	0.768162	1.7031	0.805	0.417	2.60022e-150
TMSB10	0.758217	1.6914	0.994	1	1.07567e-105
ENO1	0.75451	1.68706	0.955	0.901	1.27387e-88
S100A6	0.75417	1.68666	0.894	0.834	8.84876e-39
SQLE	0.743766	1.67454	0.596	0.238	1.3343e-117
LDHA	0.741397	1.67179	0.894	0.808	2.23951e-62
FAM162A	0.737282	1.66703	0.657	0.329	8.9301e-97
CLIC1	0.735793	1.66531	0.929	0.763	3.27302e-141
CYP1B1	0.719363	1.64645	0.336	0.195	6.30161e-24
MCL1	0.714208	1.64058	0.735	0.45	8.86969e-80
CCL5	0.707201	1.63263	0.442	0.597	7.00531e-07
MT-ND2	0.704333	1.62939	0.904	0.886	1.4187e-41
SLC5A3	0.699324	1.62374	0.531	0.283	4.41e-57
MFSD10	0.697146	1.62129	0.629	0.234	1.34151e-141
RGS1	0.695061	1.61895	0.306	0.154	1.36506e-28
MYO1G	0.694467	1.61829	0.56	0.164	1.19803e-157
CD2	0.683291	1.6058	0.931	0.817	8.05863e-94
TAF1D	0.673785	1.59525	0.742	0.442	2.00763e-85
G0S2	0.669301	1.5903	0.288	0.101	1.30506e-52
INSIG1	0.666919	1.58768	0.575	0.275	2.24425e-83
SLC16A3	0.66273	1.58308	0.457	0.11	5.16942e-144
SDF4	0.662422	1.58274	0.576	0.263	4.12763e-93
RHOC	0.658073	1.57797	0.603	0.238	6.26883e-123
VIM	0.658055	1.57795	0.845	0.872	3.36517e-10
CRIP1	0.656916	1.57671	0.834	0.669	1.90696e-57
CDK6	0.6569	1.57669	0.566	0.254	1.48702e-90
SERPINB1	0.648796	1.56786	0.763	0.591	1.94061e-44
RBPJ	0.648205	1.56722	0.526	0.223	2.99134e-87
MZB1	0.648043	1.56704	0.373	0.096	5.67238e-106
TAGLN2	0.647367	1.56631	0.885	0.715	7.3089e-91
TMSB4X	0.647063	1.56598	1	1	1.1176e-61
SEC61G	0.646928	1.56583	0.748	0.443	8.33878e-100
LINC01588	0.644607	1.56331	0.418	0.112	7.00501e-117
MTHFD2	0.64371	1.56234	0.813	0.608	4.77239e-75
MALAT1	0.638509	1.55672	1	1	9.29116e-13
PHLDA1	0.631279	1.54894	0.506	0.283	1.52985e-50
CTLA4	0.629195	1.5467	0.515	0.304	5.78835e-43
FURIN	0.625848	1.54312	0.498	0.187	5.34814e-98
PMAIP1	0.622048	1.53906	0.356	0.188	2.12828e-32
GK	0.621546	1.53852	0.398	0.104	3.29955e-112
MED10	0.614525	1.53105	0.559	0.253	9.0085e-90
SYNGR2	0.613733	1.53021	0.617	0.398	2.60562e-48
KDELR1	0.61339	1.52985	0.701	0.354	9.11668e-105
BNIP3	0.610376	1.52666	0.418	0.172	1.98384e-67
ARID5A	0.608599	1.52478	0.463	0.285	3.27214e-34
PTMS	0.605389	1.52139	0.599	0.285	7.15405e-88
CTSB	0.603105	1.51898	0.652	0.376	1.04711e-75
PTTG1	0.596279	1.51181	0.496	0.288	1.09927e-38
JUN	0.591063	1.50636	0.729	0.412	1.3477e-75
AHNAK	0.589653	1.50489	0.586	0.353	2.71205e-45
TIMP1	0.586874	1.50199	0.311	0.151	2.75667e-33
TMEM173	0.583654	1.49864	0.463	0.188	1.61826e-79
PLIN2	0.582452	1.49739	0.594	0.346	2.1378e-51
HAVCR2	0.581715	1.49663	0.456	0.161	2.10206e-92
FNBP1	0.580759	1.49564	0.668	0.4	5.08961e-67
S100A4	0.58015	1.49501	0.911	0.902	1.69877e-45
SH2D2A	0.571263	1.48582	0.57	0.38	1.10121e-38
RRM2	0.562442	1.47677	0.404	0.362	0.0444599
GNA15	0.562349	1.47667	0.397	0.08	4.6527e-139
COX5B	0.561829	1.47614	0.808	0.557	9.83528e-74
TSC22D3	0.559181	1.47343	0.568	0.448	6.50181e-17
MAF	0.557694	1.47191	0.313	0.127	2.40422e-46
ACAP1	0.551943	1.46606	0.728	0.395	3.61557e-95
TXN	0.543961	1.45797	0.81	0.603	2.0369e-56
ZNF267	0.541326	1.45531	0.518	0.238	1.26805e-74
ERO1A	0.5398	1.45377	0.551	0.282	1.88414e-65
TMEM258	0.537049	1.451	0.808	0.554	2.34008e-78
C12orf75	0.535827	1.44977	0.533	0.243	3.17517e-77
NFIL3	0.535543	1.44949	0.457	0.151	6.7835e-102
MTSS1	0.534059	1.448	0.484	0.165	7.43108e-104
PRDM1	0.524759	1.43869	0.372	0.138	4.31002e-65
IQGAP1	0.523141	1.43708	0.692	0.388	9.76216e-74
NAMPT	0.522642	1.43658	0.549	0.274	4.0251e-66
FRMD4B	0.519276	1.43324	0.375	0.101	8.09866e-99
ACADVL	0.518975	1.43294	0.754	0.432	2.41085e-88
MT-ND4L	0.518591	1.43256	0.926	0.953	1.41376e-55
CDT1	0.518237	1.4322	0.347	0.127	3.49806e-63
NDFIP2	0.518148	1.43212	0.526	0.208	1.21158e-93
CENPF	0.517601	1.43157	0.29	0.172	7.85437e-17
STAT3	0.517598	1.43157	0.701	0.474	2.66786e-51
JUND	0.514996	1.42899	0.81	0.665	2.43968e-36
HMGB2	0.514602	1.4286	0.665	0.667	1
ALDOC	0.514566	1.42856	0.391	0.136	2.23004e-78
INSIG2	0.51426	1.42826	0.368	0.111	2.86759e-86
CD82	0.512324	1.42635	0.685	0.429	1.34934e-54
MT-ND1	0.509967	1.42402	0.91	0.904	2.45832e-22
RNF19A	0.508381	1.42245	0.482	0.242	3.29915e-53
PKM	0.506984	1.42108	0.9	0.839	1.2476e-42
MT-ND5	0.504312	1.41845	0.957	0.976	3.28534e-48
ARF4	0.498751	1.41299	0.616	0.331	3.37165e-69
JMY	0.496579	1.41086	0.312	0.126	1.08322e-45
VDAC1	0.494184	1.40852	0.684	0.391	1.11233e-72
TSPO	0.49383	1.40818	0.689	0.394	4.20953e-75
C4orf3	0.493077	1.40744	0.691	0.521	3.61136e-35
NDUFB4	0.489215	1.40368	0.796	0.554	7.1785e-65
ACP5	0.48614	1.40069	0.398	0.123	3.31173e-91
MZT2B	0.482835	1.39749	0.806	0.587	2.24666e-65
HOPX	0.476416	1.39128	0.299	0.169	9.83933e-21
ITGAX	0.47275	1.38775	0.299	0.048	5.08531e-115
NDUFV2	0.470455	1.38555	0.799	0.559	1.66765e-51
PLP2	0.468692	1.38385	0.567	0.28	1.20558e-70
ZNRF1	0.468597	1.38376	0.402	0.109	1.04447e-106
S100A10	0.467927	1.38312	0.665	0.531	1.03691e-25
FDPS	0.467436	1.38265	0.573	0.297	5.74097e-64
ATF4	0.464652	1.37998	0.555	0.306	2.56995e-55
TNFRSF1B	0.463823	1.37919	0.383	0.18	2.20775e-43
LMNA	0.461803	1.37726	0.329	0.111	7.78101e-64
ANXA2	0.461064	1.37656	0.465	0.189	3.33385e-73
CDKN2D	0.460364	1.37589	0.45	0.209	1.42962e-56
CD70	0.459541	1.3751	0.309	0.133	5.88348e-40
RDH10	0.457626	1.37328	0.338	0.143	3.41753e-46
P4HB	0.456946	1.37263	0.632	0.342	2.44318e-70
NCR3	0.45442	1.37023	0.346	0.121	2.66166e-64
KCNN4	0.453869	1.36971	0.389	0.108	3.02895e-100
CKLF	0.453227	1.3691	0.563	0.329	4.80948e-49
LGALS3	0.453084	1.36896	0.286	0.082	7.95542e-66
CREM	0.45152	1.36748	0.432	0.21	4.19183e-48
MSMO1	0.451159	1.36714	0.408	0.182	3.01508e-53
IFITM2	0.450603	1.36661	0.679	0.563	1.74001e-20
CD99	0.450599	1.36661	0.657	0.478	6.5852e-31
LSP1	0.445564	1.36185	0.767	0.645	1.04432e-27
UBE2S	0.441079	1.35762	0.361	0.396	1
TOP2A	0.440692	1.35726	0.364	0.399	1
CFLAR	0.440591	1.35716	0.657	0.432	6.22458e-44
COX5A	0.43988	1.35649	0.759	0.543	5.98832e-53
METRNL	0.43851	1.3552	0.345	0.131	5.10248e-58
ETFB	0.438084	1.3548	0.551	0.29	2.48259e-59
MYL6B	0.437146	1.35392	0.479	0.182	3.90159e-85
CDKN1A	0.435605	1.35248	0.376	0.169	2.49228e-47
CD63	0.434494	1.35144	0.603	0.328	2.14832e-59
CCND2	0.431684	1.34881	0.505	0.313	5.01588e-30
SNHG15	0.428909	1.34622	0.433	0.2	1.0842e-52
PIM3	0.428302	1.34565	0.415	0.227	8.35414e-35
HDAC7	0.428251	1.3456	0.436	0.173	9.20857e-71
ELL2	0.427314	1.34473	0.426	0.179	6.64168e-61
ZNF292	0.427044	1.34448	0.56	0.351	1.02831e-36
PDE4D	0.422567	1.34031	0.469	0.256	7.59415e-41
MRPS6	0.419449	1.33742	0.71	0.495	1.18487e-39
CHCHD2	0.417733	1.33583	0.919	0.851	1.01998e-55
CD4	0.41579	1.33403	0.414	0.178	9.0167e-59
LRRFIP1	0.415351	1.33362	0.674	0.464	6.04917e-35
MIAT	0.415333	1.33361	0.295	0.069	2.63824e-83
H2AFZ	0.415058	1.33335	0.841	0.815	1.5176e-09
PIM1	0.413046	1.33149	0.503	0.253	1.15766e-53
NFKBIA	0.412259	1.33077	0.626	0.53	1.06532e-07
PHTF2	0.411343	1.32992	0.335	0.157	8.70749e-37
CAMK1	0.410577	1.32922	0.368	0.109	3.23327e-85
NOP10	0.409316	1.32806	0.712	0.497	2.36486e-44
USP48	0.40837	1.32719	0.481	0.251	7.55691e-44
FMNL1	0.40693	1.32586	0.611	0.346	1.69602e-52
HEBP2	0.406022	1.32503	0.495	0.217	3.39599e-68
TYMS	0.405919	1.32493	0.392	0.276	2.67715e-14
MYL6	0.405223	1.32429	0.955	0.916	8.31166e-47
NUDT21	0.404632	1.32375	0.619	0.333	3.11744e-64
SLC27A2	0.40374	1.32293	0.373	0.098	4.41162e-97
CD81	0.403353	1.32258	0.571	0.321	8.60317e-48
NARF	0.403273	1.3225	0.431	0.185	1.39121e-60
SURF4	0.401915	1.32126	0.576	0.291	1.24334e-62
RHOG	0.401753	1.32111	0.635	0.405	5.4744e-45
HUWE1	0.400766	1.32021	0.481	0.307	7.06241e-23
GPRIN3	0.399258	1.31883	0.415	0.256	4.82447e-24
RUNX3	0.399219	1.31879	0.473	0.263	2.11565e-39
MZT2A	0.398756	1.31837	0.578	0.295	6.08968e-63
LSM2	0.398261	1.31792	0.567	0.305	3.10259e-54
VKORC1	0.398049	1.31772	0.488	0.219	2.22812e-64
BTG3	0.396981	1.31675	0.396	0.139	7.94677e-74
WDR54	0.396813	1.3166	0.424	0.149	3.54705e-79
ANKLE2	0.396453	1.31627	0.368	0.189	1.1791e-33
GNB2	0.395113	1.31505	0.673	0.405	4.02478e-55
RPS27L	0.394312	1.31432	0.699	0.534	9.03471e-27
TNFAIP3	0.392067	1.31227	0.44	0.318	1.40659e-13
SEC13	0.39076	1.31108	0.497	0.241	1.18272e-56
YPEL3	0.388389	1.30893	0.748	0.549	4.6711e-38
RAMP1	0.388388	1.30893	0.321	0.103	9.27723e-65
ECH1	0.388174	1.30874	0.676	0.452	1.38766e-44
ENO2	0.387467	1.30809	0.403	0.176	2.93423e-53
VDR	0.386846	1.30753	0.325	0.09	2.8041e-79
PRDX6	0.386094	1.30685	0.635	0.417	1.54872e-38
GNG5	0.385172	1.30602	0.777	0.592	5.14571e-42
ADAM8	0.384838	1.30571	0.296	0.056	1.72154e-101
FLNA	0.384824	1.3057	0.479	0.329	1.09413e-19
AK4	0.382509	1.30361	0.288	0.058	7.84866e-93
SFXN1	0.382475	1.30358	0.672	0.418	3.83373e-48
COTL1	0.381357	1.30257	0.734	0.639	2.35878e-18
MACF1	0.380182	1.30151	0.485	0.32	5.51047e-19
CKS2	0.379623	1.301	0.431	0.34	2.82068e-05
NDUFB8	0.379295	1.30071	0.74	0.521	1.6661e-41
CUTA	0.378237	1.29975	0.767	0.59	1.09394e-33
MAP1LC3B	0.377565	1.29915	0.601	0.341	1.87119e-49
HERPUD1	0.376444	1.29814	0.478	0.257	1.82067e-41
GALM	0.376314	1.29802	0.411	0.211	4.31028e-40
FTH1	0.373982	1.29592	0.966	0.99	1
UBE2C	0.37333	1.29534	0.275	0.265	1
VDAC3	0.372864	1.29492	0.514	0.264	2.84776e-51
FLOT1	0.372692	1.29477	0.516	0.276	2.20407e-49
ATP5MC3	0.372297	1.29441	0.844	0.696	7.08052e-37
LINC01281	0.372061	1.2942	0.334	0.17	1.76675e-31
SIT1	0.372038	1.29418	0.477	0.234	1.1024e-51
SEC31A	0.371961	1.29411	0.493	0.236	1.26113e-56
LIMS1	0.371599	1.29379	0.478	0.223	5.92838e-56
KDM5B	0.371353	1.29357	0.426	0.188	2.03948e-53
SPAG9	0.371226	1.29345	0.415	0.19	1.88551e-48
VMP1	0.370705	1.29298	0.498	0.271	5.86409e-41
PERP	0.37016	1.2925	0.267	0.048	1.16885e-93
MICAL2	0.369908	1.29227	0.344	0.122	3.71185e-60
ATP8B4	0.36939	1.29181	0.281	0.058	5.11622e-89
GLUD1	0.369121	1.29157	0.499	0.263	9.21046e-47
SLC1A5	0.36838	1.2909	0.335	0.129	4.03531e-52
CIAO2B	0.368089	1.29064	0.637	0.436	4.36758e-32
CLK1	0.367906	1.29048	0.479	0.255	8.87596e-42
ZEB2	0.367843	1.29042	0.266	0.061	6.14249e-76
PCLAF	0.367389	1.29002	0.393	0.182	1.78034e-45
DDB2	0.367355	1.28999	0.434	0.212	6.16195e-46
IL2RG	0.366955	1.28963	0.935	0.924	2.0249e-14
HNRNPC	0.36598	1.28876	0.905	0.752	2.24071e-48
TRIM25	0.365815	1.28861	0.27	0.088	1.26066e-51
HCFC1R1	0.364382	1.28733	0.401	0.182	8.33354e-49
CEP57	0.364269	1.28723	0.556	0.288	1.90915e-54
HBS1L	0.363713	1.28673	0.536	0.299	5.22681e-43
ADTRP	0.362106	1.2853	0.317	0.099	1.27054e-65
AC092821.3	0.361017	1.28433	0.325	0.16	9.77035e-32
GSTO1	0.360271	1.28367	0.592	0.359	1.07364e-41
S100A11	0.359781	1.28323	0.754	0.62	8.72645e-21
P4HA1	0.359563	1.28304	0.35	0.133	1.20494e-55
SMAP2	0.35936	1.28286	0.766	0.617	5.4419e-22
POMP	0.359184	1.2827	0.592	0.372	7.39746e-37
FSCN1	0.355572	1.27949	0.288	0.08	1.94216e-68
HMGCS1	0.35484	1.27884	0.338	0.169	3.61841e-30
PDIA6	0.354562	1.2786	0.53	0.305	1.16743e-39
PIM2	0.354111	1.2782	0.534	0.402	1.46317e-14
TPM4	0.35405	1.27814	0.717	0.509	2.98374e-33
BLM	0.353938	1.27804	0.299	0.084	5.06402e-70
MAST4	0.353218	1.27741	0.284	0.066	7.96486e-80
CCL3	0.35189	1.27623	0.139	0.253	1.99062e-09
HSP90B1	0.351069	1.27551	0.701	0.568	1.27509e-14
STMN1	0.351037	1.27548	0.567	0.603	1
TUBB	0.350267	1.2748	0.787	0.809	1
IMPDH2	0.35005	1.2746	0.6	0.429	6.89709e-26
LY6E	0.348499	1.27323	0.607	0.483	1.57413e-16
GBE1	0.348476	1.27322	0.284	0.113	1.03779e-39
TRAPPC1	0.347853	1.27267	0.683	0.454	4.21451e-41
ARL6IP1	0.347717	1.27255	0.657	0.579	0.0738861
SELPLG	0.347685	1.27252	0.485	0.35	7.28645e-17
SEC11C	0.347665	1.2725	0.461	0.286	8.56095e-27
HCST	0.346793	1.27173	0.59	0.482	3.29143e-13
SCD	0.346459	1.27144	0.33	0.131	3.73122e-47
PALLD	0.346198	1.27121	0.252	0.057	1.70002e-72
FKBP1A	0.34616	1.27117	0.571	0.344	3.23741e-38
BNIP3L	0.346085	1.27111	0.468	0.282	8.7097e-31
KDELR2	0.345929	1.27097	0.429	0.199	6.49863e-51
NINJ1	0.345886	1.27093	0.478	0.275	1.07166e-34
PSMA6	0.345006	1.27016	0.659	0.397	7.0379e-46
CD9	0.344971	1.27013	0.264	0.072	3.31641e-62
NPEPPS	0.344782	1.26996	0.484	0.304	3.3111e-25
GOLGB1	0.34457	1.26977	0.5	0.285	2.47296e-35
SQOR	0.342587	1.26803	0.518	0.309	1.39663e-35
PPP1R14B	0.341901	1.26743	0.454	0.226	5.56422e-46
ATAD2	0.341071	1.2667	0.332	0.178	3.72597e-25
SLAMF1	0.340002	1.26576	0.377	0.158	1.28231e-51
GRAMD1B	0.338976	1.26486	0.295	0.098	7.5531e-56
PLAAT3	0.337498	1.26356	0.253	0.072	4.17286e-56
TMEM256	0.337303	1.26339	0.595	0.358	7.0259e-43
DDHD1	0.336437	1.26263	0.397	0.252	5.44718e-19
UQCRH	0.336008	1.26226	0.797	0.614	6.9503e-37
CD58	0.335578	1.26188	0.328	0.121	1.13201e-53
HSPA5	0.335458	1.26178	0.481	0.47	1
OGA	0.33206	1.25881	0.446	0.27	3.24276e-25
TK1	0.331858	1.25863	0.256	0.117	6.40521e-27
TMED9	0.33106	1.25794	0.524	0.286	5.02487e-44
UBE2H	0.330671	1.2576	0.441	0.222	3.54853e-43
ZBTB43	0.330295	1.25727	0.256	0.063	9.94288e-68
BCL3	0.330131	1.25713	0.44	0.208	3.55113e-49
CD226	0.32943	1.25652	0.398	0.204	8.75251e-36
ANKRD28	0.329149	1.25627	0.306	0.098	1.06397e-60
IFI16	0.32834	1.25557	0.654	0.448	4.04331e-30
RUNX2	0.328168	1.25542	0.304	0.124	3.08919e-41
SLC7A5	0.327286	1.25465	0.29	0.118	1.44139e-39
RFTN1	0.326211	1.25372	0.473	0.243	2.75429e-43
SRSF11	0.325443	1.25305	0.709	0.495	2.22251e-31
SAMSN1	0.322647	1.25062	0.513	0.303	4.41374e-33
PRDX2	0.321938	1.25001	0.66	0.507	5.96518e-23
UBE2F	0.321862	1.24994	0.465	0.27	6.21129e-33
RORA	0.32159	1.24971	0.428	0.309	1.12436e-11
PRDX3	0.320878	1.24909	0.558	0.344	2.07997e-34
TMEM106C	0.320448	1.24872	0.324	0.152	1.7755e-34
CKS1B	0.320121	1.24844	0.341	0.223	8.65372e-14
IL2RB	0.317536	1.2462	0.434	0.275	1.96798e-22
NSD2	0.316742	1.24551	0.332	0.159	3.29423e-32
SMNDC1	0.316474	1.24528	0.451	0.253	7.22126e-33
PRF1	0.316249	1.24509	0.373	0.254	1.72439e-12
SERF2	0.315952	1.24483	0.973	0.978	3.66684e-31
RNF213	0.315146	1.24414	0.6	0.528	0.00170787
PRDX5	0.31423	1.24335	0.645	0.448	1.54843e-28
CSGALNACT2	0.314154	1.24328	0.333	0.15	1.7458e-37
SRI	0.313977	1.24313	0.589	0.376	1.00948e-32
HIVEP1	0.313265	1.24252	0.343	0.167	9.0927e-34
APOBEC3G	0.313192	1.24245	0.401	0.181	1.18343e-46
PDK3	0.312996	1.24228	0.359	0.157	8.24094e-43
SIAH2	0.311328	1.24085	0.385	0.176	1.86903e-43
TP53INP1	0.310173	1.23986	0.275	0.135	3.93078e-24
TPX2	0.30999	1.2397	0.298	0.221	2.54864e-05
SEM1	0.308849	1.23872	0.636	0.433	1.16321e-32
RASSF1	0.307908	1.23791	0.321	0.117	6.87675e-53
IAH1	0.30712	1.23724	0.467	0.229	3.28869e-48
EID1	0.305806	1.23611	0.647	0.481	5.98417e-22
BIRC3	0.305619	1.23595	0.624	0.531	3.4087e-05
NOP58	0.303738	1.23434	0.445	0.275	4.34599e-24
MIS18BP1	0.303014	1.23372	0.385	0.194	2.79198e-34
TMBIM6	0.302938	1.23365	0.832	0.72	1.06063e-14
TKT	0.3029	1.23362	0.623	0.431	3.41841e-27
SMC4	0.302831	1.23356	0.348	0.244	2.5398e-10
FKBP8	0.30255	1.23332	0.628	0.423	5.29542e-31
ZFC3H1	0.302494	1.23327	0.395	0.206	4.79467e-32
CTNNA1	0.302005	1.23286	0.313	0.117	2.30186e-48
RAC2	0.301457	1.23239	0.905	0.868	5.1524e-21
RYBP	0.301136	1.23211	0.304	0.101	9.53937e-57
UBALD2	0.300827	1.23185	0.45	0.344	8.50504e-09
KIF2A	0.300577	1.23164	0.61	0.456	4.45425e-18
CLDND1	0.300483	1.23156	0.656	0.464	5.85143e-23
FDFT1	0.300298	1.2314	0.611	0.439	3.10794e-22
UFM1	0.298861	1.23017	0.459	0.261	3.20915e-31
STK24	0.298721	1.23005	0.521	0.304	1.19378e-34
IER3	0.297986	1.22943	0.293	0.155	2.27146e-21
GOLGA4	0.297216	1.22877	0.476	0.282	3.78932e-29
UBE2T	0.296824	1.22844	0.28	0.147	1.32913e-21
H2AFJ	0.296253	1.22795	0.375	0.178	1.54608e-38
ACAA2	0.295964	1.22771	0.407	0.199	1.25221e-39
BZW1	0.295498	1.22731	0.679	0.504	1.36306e-22
KIF5C	0.295488	1.2273	0.268	0.065	4.22122e-71
COX8A	0.293941	1.22598	0.772	0.683	6.16699e-16
COPS2	0.293908	1.22596	0.429	0.215	4.83605e-40
SMCO4	0.293813	1.22588	0.272	0.072	4.66994e-66
SMC2	0.29321	1.22536	0.361	0.181	3.29239e-32
PAICS	0.293202	1.22536	0.405	0.203	1.9032e-36
JMJD6	0.292708	1.22494	0.341	0.127	1.0428e-53
SLC39A7	0.292649	1.22489	0.332	0.132	2.66582e-47
ATP2B4	0.292399	1.22468	0.357	0.172	1.8659e-34
AC007384.1	0.292277	1.22457	0.309	0.135	8.3195e-36
UBE2V1	0.291737	1.22411	0.651	0.425	3.07507e-33
UBR5	0.290683	1.22322	0.35	0.2	1.00917e-21
CLEC2B	0.289969	1.22261	0.418	0.268	1.15041e-18
RSRC2	0.289188	1.22195	0.521	0.328	1.05401e-26
FAM3C	0.28698	1.22008	0.31	0.141	7.76545e-33
SRSF4	0.286699	1.21985	0.59	0.363	5.96073e-33
ANTXR2	0.286414	1.21961	0.262	0.099	3.78283e-39
EIF2S2	0.286393	1.21959	0.709	0.527	1.38373e-22
GOLGA2	0.286217	1.21944	0.307	0.119	7.03354e-45
RNF181	0.285903	1.21917	0.562	0.351	2.869e-31
GABPB1-AS1	0.28589	1.21916	0.446	0.299	1.80883e-16
SRP54	0.28586	1.21914	0.414	0.214	9.75191e-35
TERF2IP	0.285508	1.21884	0.603	0.385	5.49059e-32
ADGRE5	0.285021	1.21843	0.402	0.257	1.47715e-17
RNMT	0.284455	1.21795	0.355	0.181	1.44818e-30
CTSC	0.284356	1.21787	0.404	0.22	4.65745e-29
CYP51A1	0.283879	1.21746	0.363	0.199	1.74913e-25
TMED3	0.28374	1.21735	0.355	0.169	1.8925e-36
MBOAT7	0.283718	1.21733	0.34	0.148	3.44357e-41
GARS	0.28347	1.21712	0.431	0.27	4.16103e-20
ANAPC11	0.283368	1.21703	0.527	0.369	2.70433e-20
NUSAP1	0.282637	1.21642	0.255	0.191	0.000759012
C16orf87	0.282579	1.21637	0.31	0.115	2.17165e-48
IER3IP1	0.282113	1.21597	0.387	0.19	6.70082e-37
KLF6	0.282021	1.2159	0.56	0.464	1.67747e-05
GLS	0.281729	1.21565	0.541	0.441	2.60742e-06
SNX5	0.279852	1.21407	0.463	0.231	2.59421e-42
SPOCK2	0.279772	1.214	0.582	0.474	2.02836e-06
ARID5B	0.279342	1.21364	0.416	0.291	2.56535e-12
COPB2	0.279201	1.21352	0.439	0.234	2.27389e-34
UBC	0.279074	1.21342	0.918	0.924	1.14849e-10
NDUFS5	0.278975	1.21333	0.735	0.555	2.93017e-24
STAM	0.278653	1.21306	0.372	0.164	5.55072e-43
UBE2R2	0.277693	1.21226	0.477	0.271	1.37468e-33
ANKRD10	0.277128	1.21178	0.447	0.273	3.20118e-23
MT-ND6	0.276969	1.21165	0.717	0.617	2.46126e-10
ARF1	0.276401	1.21117	0.74	0.535	1.11754e-28
FAS	0.276396	1.21117	0.39	0.231	2.6969e-21
OSTF1	0.276157	1.21096	0.439	0.271	1.86211e-22
PSMA1	0.276019	1.21085	0.682	0.47	5.89464e-29
CHD4	0.275921	1.21077	0.538	0.342	2.73253e-25
DUT	0.275908	1.21076	0.503	0.405	3.56751e-07
PFDN4	0.275471	1.21039	0.428	0.221	3.64803e-37
CMTM6	0.275468	1.21039	0.525	0.31	7.1858e-32
OST4	0.275379	1.21031	0.871	0.792	1.22198e-23
CBLB	0.275297	1.21024	0.497	0.331	6.43786e-20
SYT11	0.27509	1.21007	0.338	0.154	8.90018e-36
LAMTOR5	0.274941	1.20994	0.545	0.345	3.9937e-28
VDAC2	0.274796	1.20982	0.613	0.419	2.5328e-25
CYC1	0.274675	1.20972	0.466	0.259	1.50171e-33
ATP5F1C	0.274644	1.2097	0.597	0.395	7.29154e-27
STAMBP	0.27459	1.20965	0.397	0.211	3.28044e-31
MRPL51	0.273731	1.20893	0.569	0.391	2.3907e-23
RAB11FIP1	0.273685	1.20889	0.331	0.137	1.2434e-42
CCNB1IP1	0.273681	1.20889	0.342	0.149	1.5953e-40
AHI1	0.273248	1.20853	0.422	0.235	2.206e-28
ELOC	0.273217	1.2085	0.522	0.309	8.2493e-32
DDX3Y	0.272491	1.20789	0.381	0.231	4.16101e-19
EBP	0.272292	1.20772	0.309	0.138	9.57966e-35
KIF20B	0.272095	1.20756	0.269	0.141	1.26069e-19
SEC24A	0.271989	1.20747	0.285	0.111	6.61807e-40
TAX1BP1	0.271499	1.20706	0.701	0.505	9.17839e-24
JPT1	0.27106	1.20669	0.395	0.276	2.4328e-11
NDUFA6	0.27088	1.20654	0.504	0.315	9.43825e-27
RAD21	0.270749	1.20643	0.675	0.544	8.25953e-13
GNG2	0.270622	1.20633	0.401	0.216	1.5586e-29
AK2	0.270145	1.20593	0.423	0.253	1.1313e-23
CCT8	0.269431	1.20533	0.659	0.444	5.98735e-30
NSD3	0.269258	1.20519	0.531	0.391	1.52143e-13
GOLT1B	0.269196	1.20514	0.321	0.143	7.94496e-36
LINC01871	0.26905	1.20501	0.352	0.273	0.000279388
ATP5MD	0.268886	1.20488	0.684	0.512	3.57626e-22
SMS	0.268617	1.20465	0.409	0.215	6.55751e-33
PSMA2	0.268607	1.20464	0.634	0.447	8.36896e-24
YWHAH	0.268602	1.20464	0.519	0.33	2.2867e-25
ASXL1	0.267911	1.20406	0.444	0.259	2.50376e-26
SATB1	0.267238	1.2035	0.451	0.335	1.29831e-09
RPA3	0.266646	1.20301	0.455	0.307	1.20424e-18
PNISR	0.266214	1.20265	0.736	0.603	5.12273e-14
PTPN22	0.265892	1.20238	0.337	0.166	8.57529e-31
SLC15A4	0.26588	1.20237	0.259	0.082	2.08557e-49
OGT	0.265473	1.20203	0.417	0.296	3.01806e-11
RLF	0.26532	1.2019	0.294	0.134	5.13818e-31
SSR3	0.264863	1.20152	0.518	0.324	4.5109e-27
FOS	0.264267	1.20103	0.388	0.214	8.93893e-25
SLC3A2	0.263217	1.20015	0.453	0.37	0.00211545
CAMTA2	0.262787	1.19979	0.258	0.088	4.19804e-45
SEC11A	0.262774	1.19978	0.588	0.387	7.49367e-27
ITGB2	0.262545	1.19959	0.506	0.341	3.65877e-19
RDX	0.261989	1.19913	0.332	0.143	9.80053e-40
MGST3	0.261988	1.19913	0.37	0.18	1.33682e-34
PJA2	0.261665	1.19886	0.434	0.261	1.90047e-23
IFNG	0.261568	1.19878	0.294	0.494	1.94336e-26
MAD2L1	0.261253	1.19852	0.316	0.162	1.25096e-25
GLA	0.260858	1.19819	0.274	0.106	2.50562e-38
AP3S1	0.260787	1.19813	0.324	0.158	1.76758e-30
CSDE1	0.260744	1.1981	0.725	0.534	8.21026e-22
TMF1	0.259827	1.19734	0.441	0.259	6.68347e-26
RRM1	0.25981	1.19732	0.353	0.196	1.30234e-23
GNG8	0.258562	1.19629	0.3	0.187	7.5738e-12
PPA1	0.258313	1.19608	0.571	0.41	2.43754e-18
PPP1R15A	0.257366	1.19529	0.363	0.217	6.28481e-18
CIB1	0.256796	1.19482	0.614	0.452	6.27732e-19
TNIP2	0.25648	1.19456	0.305	0.15	3.94624e-26
PLIN3	0.256417	1.19451	0.325	0.139	1.59379e-39
MPST	0.255814	1.19401	0.303	0.11	7.05707e-48
SLC39A1	0.255802	1.194	0.319	0.138	8.26703e-38
NDUFA1	0.255504	1.19375	0.745	0.546	6.17602e-24
CYBA	0.25529	1.19358	0.624	0.592	1
CYTOR	0.254847	1.19321	0.267	0.126	3.36892e-25
PSMD8	0.254743	1.19312	0.614	0.419	1.51341e-25
SINHCAF	0.254504	1.19293	0.464	0.254	3.02869e-32
PTPRJ	0.25335	1.19197	0.301	0.167	2.26668e-19
SNRPF	0.253119	1.19178	0.551	0.368	1.99228e-24
IDH2	0.252927	1.19162	0.349	0.229	3.82317e-13
SNRPA	0.252528	1.19129	0.44	0.257	7.51522e-27
CANX	0.252232	1.19105	0.669	0.526	2.12777e-09
OTUD5	0.252078	1.19092	0.285	0.169	1.07526e-13
MTFP1	0.251945	1.19081	0.321	0.149	3.66365e-32
NGLY1	0.251907	1.19078	0.282	0.162	7.49838e-16
NORAD	0.251799	1.19069	0.393	0.269	2.99628e-12
UBE2M	0.251788	1.19068	0.406	0.206	1.01355e-34
NUP58	0.251701	1.19061	0.321	0.184	1.4062e-19
ARPC5L	0.25086	1.18992	0.487	0.292	1.55437e-27
EIF3I	0.250025	1.18923	0.604	0.408	2.44778e-24
HNRNPU	-0.250839	0.840407	0.476	0.646	8.17955e-24
COX7C	-0.251625	0.83995	0.916	0.957	1.92542e-18
PIK3IP1	-0.254541	0.838254	0.151	0.305	1.11435e-19
CHURC1	-0.258831	0.835765	0.284	0.412	1.20423e-13
ARHGDIB	-0.259363	0.835457	0.818	0.911	1.18472e-20
SEPTIN6	-0.259566	0.835339	0.47	0.561	1.12852e-10
TAP2	-0.260354	0.834883	0.122	0.282	2.2521e-23
MT-ATP6	-0.261281	0.834347	0.937	0.993	2.75224e-18
BCL11B	-0.261924	0.833975	0.182	0.344	6.7199e-21
SF1	-0.26339	0.833128	0.352	0.495	1.23535e-16
RPL27A	-0.26454	0.832464	0.84	0.933	1.58199e-19
TESPA1	-0.265524	0.831897	0.18	0.341	2.5501e-21
RPL18	-0.266968	0.831064	0.984	1	1.99013e-34
SELL	-0.267533	0.830739	0.524	0.681	1.52621e-19
PTPN6	-0.269431	0.829647	0.177	0.331	1.34769e-19
TLE5	-0.27188	0.82824	0.56	0.67	9.82104e-15
CD37	-0.276193	0.825767	0.653	0.735	5.10312e-16
RPL38	-0.279465	0.823896	0.895	0.965	1.00875e-23
CFL1	-0.281072	0.822979	0.831	0.949	4.08722e-25
HIST1H3G	-0.284949	0.82077	0.184	0.357	2.46324e-23
NELL2	-0.285602	0.820399	0.198	0.354	1.14859e-19
RPS15	-0.285751	0.820314	0.99	1	1.49541e-45
PRKCQ-AS1	-0.287535	0.8193	0.134	0.291	5.32379e-23
RPL35A	-0.292296	0.816602	0.981	1	7.18646e-43
HIST1H2AL	-0.29337	0.815994	0.222	0.405	6.1681e-25
HIST1H1C	-0.293684	0.815816	0.552	0.69	1.00734e-21
INPP4B	-0.295775	0.814635	0.138	0.298	9.18971e-24
ATP5F1E	-0.297724	0.813535	0.861	0.942	8.90875e-26
PSMB9	-0.307621	0.807973	0.458	0.572	4.04713e-16
RPS6	-0.309196	0.807092	0.992	0.999	2.00048e-44
HNRNPA2B1	-0.309966	0.806661	0.836	0.95	7.83163e-33
EPB41	-0.311217	0.805962	0.158	0.339	2.35649e-27
EEF1A1	-0.312388	0.805308	0.998	1	1.84851e-55
RPL37	-0.314928	0.803891	0.99	0.999	2.37541e-55
EVL	-0.315155	0.803765	0.397	0.594	2.98354e-28
COX4I1	-0.319358	0.801426	0.938	0.98	5.69401e-33
EEF1G	-0.319373	0.801418	0.95	0.99	1.42918e-37
RPL10A	-0.322506	0.799679	0.952	0.999	2.43896e-37
RPS11	-0.32458	0.798531	0.915	0.972	6.56123e-35
RPS8	-0.327914	0.796688	0.992	1	2.09329e-53
MT-CO2	-0.328453	0.79639	0.953	0.998	1.45556e-28
COMMD6	-0.33255	0.794132	0.651	0.734	3.2157e-23
GSTK1	-0.332873	0.793954	0.43	0.57	4.75904e-22
CAMK4	-0.334398	0.793115	0.126	0.32	1.14883e-32
RPL26	-0.334507	0.793055	0.992	1	8.14078e-59
EIF3G	-0.335218	0.792664	0.44	0.575	1.69337e-21
SLFN5	-0.335581	0.792465	0.145	0.328	4.98609e-29
RPS3	-0.33602	0.792224	0.995	1	5.48816e-55
ANKRD12	-0.336499	0.791961	0.459	0.604	4.94709e-22
ELF1	-0.337524	0.791398	0.336	0.5	1.61816e-23
PTPRC	-0.338208	0.791023	0.842	0.973	5.09273e-50
TRIM22	-0.338473	0.790878	0.184	0.388	1.13076e-32
RPS25	-0.342377	0.788741	0.991	1	1.73174e-56
PSME2	-0.344506	0.787578	0.386	0.561	2.08462e-25
RPL36	-0.345372	0.787105	0.977	0.999	3.66988e-53
RPS3A	-0.346195	0.786656	0.994	1	3.31664e-57
RPL21	-0.349047	0.785102	0.982	0.999	1.37033e-51
RPL17	-0.350644	0.784234	0.977	0.998	2.7443e-53
RPL41	-0.355554	0.78157	0.995	1	2.54556e-69
RPS29	-0.357252	0.78065	0.972	0.999	1.22535e-52
RPL23	-0.35924	0.779575	0.611	0.757	3.00096e-30
MT-ND3	-0.363765	0.777134	0.868	0.979	3.84026e-31
RPS9	-0.365093	0.776419	0.974	0.997	6.94868e-54
ETS1	-0.365169	0.776378	0.524	0.741	6.9085e-40
RPL22	-0.3663	0.77577	0.957	0.994	7.59395e-50
PSME1	-0.366513	0.775655	0.696	0.768	1.23938e-27
PASK	-0.368834	0.774408	0.106	0.278	2.88932e-28
ATM	-0.371714	0.772864	0.225	0.434	2.62452e-32
CIRBP	-0.373747	0.771776	0.255	0.457	5.29909e-33
SLC25A6	-0.377137	0.769964	0.771	0.868	1.32782e-35
ZFP36L2	-0.379096	0.768919	0.354	0.567	8.81656e-33
IL6ST	-0.380543	0.768149	0.125	0.332	2.63194e-38
HLA-F	-0.381031	0.767889	0.255	0.461	7.33014e-34
CD52	-0.381151	0.767825	0.768	0.948	9.87834e-44
RPL5	-0.381874	0.76744	0.957	0.996	9.45043e-57
ATP6V1G1	-0.382148	0.767294	0.298	0.497	4.74401e-34
HSPA8	-0.382796	0.76695	0.864	0.956	1.03581e-50
APRT	-0.385259	0.765642	0.357	0.531	3.3998e-30
LEPROTL1	-0.386326	0.765075	0.307	0.475	7.01394e-28
PLAAT4	-0.386729	0.764862	0.161	0.407	3.51238e-46
HLA-C	-0.392463	0.761828	0.923	0.99	1.89677e-60
NCL	-0.393031	0.761528	0.479	0.678	2.29844e-37
TRIR	-0.39387	0.761085	0.397	0.561	3.5654e-31
RPLP2	-0.396301	0.759804	0.98	1	1.39582e-75
IFITM1	-0.397704	0.759066	0.525	0.715	9.12161e-33
RPS4X	-0.39857	0.75861	0.984	1	2.69459e-72
PTMA	-0.398614	0.758587	0.957	1	4.32407e-77
TNFRSF14	-0.398761	0.75851	0.204	0.425	1.26602e-39
SAMHD1	-0.404177	0.755667	0.069	0.289	1.85742e-47
FXYD5	-0.406935	0.754224	0.866	0.95	5.97134e-45
PDE3B	-0.408709	0.753297	0.219	0.48	1.69358e-47
NACA	-0.409543	0.752862	0.97	0.999	5.94101e-68
BTG1	-0.41353	0.750784	0.736	0.938	4.76214e-62
RPLP1	-0.419415	0.747728	0.997	1	1.96712e-88
YWHAB	-0.420197	0.747323	0.527	0.674	3.64292e-34
RPS21	-0.422293	0.746238	0.994	1	5.68541e-83
UBA52	-0.425648	0.744504	0.948	0.995	3.8e-65
MT-CYB	-0.42848	0.743044	0.925	0.994	1.73996e-44
SRSF5	-0.428685	0.742938	0.381	0.606	3.4342e-44
GAS5	-0.433776	0.740322	0.751	0.886	1.32633e-47
TMEM123	-0.434536	0.739932	0.399	0.62	3.01443e-43
UBXN1	-0.434542	0.739929	0.397	0.586	5.26317e-38
RPS23	-0.437294	0.738518	0.99	1	7.20964e-91
HIST1H1B	-0.437406	0.738461	0.312	0.565	3.62147e-45
GIMAP1	-0.442375	0.735922	0.076	0.333	9.76965e-59
RIPOR2	-0.446645	0.733747	0.086	0.325	3.05032e-52
LAPTM5	-0.450585	0.731746	0.701	0.85	2.47524e-56
ERP29	-0.45422	0.729905	0.39	0.57	1.51972e-38
RPL28	-0.45468	0.729672	0.993	1	5.25752e-110
C12orf57	-0.462973	0.72549	0.669	0.833	1.12325e-48
CCR7	-0.464925	0.724509	0.444	0.686	6.28665e-46
RPS4Y1	-0.466826	0.723555	0.759	0.883	2.81677e-52
CD27	-0.471383	0.721273	0.288	0.533	6.65315e-45
RPS5	-0.481513	0.716226	0.971	0.999	1.86984e-82
RPL13A	-0.485801	0.714101	0.969	0.999	3.11097e-89
GBP1	-0.506342	0.704005	0.06	0.3	4.46999e-56
SMDT1	-0.510138	0.702155	0.299	0.531	2.07992e-51
HIST1H1E	-0.513628	0.700459	0.582	0.869	7.46267e-86
RPL6	-0.513757	0.700396	0.973	0.997	2.19375e-104
RPL32	-0.514726	0.699926	0.99	1	2.3759e-104
RPL13	-0.516003	0.699307	0.995	1	1.94523e-122
NOSIP	-0.517979	0.69835	0.219	0.428	1.00783e-39
IL16	-0.51836	0.698165	0.076	0.367	6.24385e-72
HIST1H1D	-0.519153	0.697782	0.444	0.708	4.83905e-58
LIMD2	-0.520851	0.696961	0.463	0.712	8.70569e-62
GBP4	-0.525766	0.69459	0.19	0.44	1.57136e-51
RPL11	-0.526676	0.694152	0.99	1	4.12389e-118
RPS14	-0.532677	0.691271	0.987	1	2.81025e-114
SNHG6	-0.541554	0.687031	0.713	0.863	2.55047e-69
EEF2	-0.542168	0.686738	0.947	0.996	1.05032e-100
HLA-B	-0.544941	0.685419	0.993	0.999	1.21582e-129
CD48	-0.556958	0.679734	0.218	0.498	1.12707e-63
RESF1	-0.557302	0.679572	0.329	0.594	4.62563e-58
TPT1	-0.583057	0.667548	0.995	1	5.56702e-123
GIMAP5	-0.583461	0.667361	0.146	0.454	7.06167e-75
RPL39	-0.591338	0.663727	0.986	1	2.02823e-133
EIF3K	-0.595913	0.661626	0.511	0.735	6.67255e-76
LBH	-0.599218	0.660111	0.292	0.573	6.00762e-67
PFDN5	-0.599578	0.659947	0.864	0.968	1.18831e-103
IRF1	-0.605448	0.657267	0.242	0.519	1.39054e-62
RPS13	-0.607473	0.656346	0.988	1	1.49449e-143
LEF1	-0.609308	0.655511	0.2	0.529	2.86753e-81
EEF1B2	-0.627076	0.647487	0.923	0.995	6.917e-115
TOMM7	-0.638925	0.642191	0.79	0.935	1.51367e-102
RPL19	-0.642865	0.64044	0.988	1	5.26452e-164
RPS27A	-0.65012	0.637227	0.989	1	6.13767e-184
NOP53	-0.653093	0.635916	0.594	0.819	7.27953e-94
RPS28	-0.667944	0.629403	0.992	1	3.08847e-165
EEF1D	-0.669591	0.628685	0.884	0.979	5.28543e-123
DDX5	-0.669607	0.628678	0.529	0.868	1.37754e-111
SYNE2	-0.678242	0.624926	0.137	0.473	1.28279e-83
FAU	-0.680131	0.624109	0.973	0.999	5.09071e-173
FCMR	-0.711644	0.610624	0.04	0.415	1.65353e-111
RPL34	-0.715491	0.608998	0.986	1	1.17835e-173
SESN3	-0.723392	0.605672	0.199	0.546	8.78689e-92
HLA-E	-0.72934	0.60318	0.67	0.934	2.84906e-130
SARAF	-0.758971	0.590918	0.67	0.911	1.37499e-130
FYB1	-0.776186	0.583908	0.372	0.728	3.32134e-114
KLF2	-0.779991	0.582371	0.024	0.357	2.91985e-96
RPL30	-0.813007	0.569194	0.985	1	3.99924e-212
RPL10	-0.862231	0.550101	0.99	1	1.51606e-207
RPS12	-0.86816	0.547845	0.995	1	6.87751e-209
RPS27	-0.953357	0.516429	0.989	1	5.3787e-249
ITM2B	-0.975153	0.508686	0.475	0.893	3.387e-203
RPS26	-1.04638	0.484181	0.83	0.985	2.73927e-212
GIMAP7	-1.04785	0.483689	0.147	0.637	2.49239e-169
GBP5	-1.10288	0.465585	0.289	0.674	4.287e-133
LTB	-1.22232	0.428592	0.372	0.853	7.9839e-203
TCF7	-1.2313	0.425933	0.141	0.717	7.7438e-227
STAT1	-1.24744	0.421195	0.31	0.767	6.02637e-194
IL7R	-1.31867	0.400904	0.122	0.678	1.52241e-205

## Sheet: DEG Cluster 7 vs 4 (CD8+)
Differentially Expressed Genes (scRNAseq) in CD8+ cells from clusters 7 vs 4. Related to Fig 6.
Gene	avg_log2FC	avg_FC	pct.1 (C7, a-TRBV6-5AM)	pct.2 (C4, a-CD3ehSP34)	p_val_adj
NEAT1	2.03495	4.09807	0.964	0.823	1.06951e-106
GZMB	1.7433	3.34801	0.989	0.975	1.96118e-125
LAG3	1.50776	2.84368	0.899	0.589	4.59238e-129
LGALS1	1.47854	2.78667	0.969	0.927	1.23167e-128
HSPA5	1.45183	2.73555	0.741	0.478	3.40455e-65
IL2RA	1.42232	2.68016	0.843	0.485	6.88519e-119
DDIT4	1.37964	2.60204	0.883	0.532	1.70104e-134
GNLY	1.35027	2.5496	0.694	0.66	4.11183e-11
JUNB	1.18497	2.27359	0.914	0.696	1.88797e-107
SYTL3	1.14158	2.20622	0.778	0.322	1.82931e-129
IFNG	1.08757	2.12516	0.461	0.516	1
TAF1D	1.04025	2.05658	0.792	0.449	1.84585e-96
GAPDH	1.04003	2.05627	0.998	1	9.23578e-113
SLC2A3	1.01074	2.01494	0.663	0.331	2.05833e-74
MT2A	0.93449	1.91121	0.812	0.801	3.94439e-11
CTSW	0.926938	1.90124	0.647	0.38	9.61233e-46
SNHG15	0.902086	1.86877	0.604	0.301	3.87975e-59
MKI67	0.864618	1.82086	0.523	0.378	3.31206e-15
ALDOA	0.847537	1.79943	0.801	0.593	3.96142e-57
MZB1	0.831325	1.77932	0.525	0.103	1.10953e-112
MTHFD2	0.825223	1.77181	0.822	0.564	3.32367e-74
SLC3A2	0.819817	1.76518	0.591	0.353	1.46716e-38
TRBV6-5	0.793389	1.73314	0.356	0.175	1.63457e-23
LMAN1	0.791847	1.73129	0.738	0.404	1.49693e-85
CDK6	0.784308	1.72227	0.681	0.35	1.311e-67
MIF	0.78197	1.71948	0.956	0.969	5.10076e-45
BHLHE40	0.778094	1.71486	0.826	0.608	2.41534e-53
SAT1	0.776182	1.71259	0.677	0.517	3.19039e-24
SERPINB1	0.756992	1.68996	0.781	0.594	2.52492e-37
HOPX	0.745072	1.67606	0.62	0.31	5.20135e-47
CYTIP	0.735386	1.66484	0.857	0.665	3.17536e-52
PMAIP1	0.734078	1.66333	0.369	0.188	5.60948e-20
DUSP5	0.724875	1.65276	0.494	0.246	1.90224e-39
MALAT1	0.707447	1.63291	1	1	2.83492e-09
S100A6	0.687382	1.61036	0.904	0.866	1.77069e-29
CTSB	0.677138	1.59896	0.57	0.327	2.86598e-38
RUNX3	0.668807	1.58976	0.705	0.47	3.8677e-42
METRNL	0.666193	1.58688	0.531	0.228	4.01308e-55
TRIM25	0.662607	1.58294	0.415	0.106	5.47612e-68
TMSB10	0.660449	1.58057	0.995	1	4.2345e-29
CTLA4	0.652922	1.57235	0.528	0.272	3.78134e-41
FTH1	0.647504	1.56646	0.967	0.97	8.14555e-08
BATF3	0.646898	1.5658	0.396	0.187	1.40997e-30
IER3	0.638111	1.55629	0.365	0.151	6.95513e-31
CCL3	0.637554	1.55569	0.317	0.316	1
MT-ND2	0.630776	1.5484	0.872	0.893	4.03564e-15
GARS	0.628108	1.54554	0.555	0.276	2.16782e-46
PGK1	0.619911	1.53678	0.77	0.772	3.75207e-12
RNF213	0.617108	1.5338	0.741	0.591	7.43304e-22
ENO1	0.608836	1.52503	0.951	0.919	1.613e-30
NKG7	0.603717	1.51963	0.824	0.669	5.12846e-31
SLC7A5	0.599999	1.51572	0.462	0.172	7.42643e-53
SLC38A2	0.599944	1.51566	0.576	0.371	1.49951e-26
CD7	0.59556	1.51106	0.862	0.724	1.06424e-26
DDIT3	0.594023	1.50945	0.338	0.121	1.058e-36
GPI	0.588976	1.50418	0.76	0.582	2.41787e-33
HERPUD1	0.586712	1.50182	0.557	0.351	2.19628e-29
FAM162A	0.584143	1.49915	0.554	0.329	1.01289e-32
LDHA	0.58371	1.4987	0.867	0.797	6.04645e-23
ZBED2	0.575609	1.49031	0.515	0.262	4.3248e-37
MCL1	0.572961	1.48757	0.69	0.519	2.18864e-25
USP48	0.570282	1.48481	0.541	0.257	8.68868e-45
GADD45A	0.570246	1.48478	0.448	0.19	1.71494e-39
UBE2S	0.565142	1.47953	0.493	0.423	0.00245197
ITGAX	0.562039	1.47635	0.357	0.103	2.15276e-49
KDELR1	0.561905	1.47622	0.628	0.35	2.95635e-44
MT-ND4	0.561565	1.47587	0.92	0.966	2.83923e-23
NAMPT	0.561334	1.47563	0.579	0.297	3.42647e-42
S100A10	0.559098	1.47335	0.721	0.56	1.25519e-25
ATF4	0.558175	1.47241	0.581	0.351	3.67255e-34
TPI1	0.544151	1.45816	0.928	0.896	5.75137e-26
PRF1	0.539317	1.45328	0.689	0.459	7.37205e-27
FTL	0.534602	1.44854	0.986	0.999	5.59449e-13
MYO1G	0.530393	1.44432	0.52	0.257	2.19682e-39
SLC16A3	0.529189	1.44312	0.442	0.154	4.30752e-52
CANX	0.527779	1.44171	0.756	0.515	1.63308e-36
ACAP1	0.522445	1.43639	0.715	0.459	1.24523e-41
SLC1A5	0.521789	1.43573	0.469	0.215	1.85365e-39
DUSP4	0.517262	1.43124	0.521	0.358	4.4993e-14
IL1RAP	0.5172	1.43117	0.376	0.068	3.03468e-75
GALM	0.515223	1.42922	0.509	0.264	6.42068e-33
VIM	0.509345	1.4234	0.921	0.898	4.13388e-15
MCTP2	0.509332	1.42339	0.442	0.152	3.11385e-52
SEC61G	0.505018	1.41914	0.697	0.503	1.18774e-32
TPM4	0.504755	1.41888	0.783	0.564	5.14686e-37
SURF4	0.502428	1.4166	0.591	0.322	8.72319e-41
PIM1	0.499032	1.41327	0.541	0.257	1.54326e-43
NFIL3	0.496532	1.41082	0.468	0.202	1.16841e-41
WARS	0.494955	1.40928	0.499	0.27	3.11399e-30
FLOT1	0.491591	1.40599	0.569	0.272	5.69211e-48
PTMS	0.491419	1.40583	0.597	0.396	7.26457e-24
BNIP3	0.485472	1.40004	0.345	0.148	5.10315e-27
SLC5A3	0.484897	1.39949	0.505	0.394	1.41736e-06
MAP1LC3B	0.481366	1.39606	0.568	0.385	1.0642e-21
AHNAK	0.4804	1.39513	0.566	0.409	2.35724e-13
AIF1	0.480264	1.395	0.41	0.175	1.37839e-36
ARF4	0.477926	1.39274	0.565	0.335	2.65415e-30
HSP90B1	0.47689	1.39174	0.762	0.591	5.51429e-24
MT-ND1	0.476011	1.39089	0.894	0.921	1.3407e-05
XBP1	0.472519	1.38753	0.455	0.203	8.81939e-38
PPP1R15A	0.470644	1.38573	0.408	0.249	1.04465e-14
EIF1	0.468642	1.38381	0.98	0.974	1.02104e-19
MED10	0.466641	1.38189	0.462	0.218	3.01322e-35
CD70	0.462435	1.37787	0.381	0.2	4.05219e-20
ERO1A	0.461491	1.37696	0.5	0.278	1.30658e-29
RRM2	0.460141	1.37568	0.48	0.336	8.5204e-10
CALR	0.45672	1.37242	0.795	0.656	2.89703e-22
IQGAP1	0.454695	1.37049	0.689	0.476	3.73771e-23
RAB13	0.447555	1.36373	0.321	0.1	4.31456e-39
SPAG9	0.44279	1.35923	0.461	0.241	1.89963e-27
HUWE1	0.441445	1.35796	0.514	0.36	2.08462e-13
ATF3	0.436078	1.35292	0.292	0.077	1.70294e-40
G0S2	0.436	1.35285	0.259	0.089	3.52049e-25
LINC01588	0.435644	1.35251	0.383	0.156	3.58369e-34
MTSS1	0.43562	1.35249	0.439	0.211	4.37379e-30
AC015912.3	0.431338	1.34848	0.251	0.033	6.86703e-55
JUND	0.428324	1.34567	0.803	0.695	1.97156e-15
ATP8B4	0.427346	1.34476	0.355	0.136	2.02461e-32
GZMH	0.426383	1.34386	0.389	0.232	1.77473e-12
SRGN	0.425117	1.34268	0.925	0.932	1.08717e-09
RSL24D1	0.424988	1.34256	0.64	0.474	2.68784e-21
S100A11	0.424104	1.34174	0.679	0.557	7.7608e-14
TAGLN2	0.423353	1.34104	0.802	0.704	4.93374e-19
P4HB	0.412335	1.33084	0.604	0.39	3.08495e-26
SEC13	0.412045	1.33057	0.478	0.256	3.09864e-29
TOP2A	0.410445	1.3291	0.443	0.402	1
GSTO1	0.409654	1.32837	0.618	0.437	5.30698e-21
GZMA	0.408658	1.32745	0.222	0.278	1
ZNF267	0.408425	1.32724	0.445	0.247	4.75206e-22
STAG3	0.408052	1.32689	0.269	0.107	5.66108e-22
INSIG1	0.402104	1.32143	0.529	0.339	2.8336e-18
PLP2	0.401793	1.32115	0.484	0.259	4.62265e-27
FURIN	0.399456	1.31901	0.447	0.221	1.74767e-27
GOLGB1	0.399239	1.31881	0.563	0.379	7.0108e-19
TXN	0.398812	1.31842	0.758	0.627	5.76511e-16
NARF	0.39846	1.3181	0.469	0.238	5.902e-30
CD226	0.397124	1.31688	0.479	0.258	8.09978e-27
CIAO2B	0.393673	1.31373	0.613	0.47	3.37447e-17
SCD	0.393435	1.31352	0.371	0.141	8.92138e-35
HMGB2	0.39332	1.31341	0.758	0.629	1.29423e-07
PFDN2	0.391909	1.31213	0.507	0.327	9.16961e-19
ELL2	0.388197	1.30876	0.388	0.188	1.99901e-25
RHOC	0.386492	1.30721	0.514	0.306	1.0336e-22
SMG1	0.386362	1.30709	0.489	0.363	1.93614e-09
ZBTB43	0.386272	1.30701	0.291	0.094	5.61037e-32
GPRIN3	0.384767	1.30565	0.461	0.348	9.29575e-07
LRRFIP1	0.381876	1.30304	0.69	0.555	7.15801e-15
SQLE	0.38103	1.30227	0.486	0.297	1.03171e-18
ARID5A	0.379913	1.30126	0.381	0.236	3.08529e-12
SRRM2	0.379112	1.30054	0.838	0.676	1.30326e-19
DDB2	0.379084	1.30052	0.426	0.203	7.93427e-28
TAX1BP1	0.378048	1.29958	0.72	0.544	7.15548e-21
MFSD10	0.377832	1.29939	0.51	0.301	1.34279e-22
ATAD5	0.377491	1.29908	0.303	0.13	5.37547e-22
CDT1	0.377446	1.29904	0.348	0.165	4.66668e-21
JMY	0.375845	1.2976	0.27	0.151	1.3961e-09
PGAM1	0.375811	1.29757	0.771	0.639	2.08349e-13
GBE1	0.374999	1.29684	0.26	0.105	5.72934e-20
COX5B	0.373013	1.29505	0.749	0.638	2.24219e-15
FAS	0.372759	1.29483	0.418	0.214	2.18505e-23
EPRS	0.370632	1.29292	0.527	0.323	1.18167e-21
COPA	0.369473	1.29188	0.456	0.237	2.54569e-26
CLK1	0.367734	1.29032	0.443	0.27	5.27019e-17
LTA	0.366195	1.28895	0.317	0.255	1
EIF2S2	0.364285	1.28724	0.697	0.555	2.65869e-17
ENO2	0.36294	1.28604	0.356	0.144	2.1888e-30
UBALD2	0.362645	1.28578	0.541	0.394	2.58129e-11
PLIN2	0.362061	1.28526	0.5	0.362	4.23542e-08
FRMD4B	0.361083	1.28439	0.276	0.098	7.07959e-27
STAT3	0.359775	1.28323	0.608	0.448	5.6336e-12
GLUD1	0.359551	1.28303	0.499	0.287	1.92694e-24
HDAC7	0.35807	1.28171	0.426	0.217	5.24582e-23
CDKN1A	0.35692	1.28069	0.35	0.173	6.70228e-19
CD55	0.356903	1.28067	0.48	0.281	3.16296e-20
NORAD	0.35683	1.28061	0.399	0.241	7.77775e-14
PTTG1	0.353631	1.27777	0.484	0.34	3.43826e-09
ALDOC	0.351677	1.27604	0.327	0.135	6.39087e-26
HBS1L	0.350379	1.2749	0.512	0.325	7.77491e-18
ANKRD28	0.347419	1.27228	0.407	0.219	5.46791e-19
YARS	0.344885	1.27005	0.471	0.27	1.41532e-21
POLR2A	0.343758	1.26906	0.477	0.295	2.72276e-16
VDR	0.343199	1.26857	0.338	0.125	1.64056e-31
USP22	0.343058	1.26844	0.409	0.24	1.67203e-16
CEP152	0.342922	1.26832	0.327	0.133	5.6953e-26
DYNC1H1	0.341626	1.26718	0.5	0.353	3.14497e-11
ACADVL	0.340997	1.26663	0.717	0.502	9.04288e-22
ATP13A3	0.340895	1.26654	0.366	0.185	7.84364e-20
SRP54	0.340356	1.26607	0.426	0.243	5.94763e-18
NPEPPS	0.34012	1.26586	0.459	0.297	7.01383e-14
PRDM1	0.34006	1.26581	0.414	0.29	1.00856e-08
CSNK2A1	0.339657	1.26546	0.376	0.199	2.05308e-18
GOLT1B	0.339555	1.26537	0.348	0.145	2.34838e-27
CREM	0.338531	1.26447	0.366	0.204	4.12368e-15
OGA	0.338403	1.26436	0.467	0.317	5.73839e-11
H2AFZ	0.338338	1.2643	0.878	0.806	8.89838e-10
UBE2C	0.336873	1.26302	0.321	0.245	0.217361
CST7	0.335605	1.26191	0.677	0.562	0.00230887
CDKN2D	0.335539	1.26185	0.375	0.224	1.78314e-12
SLC27A2	0.335226	1.26157	0.421	0.203	6.08348e-27
SPTBN1	0.334003	1.26051	0.415	0.259	4.64505e-13
OTUD5	0.332716	1.25938	0.321	0.215	7.73704e-05
CTSD	0.332603	1.25928	0.545	0.397	7.93349e-12
NUDT21	0.332559	1.25924	0.585	0.4	2.94693e-18
ATAD2	0.332312	1.25903	0.387	0.234	4.09962e-12
IMPDH2	0.331095	1.25797	0.559	0.427	2.37527e-11
CCNB1IP1	0.330352	1.25732	0.361	0.175	2.01068e-21
HMGA1	0.330327	1.2573	0.507	0.346	3.80822e-14
ZNF282	0.330311	1.25728	0.257	0.073	7.83639e-32
DARS	0.327643	1.25496	0.57	0.367	8.58362e-21
P4HA1	0.326346	1.25383	0.308	0.131	1.34138e-22
ZFP36	0.326043	1.25357	0.443	0.36	0.10246
VMP1	0.322975	1.25091	0.486	0.337	1.59319e-10
HSPA9	0.322946	1.25088	0.479	0.38	2.3383e-06
ZNF292	0.322839	1.25079	0.495	0.379	3.91603e-06
CENPF	0.3214	1.24954	0.346	0.236	2.57201e-05
SATB1	0.321111	1.24929	0.457	0.324	6.93391e-09
MAPK8	0.321067	1.24925	0.271	0.107	8.44315e-22
DENND3	0.321049	1.24924	0.295	0.114	1.8685e-24
NSD2	0.320171	1.24848	0.367	0.209	6.18661e-14
TMBIM6	0.319983	1.24832	0.821	0.774	8.5453e-06
SINHCAF	0.3198	1.24816	0.483	0.279	3.55325e-20
CAMK1	0.319038	1.2475	0.378	0.194	8.42915e-20
CD63	0.318531	1.24706	0.631	0.498	3.54018e-10
MSMO1	0.317906	1.24652	0.314	0.203	3.07336e-06
MACF1	0.31742	1.2461	0.534	0.439	0.00136286
HSPD1	0.316258	1.2451	0.756	0.59	4.85209e-14
PHGDH	0.316057	1.24492	0.28	0.125	2.53461e-18
NCR3	0.314912	1.24394	0.328	0.174	1.19552e-13
SEC24A	0.314425	1.24352	0.322	0.13	9.16497e-26
ITPR1	0.314118	1.24325	0.364	0.199	1.94379e-15
MICAL2	0.312211	1.24161	0.349	0.194	2.83283e-14
CCND2	0.312177	1.24158	0.512	0.369	1.01139e-08
CSGALNACT2	0.311737	1.2412	0.366	0.193	5.57548e-18
CLIC1	0.311491	1.24099	0.881	0.803	8.90845e-14
GK	0.310121	1.23981	0.267	0.113	1.37976e-18
SEC31A	0.309839	1.23957	0.402	0.228	3.46074e-16
JMJD6	0.309082	1.23892	0.373	0.169	1.46835e-25
MTCH1	0.30892	1.23878	0.421	0.222	1.16749e-21
GOLGA2	0.308659	1.23856	0.343	0.142	5.83662e-27
SLC39A7	0.308641	1.23854	0.355	0.163	5.56564e-23
C12orf75	0.308581	1.23849	0.565	0.413	3.11408e-10
GRAMD1B	0.308356	1.2383	0.299	0.14	1.58227e-17
SMC2	0.307521	1.23758	0.389	0.217	1.39245e-16
PNPLA6	0.306928	1.23707	0.319	0.127	1.21559e-25
PNN	0.306619	1.23681	0.572	0.402	1.52765e-13
ANXA2	0.306379	1.2366	0.45	0.281	5.6798e-14
CPD	0.306245	1.23649	0.286	0.114	7.20559e-23
INSIG2	0.304745	1.2352	0.279	0.121	2.06427e-18
HAVCR2	0.303889	1.23447	0.496	0.327	1.01361e-12
PJA2	0.303824	1.23441	0.451	0.304	1.65561e-10
BCL6	0.303479	1.23412	0.267	0.133	1.60896e-12
KCNN4	0.302935	1.23365	0.364	0.165	3.20077e-23
LMNA	0.301743	1.23263	0.29	0.131	1.1997e-17
SNHG1	0.301722	1.23261	0.316	0.17	4.00701e-13
MTX3	0.300691	1.23173	0.251	0.089	5.55455e-23
CD27-AS1	0.300517	1.23159	0.28	0.082	8.68601e-34
GFPT1	0.299679	1.23087	0.334	0.133	1.12196e-26
PNISR	0.298639	1.22998	0.768	0.632	4.72417e-09
RPP30	0.298547	1.22991	0.329	0.144	8.52836e-23
RPS27L	0.297804	1.22927	0.663	0.539	1.69648e-08
NFX1	0.297547	1.22905	0.307	0.14	1.72831e-19
GABPB1-AS1	0.29744	1.22896	0.527	0.448	0.0176357
UFM1	0.297215	1.22877	0.429	0.271	2.96753e-13
FBXO32	0.297196	1.22875	0.273	0.136	6.61106e-13
PHLDA1	0.296811	1.22843	0.509	0.413	0.0018029
CEBPB	0.296627	1.22827	0.307	0.168	1.92279e-12
IL2RB	0.296108	1.22783	0.489	0.363	1.2506e-07
PDIA6	0.295449	1.22727	0.542	0.388	2.95855e-12
TCP1	0.293804	1.22587	0.541	0.352	7.47753e-16
CLEC2B	0.293644	1.22573	0.471	0.354	5.53485e-07
NUFIP2	0.293129	1.22529	0.373	0.245	3.45138e-08
SRSF4	0.291193	1.22365	0.509	0.371	4.20786e-10
KIF2A	0.291097	1.22357	0.602	0.451	7.61015e-11
GNB2	0.291037	1.22352	0.617	0.486	9.74289e-11
BCL3	0.290858	1.22337	0.445	0.254	2.76119e-18
CASC3	0.290572	1.22313	0.335	0.168	1.2116e-17
MDM2	0.289411	1.22214	0.387	0.256	4.11328e-08
ECE1	0.288849	1.22167	0.252	0.073	6.4323e-30
RFTN1	0.288278	1.22118	0.453	0.274	1.369e-15
TCEA1	0.287694	1.22069	0.661	0.564	1.81644e-05
NDUFB4	0.287345	1.22039	0.699	0.586	2.07823e-10
KDELR2	0.28718	1.22025	0.371	0.208	4.32377e-15
CKS2	0.287129	1.22021	0.432	0.339	0.0185007
IRF4	0.286794	1.21993	0.381	0.251	1.81181e-07
TPX2	0.286633	1.21979	0.351	0.241	2.02112e-05
CD2	0.286487	1.21967	0.928	0.861	6.23274e-10
MBOAT7	0.286247	1.21946	0.353	0.175	2.85981e-19
CCNT1	0.286215	1.21944	0.356	0.178	1.13109e-18
GOLGA4	0.285897	1.21917	0.5	0.371	7.58155e-08
RFC1	0.285852	1.21913	0.434	0.259	4.02919e-15
CORO1B	0.285801	1.21909	0.367	0.251	9.17085e-07
RNF19A	0.284635	1.2181	0.441	0.295	2.61842e-09
SNHG5	0.28462	1.21809	0.609	0.518	0.0014612
SRSF11	0.283274	1.21695	0.705	0.568	1.92411e-10
TMEM258	0.28309	1.2168	0.695	0.587	7.41883e-09
PIM3	0.282838	1.21659	0.338	0.242	0.000750621
AARS	0.282356	1.21618	0.328	0.162	2.47884e-17
MKNK2	0.281165	1.21518	0.365	0.224	1.04131e-09
UBR5	0.280826	1.21489	0.356	0.228	1.22516e-08
KIF5B	0.279248	1.21356	0.531	0.373	8.68644e-12
EDEM1	0.278718	1.21312	0.271	0.146	1.88742e-10
TMED9	0.27795	1.21247	0.493	0.335	1.02606e-12
CLTC	0.277772	1.21232	0.431	0.305	1.66045e-07
IL32	0.277483	1.21208	0.939	0.969	1
VDAC1	0.277147	1.2118	0.574	0.453	2.39476e-08
SMC4	0.276731	1.21145	0.437	0.296	7.30109e-09
RNMT	0.276525	1.21127	0.351	0.218	5.35447e-10
RHOG	0.276467	1.21123	0.575	0.438	8.58011e-09
CHCHD2	0.275482	1.2104	0.902	0.875	1.49401e-10
RASSF1	0.274954	1.20996	0.361	0.179	4.9917e-19
MIAT	0.27473	1.20977	0.307	0.171	8.82004e-11
PELI1	0.274097	1.20924	0.301	0.179	1.01045e-08
FMNL1	0.273791	1.20898	0.572	0.43	6.0805e-10
CCT8	0.273181	1.20847	0.639	0.485	1.2093e-12
CFLAR	0.272156	1.20761	0.665	0.523	4.08741e-09
COPS2	0.270965	1.20661	0.432	0.244	1.50735e-17
CSDE1	0.270087	1.20588	0.661	0.525	2.47779e-09
NFAT5	0.269759	1.20561	0.348	0.231	9.24994e-07
ACBD3	0.269459	1.20536	0.321	0.164	1.39057e-15
SSR3	0.269116	1.20507	0.515	0.347	5.38778e-13
AC092821.3	0.268706	1.20473	0.307	0.216	0.00116587
PAICS	0.268574	1.20462	0.396	0.218	2.17084e-16
NDFIP2	0.268313	1.2044	0.44	0.281	1.37423e-11
TUBA4A	0.267957	1.2041	0.49	0.352	2.22722e-08
PDE4D	0.267928	1.20408	0.412	0.282	1.45009e-07
BZW1	0.266892	1.20321	0.681	0.548	8.44991e-10
PPP1R15B	0.266881	1.2032	0.259	0.146	1.92254e-08
MANF	0.266495	1.20288	0.338	0.213	1.13745e-08
CAMTA2	0.266495	1.20288	0.276	0.114	9.11655e-20
IFRD1	0.265352	1.20193	0.295	0.141	1.13815e-15
COPB2	0.265338	1.20192	0.414	0.267	4.25157e-11
TMEM173	0.263657	1.20052	0.296	0.162	1.07588e-10
TNFRSF4	0.262973	1.19995	0.338	0.235	0.000136738
ZC3HAV1	0.262892	1.19988	0.51	0.409	0.0143407
SGO2	0.262234	1.19933	0.268	0.133	2.66099e-12
SEC24D	0.261788	1.19896	0.299	0.128	1.95931e-20
TKT	0.261727	1.19891	0.604	0.495	6.57943e-07
SEC14L1	0.261706	1.1989	0.421	0.263	3.6213e-12
UBC	0.261312	1.19857	0.936	0.903	1.35975e-07
ZFC3H1	0.261218	1.19849	0.397	0.262	7.12266e-09
BTG3	0.259941	1.19743	0.36	0.186	1.03373e-16
PSMA6	0.259827	1.19733	0.619	0.482	9.9322e-11
HNRNPC	0.259697	1.19723	0.85	0.791	1.15376e-09
RSRC2	0.259476	1.19704	0.514	0.369	7.89012e-09
CHD2	0.258636	1.19635	0.505	0.368	2.09838e-07
SQOR	0.258606	1.19632	0.426	0.297	5.63989e-08
PLIN3	0.257385	1.19531	0.319	0.153	1.36085e-17
GOLGA3	0.257223	1.19518	0.312	0.162	4.39028e-14
SLAMF1	0.255741	1.19395	0.31	0.161	9.23496e-14
IER2	0.25411	1.1926	0.452	0.343	0.000723119
HIPK2	0.25408	1.19258	0.327	0.209	2.10859e-07
SHMT2	0.25378	1.19233	0.515	0.368	2.19386e-10
AK2	0.252382	1.19117	0.405	0.264	6.80928e-10
NAP1L1	0.251982	1.19084	0.865	0.776	4.22358e-09
MARS	0.251781	1.19068	0.285	0.167	1.92963e-08
SMNDC1	0.251276	1.19026	0.441	0.27	1.29903e-13
EIF4H	0.250607	1.18971	0.537	0.402	2.07572e-07
VPS28	-0.25009	0.840844	0.233	0.392	1.58555e-11
MRPL20	-0.250767	0.84045	0.131	0.3	1.49022e-15
EEF1G	-0.250949	0.840343	0.936	0.976	4.41301e-10
RPL18A	-0.251287	0.840147	0.985	1	6.47838e-13
MICOS10	-0.251296	0.840142	0.092	0.262	3.19272e-18
CYTOR	-0.251514	0.840015	0.224	0.308	0.0118063
EPB41	-0.25243	0.839481	0.178	0.337	1.95129e-12
TRAF3IP3	-0.252904	0.839206	0.319	0.473	3.67775e-10
MRPL41	-0.25297	0.839167	0.235	0.4	1.75729e-12
SRM	-0.2535	0.838859	0.146	0.296	7.3507e-12
TTC39C	-0.253655	0.838769	0.141	0.304	5.22702e-14
TMBIM4	-0.254938	0.838023	0.139	0.306	2.31269e-15
DGKZ	-0.256541	0.837093	0.143	0.295	7.91872e-13
MBP	-0.259522	0.835365	0.249	0.418	2.41085e-12
TRBC1	-0.261868	0.834007	0.354	0.47	0.000164739
HNRNPK	-0.261896	0.833991	0.576	0.677	3.29653e-09
SOD1	-0.261933	0.83397	0.495	0.623	9.34323e-09
M6PR	-0.262864	0.833432	0.23	0.405	7.28088e-14
CIRBP	-0.263309	0.833175	0.291	0.436	2.02188e-09
HNRNPM	-0.263549	0.833036	0.184	0.337	6.66944e-12
HLA-DQB1	-0.263691	0.832954	0.268	0.331	1
TRBC2	-0.264115	0.83271	0.495	0.644	1.30847e-10
FIS1	-0.264498	0.832489	0.165	0.339	8.76654e-16
SELL	-0.265683	0.831805	0.432	0.514	0.00629876
GMFG	-0.26643	0.831374	0.677	0.775	6.45897e-12
RPL23A	-0.266495	0.831337	0.963	0.999	4.93045e-16
RPL26	-0.26677	0.831178	0.99	1	6.71586e-20
CORO1A	-0.267805	0.830582	0.833	0.879	3.31539e-08
NAP1L4	-0.267964	0.830491	0.436	0.6	2.12884e-11
RPL37	-0.269973	0.829335	0.991	0.999	3.7968e-18
NDUFA3	-0.272199	0.828057	0.188	0.366	1.66465e-15
RPS21	-0.272954	0.827623	0.988	0.999	4.20275e-14
UXT	-0.273451	0.827338	0.484	0.603	2.70086e-09
RPL36	-0.274846	0.826539	0.982	0.997	1.96254e-15
PARK7	-0.27599	0.825883	0.6	0.656	9.20024e-05
RPS15	-0.277801	0.824847	0.991	0.999	1.30707e-19
SRSF3	-0.278771	0.824293	0.371	0.513	3.80885e-10
NCL	-0.278779	0.824288	0.581	0.713	8.93357e-11
GTF3A	-0.278798	0.824278	0.299	0.464	1.69984e-12
ELF1	-0.278816	0.824267	0.371	0.509	1.87051e-09
RPS25	-0.279148	0.824078	0.971	0.999	5.1758e-17
S1PR4	-0.279309	0.823985	0.174	0.334	1.65529e-13
PHACTR2	-0.279539	0.823855	0.125	0.278	6.73891e-14
TPT1	-0.280385	0.823371	0.994	1	1.28123e-16
GABARAP	-0.280599	0.823249	0.617	0.726	2.54963e-10
SLA	-0.280828	0.823119	0.224	0.369	4.20851e-09
PPDPF	-0.281561	0.8227	0.516	0.63	5.91156e-09
BCL11B	-0.281651	0.822649	0.188	0.364	6.8833e-15
RPS23	-0.281675	0.822636	0.989	0.998	1.5992e-17
PNRC1	-0.282911	0.821931	0.741	0.844	2.3717e-12
SLC25A6	-0.283697	0.821483	0.763	0.841	8.85138e-12
ANKRD12	-0.283807	0.821421	0.386	0.537	5.25633e-10
CD8B	-0.284678	0.820925	0.507	0.626	2.26723e-07
EVI2A	-0.288453	0.81878	0.138	0.288	5.78002e-13
SKP1	-0.291243	0.817197	0.544	0.662	1.07955e-11
ANXA1	-0.291582	0.817005	0.162	0.28	4.10388e-07
LCK	-0.291916	0.816817	0.522	0.635	5.11428e-09
PCBP1	-0.292055	0.816738	0.681	0.788	7.46947e-15
RPL10A	-0.292121	0.816701	0.951	0.989	2.73301e-16
UBA52	-0.29395	0.815666	0.932	0.99	8.39343e-18
HMGN2	-0.294054	0.815607	0.52	0.572	0.980162
CD84	-0.294472	0.81537	0.131	0.304	8.82122e-17
SLC25A5	-0.2956	0.814733	0.561	0.684	2.28773e-09
NACA	-0.298131	0.813305	0.969	0.997	3.46721e-16
ATP6V0E1	-0.298443	0.813129	0.329	0.499	7.14544e-14
PTPN7	-0.29994	0.812286	0.399	0.495	2.35057e-05
ISG20	-0.300607	0.811911	0.205	0.375	2.21287e-14
UQCR11	-0.3012	0.811577	0.505	0.649	2.85234e-13
ISCU	-0.301894	0.811187	0.319	0.47	2.6209e-10
CHURC1	-0.303391	0.810346	0.163	0.349	1.21598e-18
FYN	-0.30348	0.810296	0.369	0.541	5.72539e-13
SEPTIN9	-0.306058	0.808849	0.334	0.495	2.5442e-12
MAL	-0.309843	0.806729	0.187	0.331	3.15697e-10
PPP1CA	-0.310511	0.806356	0.472	0.609	7.39012e-12
AC008105.3	-0.310542	0.806339	0.178	0.308	4.06888e-09
RPS3	-0.311059	0.80605	0.993	0.998	4.02111e-25
PTMA	-0.312124	0.805455	0.968	0.992	7.13502e-21
RPS5	-0.312231	0.805395	0.962	0.994	3.47408e-16
NOSIP	-0.312469	0.805263	0.26	0.391	1.01374e-08
PDCD4	-0.318759	0.801759	0.248	0.428	3.53952e-15
LINC01871	-0.319319	0.801448	0.457	0.541	0.00357009
H3F3A	-0.321374	0.800307	0.768	0.892	5.19302e-18
HIST1H1D	-0.321578	0.800194	0.471	0.624	1.31576e-09
ARPC1B	-0.323426	0.79917	0.623	0.721	4.08586e-12
GBP4	-0.32349	0.799135	0.197	0.365	4.25751e-14
ARL6IP5	-0.324826	0.798395	0.63	0.759	2.62621e-14
SNHG6	-0.324968	0.798316	0.674	0.789	2.76946e-12
SESN3	-0.325048	0.798272	0.119	0.283	3.14205e-15
CCL5	-0.329448	0.795841	0.678	0.79	0.00347582
RIPOR2	-0.330624	0.795192	0.08	0.281	1.61354e-25
ERP29	-0.332566	0.794123	0.377	0.539	1.08014e-14
EIF3G	-0.333187	0.793781	0.472	0.621	2.69784e-15
POLR2L	-0.335951	0.792262	0.291	0.493	1.58921e-18
CD37	-0.3365	0.79196	0.543	0.688	6.74378e-16
COX7C	-0.336568	0.791923	0.864	0.945	4.85986e-22
ATP5F1D	-0.336973	0.791701	0.529	0.674	1.8863e-16
PIK3IP1	-0.338186	0.791035	0.075	0.278	5.59725e-27
NR3C1	-0.341698	0.789112	0.241	0.427	2.83606e-16
IRF1	-0.342366	0.788747	0.265	0.45	1.26535e-14
LCP2	-0.346121	0.786697	0.36	0.543	1.23683e-16
EVI2B	-0.349957	0.784608	0.186	0.402	7.90149e-23
ATM	-0.350064	0.784549	0.224	0.427	1.47946e-19
PSME2	-0.351451	0.783795	0.4	0.589	2.05276e-17
PSME1	-0.3555	0.781599	0.607	0.722	3.20935e-16
RPL28	-0.358543	0.779952	0.994	1	9.23411e-33
FXYD5	-0.359104	0.779649	0.797	0.862	1.20698e-13
ZFP36L2	-0.359934	0.7792	0.303	0.486	8.25656e-15
TNFRSF14	-0.360459	0.778917	0.12	0.338	1.32654e-26
ARL4C	-0.362686	0.777715	0.359	0.545	1.36257e-14
DNPH1	-0.364644	0.776661	0.167	0.382	3.44614e-24
RPS4X	-0.368685	0.774488	0.98	0.999	4.3622e-36
C12orf57	-0.369067	0.774283	0.733	0.798	7.18269e-12
COMMD6	-0.371324	0.773073	0.545	0.691	1.28838e-18
RPL18	-0.376819	0.770134	0.986	0.999	2.97848e-37
RPL41	-0.376959	0.770059	0.996	1	1.74093e-35
CD3D	-0.377054	0.770009	0.722	0.846	1.02122e-16
NELL2	-0.379371	0.768773	0.289	0.476	4.15038e-18
RPL32	-0.379879	0.768502	0.988	1	1.39821e-29
NUCB2	-0.384316	0.766142	0.386	0.562	1.83964e-14
RCSD1	-0.384744	0.765915	0.144	0.388	4.37959e-30
ARPC4	-0.389114	0.763599	0.24	0.467	3.54929e-26
PSMB9	-0.390866	0.762672	0.36	0.579	8.55111e-24
TRIR	-0.394229	0.760896	0.397	0.619	2.81958e-27
RPL13	-0.395893	0.760019	0.996	1	2.83008e-33
RPL11	-0.400705	0.757488	0.996	1	2.17972e-32
TMEM123	-0.402962	0.756304	0.301	0.522	1.03637e-23
IFITM1	-0.403164	0.756198	0.43	0.572	7.56484e-12
LBH	-0.405114	0.755177	0.286	0.479	1.08692e-18
EEF1B2	-0.405984	0.754721	0.903	0.976	5.38803e-25
GIMAP1	-0.408012	0.753661	0.109	0.335	6.08285e-30
EEF1D	-0.408892	0.753201	0.881	0.948	4.68075e-24
TMA7	-0.410552	0.752335	0.711	0.864	3.41908e-30
UBXN1	-0.41391	0.750586	0.397	0.602	6.75962e-25
GIMAP5	-0.41461	0.750222	0.193	0.423	8.05696e-27
GPR171	-0.415632	0.749691	0.117	0.33	2.68878e-26
APBB1IP	-0.418009	0.748457	0.215	0.46	3.74605e-30
MT-ATP8	-0.420356	0.74724	0.686	0.891	2.13101e-28
YWHAB	-0.423607	0.745558	0.514	0.693	1.77418e-25
ATP5F1E	-0.424045	0.745332	0.794	0.936	1.36655e-39
GSTK1	-0.424326	0.745187	0.344	0.577	8.07432e-28
NOP53	-0.427907	0.743339	0.606	0.7	1.00824e-17
CAMK4	-0.429466	0.742537	0.092	0.353	2.64476e-38
LEPROTL1	-0.433911	0.740252	0.215	0.465	4.73901e-30
CRTAM	-0.435016	0.739685	0.156	0.266	2.62149e-06
DYNLL1	-0.435154	0.739615	0.22	0.491	2.2493e-33
ATP6V1G1	-0.43585	0.739258	0.247	0.505	5.74832e-32
UCP2	-0.436695	0.738825	0.289	0.502	1.4382e-22
SLFN5	-0.436706	0.73882	0.145	0.384	1.3375e-30
SRSF5	-0.442793	0.735709	0.365	0.611	1.45481e-30
CD3G	-0.452417	0.730818	0.299	0.535	2.12501e-28
BTG1	-0.452563	0.730744	0.686	0.841	1.24594e-25
PASK	-0.453419	0.73031	0.138	0.314	4.57393e-19
ACTB	-0.454895	0.729563	0.988	1	5.7116e-35
SARAF	-0.455017	0.729502	0.667	0.793	1.85688e-21
HLA-F	-0.456445	0.72878	0.19	0.459	2.47279e-36
LRRN3	-0.45721	0.728394	0.112	0.324	5.25887e-27
COX4I1	-0.458766	0.727608	0.91	0.975	2.76144e-47
PDE3B	-0.459761	0.727106	0.226	0.516	7.2463e-36
HLA-DMA	-0.460201	0.726885	0.179	0.331	8.89433e-14
ATP5MG	-0.463597	0.725176	0.799	0.916	2.50338e-42
APRT	-0.464309	0.724818	0.302	0.568	1.1983e-35
TIGIT	-0.472827	0.720551	0.209	0.371	2.93106e-14
CCR7	-0.479108	0.717421	0.283	0.459	1.57938e-17
RPLP1	-0.486964	0.713525	0.994	1	2.12205e-58
RESF1	-0.490348	0.711853	0.38	0.617	1.73549e-27
RPS13	-0.491321	0.711374	0.983	0.999	1.12545e-38
HLA-A	-0.499054	0.707571	0.974	0.999	6.32639e-50
EVL	-0.499778	0.707216	0.462	0.682	1.24895e-27
CLEC2D	-0.502817	0.705728	0.446	0.657	3.67205e-30
IKZF3	-0.508738	0.702837	0.204	0.463	1.92875e-33
ARHGDIB	-0.509953	0.702245	0.752	0.928	3.08785e-47
SMDT1	-0.513436	0.700552	0.204	0.489	5.0572e-41
MT-ND3	-0.514725	0.699926	0.778	0.944	1.32503e-37
IL16	-0.518477	0.698108	0.065	0.34	5.93818e-46
RPS14	-0.51892	0.697894	0.978	0.999	5.17518e-51
RPS27A	-0.520518	0.697122	0.99	0.999	9.32492e-60
EIF3K	-0.526274	0.694345	0.506	0.75	7.3995e-46
RPL19	-0.529986	0.692561	0.985	1	1.417e-55
DDX5	-0.531103	0.692026	0.587	0.877	1.34932e-51
LAPTM5	-0.532669	0.691275	0.624	0.82	4.95694e-41
C9orf16	-0.536841	0.689278	0.455	0.673	3.41227e-35
RPS4Y1	-0.540619	0.687476	0.655	0.85	1.4331e-41
CFL1	-0.548689	0.683641	0.816	0.966	9.1582e-48
GBP5	-0.548815	0.683581	0.366	0.555	1.36422e-21
KLF2	-0.551703	0.682214	0.025	0.272	1.35189e-44
SYNE2	-0.557617	0.679424	0.134	0.432	2.36388e-44
LEF1	-0.561332	0.677676	0.102	0.369	1.02117e-40
SH3BGRL3	-0.565274	0.675827	0.856	0.979	7.07973e-45
RPL39	-0.569808	0.673706	0.968	0.998	5.04867e-56
RPS12	-0.571754	0.672798	0.99	1	8.90971e-46
FCMR	-0.573667	0.671907	0.058	0.352	1.03532e-51
MT-CO3	-0.57444	0.671547	0.894	0.977	4.54054e-46
RPL34	-0.575089	0.671245	0.975	1	9.76061e-51
HLA-DRB5	-0.5776	0.670077	0.149	0.324	1.5375e-18
MT-ATP6	-0.577982	0.6699	0.859	0.972	8.72754e-46
HLA-DPA1	-0.581007	0.668497	0.306	0.46	1.62554e-14
FABP5	-0.587068	0.665694	0.407	0.489	0.0368463
MTRNR2L12	-0.591947	0.663447	0.756	0.955	2.57434e-44
PFDN5	-0.592439	0.663221	0.801	0.942	3.09058e-51
HLA-DRB1	-0.614664	0.653082	0.29	0.443	2.12857e-12
ITGA4	-0.622043	0.64975	0.332	0.623	1.69965e-40
MT-CO1	-0.6258	0.64806	0.937	0.985	7.83237e-60
TOMM7	-0.626549	0.647724	0.634	0.854	1.68524e-59
RPS26	-0.633209	0.644741	0.939	0.976	6.83464e-44
HLA-DPB1	-0.64203	0.640811	0.152	0.381	7.55197e-30
HLA-C	-0.643281	0.640255	0.861	0.981	4.95962e-78
KLRD1	-0.644429	0.639746	0.144	0.361	1.7455e-28
FAU	-0.666089	0.630213	0.964	1	1.13655e-90
PCED1B-AS1	-0.669166	0.62887	0.23	0.567	1.73086e-58
LIMD2	-0.682773	0.622967	0.518	0.783	8.76478e-61
KLRK1	-0.696831	0.616926	0.279	0.587	1.71845e-48
CD74	-0.701442	0.614957	0.891	0.955	4.8214e-14
RPS28	-0.701566	0.614904	0.98	0.999	1.19882e-82
B2M	-0.704084	0.613832	0.999	1	3.73672e-111
PLAAT4	-0.715824	0.608857	0.093	0.452	1.67133e-65
RPL30	-0.726646	0.604307	0.983	0.999	8.3171e-78
CD27	-0.729588	0.603076	0.279	0.579	1.31033e-49
HLA-E	-0.729836	0.602972	0.628	0.9	1.0751e-75
MT-CYB	-0.739408	0.598985	0.844	0.97	3.29043e-66
STAT1	-0.775709	0.584101	0.287	0.565	2.84301e-44
RPS27	-0.798411	0.574982	0.984	0.999	5.86139e-99
GIMAP7	-0.823899	0.564913	0.193	0.571	7.43631e-72
FYB1	-0.843404	0.557327	0.373	0.738	7.6986e-81
HLA-B	-0.854633	0.553006	0.978	0.999	1.81177e-130
RPL10	-0.917756	0.529332	0.989	1	1.00684e-129
ITM2B	-0.932074	0.524104	0.44	0.851	3.57877e-112
LTB	-0.934617	0.523181	0.292	0.589	7.12191e-52
MT-CO2	-0.943258	0.520057	0.902	0.972	5.10796e-94
HLA-DRA	-0.952355	0.516788	0.205	0.389	7.32482e-21
IL7R	-0.971101	0.510116	0.168	0.478	4.76532e-52
TCF7	-1.01569	0.494591	0.143	0.518	1.78567e-75
XCL1	-1.03313	0.488649	0.178	0.278	0.000217474
CD52	-1.05447	0.481474	0.663	0.943	1.13039e-103
