# Supplementary material for: Innate TCRβ-chain engagement drives human T cells toward distinct memory-like effector phenotypes with immunotherapeutic potentials
Source: Sci Adv. 2023 Dec 6;9(49):eadj6174. doi: 10.1126/sciadv.adj6174 (PMC10699787; doi:10.1126/sciadv.adj6174)
Supplement: Supplementary file 2 — Tables S1 to S8 [file sciadv.adj6174_tables_s1_to_s8.zip › adj6174_Table_S4.xlsx]

## Sheet: DEG TARG. vs NON-TARG. (CD4+)
Differentially Expressed Genes (scRNAseq) in CD4+ cells expressing a TCR bearing a TRBV segment targeted (TARG.; TRBV6-5, 6-1, 6-2, 10-3) vs non-targeted (NON-TARG., all other TRBV) by the anti-TRBV6-5AM antibody. Related to Fig 6.
Gene	avg_log2FC	avg_FC	pct.1(TARG.)	pct.2(NON-TARG.)	p_val_adj
TRBV6-1	1.53688	2.90166	0.331	0.128	7.90355e-36
GNLY	1.52915	2.88616	0.449	0.612	1.27844e-08
TRBV6-5	1.51508	2.85814	0.325	0.122	6.62775e-37
LGALS1	1.4079	2.65351	0.976	0.927	4.12596e-155
MT2A	1.38995	2.6207	0.803	0.698	1.14879e-48
GAPDH	1.25044	2.37914	1	0.997	7.23391e-185
LAG3	1.23157	2.34822	0.734	0.354	2.45696e-81
TNFRSF18	1.2079	2.31001	0.748	0.288	1.70382e-115
IL32	1.19931	2.29629	0.942	0.971	2.18163e-37
DDIT4	1.17432	2.25687	0.926	0.576	1.87709e-117
SRGN	1.16934	2.24909	0.973	0.895	9.01643e-126
TMSB10	1.11353	2.16375	0.995	0.996	1.84883e-151
GZMB	1.10257	2.14737	0.908	0.962	3.92351e-08
CORO1B	1.07675	2.10928	0.778	0.273	5.68538e-134
CD7	1.02756	2.03857	0.869	0.743	2.57189e-76
LTA	1.0257	2.03595	0.487	0.251	2.74437e-28
TMSB4X	1.01891	2.02639	0.998	0.999	1.43432e-117
ALDOA	1.01266	2.01763	0.928	0.578	3.68865e-107
TNFRSF4	0.988185	1.98369	0.717	0.291	2.21165e-93
SERPINB1	0.916812	1.88794	0.807	0.453	5.58862e-64
CST7	0.906915	1.87503	0.557	0.272	2.60784e-42
ZBED2	0.894886	1.85946	0.624	0.251	9.81389e-73
MT3	0.892291	1.85612	0.344	0.078	7.56917e-56
S100A4	0.891722	1.85539	0.92	0.827	1.96268e-80
GPI	0.88577	1.84775	0.845	0.456	7.68929e-79
CLIC1	0.88462	1.84628	0.962	0.66	8.52236e-134
MIF	0.819138	1.76435	0.978	0.954	1.36567e-82
PGAM1	0.814068	1.75816	0.839	0.484	1.93756e-76
RHOC	0.799379	1.74035	0.658	0.181	8.01525e-116
IL2RA	0.797014	1.7375	0.705	0.43	7.83138e-39
CYP1B1	0.791887	1.73134	0.333	0.122	2.52977e-32
COX5B	0.777159	1.71375	0.871	0.448	6.92478e-101
SQLE	0.765911	1.70044	0.625	0.232	9.97724e-76
CTSB	0.764981	1.69935	0.711	0.294	2.81963e-86
TPI1	0.763394	1.69748	0.952	0.892	6.84012e-55
TMEM258	0.75491	1.68753	0.875	0.412	1.09158e-108
MTHFD2	0.752968	1.68526	0.853	0.471	9.97777e-80
IFITM2	0.751269	1.68327	0.773	0.427	2.65895e-62
G0S2	0.742922	1.67356	0.326	0.088	1.70921e-44
SEC61G	0.742296	1.67284	0.808	0.361	3.34389e-96
DUSP4	0.742002	1.6725	0.476	0.192	8.58401e-44
ACTG1	0.738281	1.66819	0.988	0.973	2.30412e-82
HCST	0.724386	1.6522	0.611	0.239	2.18924e-69
SYTL3	0.722453	1.64999	0.803	0.403	3.00595e-74
PTMS	0.717585	1.64443	0.642	0.221	9.71957e-87
SYNGR2	0.711982	1.63805	0.643	0.305	8.35518e-56
S100A11	0.70936	1.63508	0.785	0.434	1.70368e-68
UQCRH	0.705853	1.63111	0.882	0.408	3.92332e-107
RPLP0	0.703232	1.62815	0.997	0.998	5.9128e-109
SH2D2A	0.698697	1.62304	0.564	0.246	9.10519e-53
JUNB	0.682073	1.60444	0.925	0.83	2.3878e-47
CRIP1	0.677406	1.59926	0.845	0.611	6.84226e-49
KDELR1	0.677049	1.59887	0.783	0.333	2.33238e-89
CD82	0.6735	1.59494	0.671	0.302	1.58641e-64
LMAN1	0.673427	1.59486	0.853	0.414	1.26256e-86
GNG5	0.669325	1.59033	0.855	0.418	1.27608e-90
TIMP1	0.663758	1.5842	0.351	0.131	1.17016e-32
FAM162A	0.663651	1.58409	0.7	0.323	2.0841e-60
LSP1	0.662672	1.58301	0.723	0.455	6.10808e-44
SERF2	0.657913	1.5778	0.982	0.954	3.33444e-91
MZB1	0.656282	1.57602	0.399	0.113	1.31422e-54
GADD45A	0.656064	1.57578	0.403	0.17	1.60913e-32
LINC01588	0.652094	1.57145	0.451	0.122	9.60657e-68
RAC2	0.648589	1.56763	0.937	0.779	2.17651e-78
CTLA4	0.648573	1.56762	0.523	0.214	1.13359e-46
COTL1	0.645481	1.56426	0.752	0.473	4.78858e-47
NOP10	0.645055	1.5638	0.772	0.337	1.39491e-82
COX5A	0.644867	1.5636	0.825	0.386	1.82899e-85
MZT2B	0.641427	1.55987	0.875	0.487	5.77872e-84
RPS2	0.63664	1.5547	0.999	0.997	6.01214e-84
SLC2A3	0.632712	1.55048	0.763	0.482	8.50823e-32
ENO1	0.63058	1.54819	0.942	0.882	4.53289e-41
PLIN2	0.627918	1.54533	0.635	0.292	9.71914e-52
BHLHE40	0.626695	1.54402	0.823	0.482	1.81538e-54
LDHA	0.616546	1.5332	0.896	0.805	1.27214e-27
CD2	0.615157	1.53172	0.923	0.82	1.04815e-50
SAT1	0.613976	1.53047	0.82	0.571	2.55327e-22
HILPDA	0.611559	1.52791	0.345	0.147	5.05287e-25
COX8A	0.607946	1.52409	0.829	0.51	3.02927e-60
S100A6	0.602976	1.51885	0.921	0.856	1.59328e-26
NDUFB4	0.601114	1.51689	0.873	0.452	1.74608e-76
CYTIP	0.599964	1.51568	0.912	0.8	7.1722e-37
ATP5MC3	0.599543	1.51524	0.882	0.557	7.78561e-68
LY6E	0.599302	1.51498	0.618	0.273	6.8029e-54
ECH1	0.593798	1.50921	0.705	0.29	2.29399e-76
DUSP5	0.591437	1.50675	0.382	0.224	4.40064e-14
MYL6	0.590432	1.5057	0.962	0.895	2.23981e-70
MRPS6	0.590217	1.50547	0.687	0.335	6.58006e-55
IGFLR1	0.588435	1.50361	0.548	0.183	1.61536e-68
CD63	0.587285	1.50242	0.678	0.265	4.44344e-75
TSPO	0.585595	1.50066	0.716	0.284	3.43164e-78
C4orf3	0.583885	1.49888	0.735	0.4	2.05793e-45
CHCHD2	0.583678	1.49867	0.953	0.808	1.07548e-75
CIAO2B	0.581801	1.49672	0.714	0.329	1.95448e-64
FURIN	0.580169	1.49502	0.506	0.169	1.1859e-61
TAGLN2	0.579864	1.49471	0.915	0.733	2.01746e-58
TXN	0.577204	1.49196	0.833	0.482	5.41564e-57
NDFIP2	0.5766	1.49133	0.572	0.165	3.06411e-83
IMPDH2	0.57352	1.48815	0.684	0.307	6.98746e-62
MT-ND4	0.572004	1.48659	0.971	0.971	2.04302e-60
MFSD10	0.570939	1.48549	0.598	0.245	1.68065e-60
ALDOC	0.562886	1.47722	0.434	0.143	9.06561e-53
MT-CYB	0.556643	1.47084	0.899	0.938	2.32129e-29
ACADVL	0.55563	1.46981	0.762	0.34	8.54912e-70
PRDX5	0.549265	1.46334	0.688	0.281	1.23501e-71
SLC16A3	0.547146	1.46119	0.471	0.162	4.91096e-55
CUTA	0.542074	1.45606	0.832	0.48	3.8476e-56
TMEM256	0.540368	1.45434	0.658	0.246	4.06952e-76
RPS18	0.538796	1.45276	0.996	0.997	9.17062e-77
ACP5	0.536605	1.45056	0.428	0.093	5.22224e-73
PTTG1	0.532658	1.44659	0.48	0.263	4.70919e-21
TRAPPC1	0.53209	1.44602	0.708	0.304	2.38635e-68
TMEM173	0.52908	1.44301	0.469	0.174	2.19772e-47
COX7A2	0.526244	1.44018	0.763	0.441	7.65513e-53
LINC01281	0.525604	1.43954	0.362	0.085	1.88391e-56
C12orf75	0.523717	1.43765	0.525	0.204	1.72114e-51
ATP5MF	0.522429	1.43637	0.715	0.319	1.43721e-65
HAVCR2	0.521804	1.43575	0.454	0.157	4.33201e-49
ATP5MD	0.519302	1.43326	0.742	0.347	1.18541e-62
NME2	0.51896	1.43292	0.773	0.541	1.33144e-37
ANAPC11	0.513358	1.42737	0.58	0.22	2.98502e-61
MYL6B	0.511586	1.42562	0.522	0.145	1.58211e-76
PRDX2	0.510122	1.42417	0.677	0.348	1.67948e-47
POMP	0.509592	1.42365	0.624	0.261	2.80906e-58
CKLF	0.508061	1.42214	0.562	0.26	6.56863e-45
PGK1	0.504648	1.41878	0.793	0.739	1.76861e-08
WDR83OS	0.504601	1.41873	0.689	0.285	3.55921e-67
RPS15A	0.504002	1.41814	1	0.995	2.89269e-71
RRM2	0.50342	1.41757	0.382	0.274	6.18686e-05
LSM2	0.501813	1.41599	0.634	0.245	3.37158e-65
RHOG	0.501003	1.4152	0.693	0.322	6.09714e-57
PRDX6	0.498421	1.41267	0.7	0.33	4.06126e-54
ETFB	0.49815	1.4124	0.565	0.213	9.26353e-59
GNB2	0.4973	1.41157	0.706	0.324	6.22803e-60
EIF3I	0.494761	1.40909	0.672	0.278	2.49151e-65
VDAC1	0.487953	1.40245	0.703	0.331	1.95245e-53
OST4	0.487483	1.402	0.923	0.729	1.8184e-56
MT-CO2	0.487009	1.40154	0.947	0.975	2.29003e-25
INSIG1	0.485544	1.40011	0.618	0.337	8.83653e-33
MSMO1	0.485509	1.40008	0.483	0.23	1.26964e-31
SDF4	0.484152	1.39876	0.558	0.266	4.14123e-38
RNF181	0.483448	1.39808	0.613	0.248	3.6785e-61
NCR3	0.482351	1.39702	0.358	0.103	2.60058e-46
ACTB	0.480491	1.39522	0.992	0.998	8.78775e-22
SNHG29	0.480458	1.39519	0.942	0.878	1.83898e-40
UBE2S	0.480409	1.39514	0.348	0.282	1
PLP2	0.479499	1.39426	0.629	0.259	1.97565e-57
SEC61B	0.479253	1.39402	0.704	0.331	2.26815e-54
CDT1	0.478635	1.39342	0.367	0.121	2.50809e-40
RPLP1	0.478336	1.39314	0.998	0.995	1.13224e-70
RPSA	0.478025	1.39284	0.982	0.978	2.8623e-47
FDPS	0.476723	1.39158	0.624	0.294	1.73253e-45
NDUFV2	0.475701	1.39059	0.8	0.487	1.69879e-38
TSTD1	0.475181	1.39009	0.58	0.236	1.31691e-54
SEM1	0.473221	1.3882	0.664	0.301	7.63417e-55
PRDX3	0.47285	1.38785	0.585	0.236	8.21001e-56
GNG8	0.472552	1.38756	0.302	0.076	1.93026e-42
MTSS1	0.472233	1.38726	0.488	0.159	1.48792e-58
AIP	0.471774	1.38681	0.649	0.282	2.21497e-56
NFIL3	0.471735	1.38678	0.485	0.168	1.3124e-52
P4HB	0.471452	1.3865	0.651	0.293	6.34977e-55
VKORC1	0.469753	1.38487	0.538	0.182	2.56782e-62
EID1	0.469287	1.38442	0.647	0.307	2.68762e-47
ARF4	0.467684	1.38289	0.662	0.325	9.72962e-45
CREM	0.467424	1.38264	0.443	0.187	9.32153e-36
CDKN2D	0.466665	1.38191	0.528	0.243	5.01933e-38
C9orf16	0.465929	1.38121	0.577	0.268	1.24243e-42
PSMD8	0.465302	1.38061	0.643	0.263	1.30722e-58
UBL5	0.464864	1.38019	0.766	0.43	6.8279e-49
MZT2A	0.462424	1.37786	0.624	0.24	8.0953e-63
GNA15	0.462374	1.37781	0.393	0.117	3.35029e-49
MYO1G	0.461575	1.37704	0.546	0.222	1.39341e-48
FTL	0.461225	1.37671	0.998	0.991	2.8768e-21
FKBP1A	0.459726	1.37528	0.563	0.226	6.06098e-52
MRPL51	0.459284	1.37486	0.618	0.263	1.07789e-52
RAMP1	0.456891	1.37258	0.338	0.07	2.15444e-56
AC092821.3	0.455184	1.37096	0.383	0.156	2.53933e-32
ATP5MC2	0.454808	1.3706	0.965	0.871	3.27317e-54
ETHE1	0.453508	1.36937	0.524	0.176	4.68177e-61
NDUFA1	0.453339	1.36921	0.812	0.425	2.89486e-54
CSNK2B	0.453331	1.3692	0.775	0.387	5.07449e-54
CIB1	0.452836	1.36873	0.654	0.315	3.63092e-47
SH3BGRL3	0.452224	1.36815	0.862	0.9	5.02695e-10
HCFC1R1	0.451212	1.36719	0.477	0.174	3.96579e-50
ARF1	0.449307	1.36538	0.788	0.445	1.34633e-46
LAMTOR5	0.448688	1.3648	0.58	0.233	4.65785e-54
PPIA	0.448042	1.36419	0.991	0.967	1.49697e-60
ICAM3	0.446877	1.36309	0.607	0.246	7.13781e-57
SQOR	0.446131	1.36238	0.538	0.223	5.01401e-47
SEC13	0.443657	1.36005	0.527	0.211	1.53255e-47
NDUFS5	0.443531	1.35993	0.764	0.417	1.29212e-44
NDUFA7	0.442796	1.35924	0.507	0.156	4.37466e-63
SNRPF	0.440642	1.35721	0.584	0.229	1.09446e-55
LINC01871	0.438205	1.35492	0.336	0.159	1.67231e-19
PRDX1	0.437966	1.35469	0.626	0.348	2.36102e-32
MT-ND4L	0.436412	1.35324	0.937	0.94	2.19318e-31
METRNL	0.436259	1.35309	0.348	0.116	5.29209e-37
TKT	0.435879	1.35273	0.693	0.372	1.5376e-40
ACAP1	0.434101	1.35107	0.744	0.378	7.14082e-47
SEC11C	0.433445	1.35045	0.452	0.19	5.48818e-36
MT-CO3	0.433412	1.35042	0.962	0.979	1.42047e-27
PSMA2	0.432771	1.34982	0.668	0.318	4.68839e-48
CTSD	0.431779	1.3489	0.384	0.182	1.72083e-24
GSTO1	0.431709	1.34883	0.608	0.272	1.27903e-47
SEC11A	0.431608	1.34874	0.621	0.251	4.34377e-57
PCLAF	0.431364	1.34851	0.411	0.14	9.73756e-44
FKBP8	0.431314	1.34846	0.654	0.308	1.30815e-48
PFDN2	0.431212	1.34837	0.528	0.246	3.87894e-37
PSMB3	0.428257	1.34561	0.616	0.299	8.52683e-41
PHLDA1	0.427888	1.34526	0.454	0.243	3.48278e-20
UQCR10	0.425814	1.34333	0.735	0.361	1.89894e-48
DBI	0.425009	1.34258	0.643	0.319	1.05438e-40
ROMO1	0.424754	1.34234	0.598	0.245	4.97128e-52
ATF4	0.422638	1.34038	0.575	0.308	1.40872e-31
UBE2F	0.422246	1.34001	0.484	0.185	2.41876e-45
PPP1R14B	0.421435	1.33926	0.495	0.18	9.49002e-51
NINJ1	0.420195	1.33811	0.501	0.216	2.40568e-39
BNIP3	0.418821	1.33683	0.441	0.23	2.51204e-21
GMFG	0.416672	1.33484	0.791	0.568	9.35775e-33
IFI27L2	0.416182	1.33439	0.481	0.16	2.72726e-55
SNRPB	0.416162	1.33437	0.608	0.279	1.96964e-44
TSC22D3	0.415577	1.33383	0.586	0.49	0.00232662
SHMT2	0.415212	1.33349	0.539	0.198	2.81204e-52
NDUFA6	0.41501	1.33331	0.548	0.221	8.74913e-49
RPA3	0.413644	1.33205	0.481	0.194	4.55272e-42
PRF1	0.413583	1.33199	0.367	0.164	5.20576e-24
ATP5MPL	0.413574	1.33198	0.665	0.324	5.67727e-46
TPM4	0.413404	1.33182	0.724	0.401	1.56382e-36
SIT1	0.413119	1.33156	0.509	0.201	6.11521e-46
PSMA6	0.411904	1.33044	0.704	0.34	2.30577e-47
BRK1	0.411638	1.3302	0.6	0.295	1.44798e-38
ELOC	0.410855	1.32947	0.564	0.223	2.39074e-51
FLOT1	0.409606	1.32832	0.517	0.215	1.86271e-44
RPL7A	0.409596	1.32831	0.993	0.989	3.91365e-50
RBX1	0.409224	1.32797	0.598	0.285	1.17432e-41
BCL7C	0.408822	1.3276	0.421	0.144	2.82741e-44
ID2	0.408567	1.32737	0.374	0.189	4.38108e-17
EIF2S2	0.408321	1.32714	0.749	0.409	3.36497e-41
KDELR2	0.407638	1.32651	0.452	0.168	9.37649e-45
NEDD8	0.406672	1.32562	0.62	0.269	1.6267e-49
BTF3	0.406624	1.32558	0.973	0.942	7.81383e-45
DRAP1	0.406287	1.32527	0.668	0.326	1.22104e-42
ARPC3	0.405382	1.32444	0.874	0.681	8.45546e-36
CD81	0.405152	1.32423	0.591	0.285	4.97645e-38
EEF1A1	0.403294	1.32252	1	0.999	1.44781e-36
C17orf49	0.402781	1.32205	0.597	0.292	3.33486e-37
RPL3	0.402593	1.32188	0.991	0.986	4.02345e-35
TMED3	0.401817	1.32117	0.415	0.124	1.23978e-51
CCL5	0.400105	1.3196	0.346	0.482	6.91128e-07
MDH2	0.399985	1.31949	0.633	0.296	6.90333e-45
TRBC1	0.399593	1.31914	0.448	0.237	5.7201e-21
RPS3	0.397823	1.31752	0.996	0.993	2.25597e-43
RSL24D1	0.397257	1.317	0.719	0.384	1.68568e-39
PSMB5	0.397247	1.31699	0.494	0.187	6.37588e-47
ATP5F1C	0.396535	1.31634	0.615	0.277	1.18419e-44
CKS2	0.395652	1.31554	0.437	0.301	3.32049e-06
PIM3	0.395385	1.31529	0.473	0.251	5.46735e-23
ARPC5L	0.395215	1.31514	0.544	0.226	3.97091e-46
ZNRF1	0.394892	1.31484	0.421	0.131	9.84791e-50
LAT	0.394655	1.31463	0.625	0.342	1.86262e-32
CD99	0.392423	1.3126	0.634	0.408	4.39009e-20
CAMK1	0.391312	1.31159	0.362	0.102	1.25843e-46
RPL37A	0.390211	1.31058	0.993	0.99	1.27235e-42
PPA1	0.390175	1.31055	0.613	0.297	1.09787e-38
FMNL1	0.389655	1.31008	0.617	0.27	1.99304e-45
ITGB2	0.389563	1.31	0.508	0.213	4.52735e-40
UQCR11	0.389559	1.30999	0.641	0.319	4.98325e-41
KCNN4	0.389168	1.30964	0.375	0.114	3.64588e-45
MLF2	0.389116	1.30959	0.56	0.232	8.61847e-46
NDUFA4	0.389002	1.30949	0.763	0.472	1.70077e-31
PFDN4	0.38823	1.30879	0.456	0.148	4.07477e-52
ATP5PF	0.387961	1.30854	0.601	0.277	7.10988e-43
MED10	0.386699	1.3074	0.572	0.32	2.50003e-25
HEBP2	0.386288	1.30703	0.517	0.217	6.39921e-42
SRI	0.386179	1.30693	0.599	0.28	2.38983e-40
TMED9	0.386155	1.30691	0.565	0.258	1.20087e-40
PRELID1	0.385617	1.30642	0.496	0.231	3.42669e-31
NDUFB9	0.384595	1.30549	0.608	0.29	8.90628e-40
SF3B6	0.384382	1.3053	0.584	0.263	3.9316e-42
IAH1	0.383183	1.30422	0.493	0.159	3.63707e-56
TRMT112	0.382665	1.30375	0.646	0.361	1.03096e-28
MT-ND6	0.382567	1.30366	0.694	0.517	2.34213e-20
SURF4	0.380907	1.30216	0.585	0.271	5.7836e-41
NUDT21	0.380451	1.30175	0.643	0.322	8.54348e-39
SIAH2	0.379839	1.3012	0.436	0.164	3.95886e-41
CCT8	0.37929	1.3007	0.723	0.373	1.69557e-41
PIM2	0.378222	1.29974	0.541	0.33	3.93188e-18
MYDGF	0.378198	1.29972	0.418	0.137	2.08903e-46
STMN1	0.378006	1.29954	0.527	0.459	1
EMP3	0.377947	1.29949	0.666	0.459	5.48908e-22
RPS14	0.377595	1.29917	0.992	0.991	1.58111e-42
CD52	0.377275	1.29889	0.774	0.816	2.57726e-07
SMIM26	0.376013	1.29775	0.553	0.239	1.84185e-43
VDAC2	0.374374	1.29628	0.674	0.339	2.95101e-39
COX6C	0.374122	1.29605	0.765	0.535	3.01288e-25
AP2S1	0.373198	1.29522	0.457	0.168	1.60094e-43
PSMB1	0.372041	1.29418	0.701	0.35	6.05272e-41
HMGB2	0.371824	1.29399	0.645	0.579	1
COPE	0.369172	1.29161	0.542	0.243	2.8909e-38
GNAI2	0.369031	1.29149	0.739	0.426	7.40918e-34
COX6B1	0.368474	1.29099	0.874	0.636	4.42341e-35
TYMS	0.368403	1.29092	0.371	0.208	1.34246e-13
SSR3	0.366946	1.28962	0.571	0.265	4.86234e-38
BZW1	0.366904	1.28958	0.684	0.392	5.45509e-29
SUPT4H1	0.366694	1.28939	0.46	0.185	1.39157e-37
ERO1A	0.36664	1.28935	0.556	0.298	2.37401e-26
UQCRQ	0.365428	1.28826	0.52	0.239	2.85952e-35
GPX4	0.365061	1.28794	0.861	0.725	5.55808e-22
PSMB6	0.363853	1.28686	0.528	0.232	2.65839e-37
CCNB1IP1	0.363597	1.28663	0.418	0.153	9.88376e-40
PPP1R18	0.363037	1.28613	0.539	0.218	3.56103e-45
SELPLG	0.362258	1.28544	0.453	0.257	5.15246e-18
CYC1	0.362088	1.28528	0.497	0.201	7.49493e-41
SMIM3	0.361784	1.28501	0.309	0.08	1.35126e-41
BST2	0.359959	1.28339	0.516	0.252	2.94391e-30
HIGD2A	0.359382	1.28288	0.637	0.327	4.79641e-35
ALOX5AP	0.357696	1.28138	0.337	0.162	8.92426e-18
CDKN1A	0.357542	1.28124	0.383	0.186	2.31685e-21
MT-ATP6	0.357347	1.28107	0.916	0.956	4.56592e-15
PHPT1	0.357286	1.28101	0.438	0.19	1.26828e-31
GUK1	0.35716	1.2809	0.643	0.336	2.91832e-34
VDR	0.356892	1.28066	0.337	0.106	1.61726e-37
LSM3	0.356674	1.28047	0.441	0.166	6.34515e-40
SELENOW	0.355269	1.27922	0.566	0.272	8.20138e-35
ANXA2	0.354808	1.27882	0.447	0.216	2.73322e-26
MAP2K2	0.35466	1.27868	0.504	0.215	2.5882e-39
NKG7	0.354105	1.27819	0.471	0.306	2.56579e-09
CD4	0.353434	1.2776	0.428	0.191	5.20743e-30
PPIB	0.353331	1.27751	0.647	0.391	4.04559e-23
RPS8	0.352988	1.2772	1	0.993	5.3283e-36
DUT	0.352934	1.27716	0.483	0.293	1.19554e-14
BCL3	0.352893	1.27712	0.438	0.176	3.48724e-36
IDH2	0.352649	1.2769	0.395	0.193	3.32838e-22
ARL6IP1	0.352458	1.27673	0.634	0.457	9.38046e-07
CDK2AP2	0.352366	1.27665	0.527	0.271	8.24543e-27
PKM	0.352276	1.27657	0.896	0.85	5.51407e-13
CKS1B	0.352173	1.27648	0.343	0.189	4.14321e-13
SLC25A5	0.351738	1.2761	0.676	0.422	2.22897e-23
CNIH1	0.349894	1.27447	0.426	0.155	1.19406e-40
ARID5A	0.349207	1.27386	0.436	0.286	4.42658e-09
MT-ND5	0.349062	1.27373	0.945	0.963	1.85301e-19
TMEM59	0.348404	1.27315	0.634	0.314	2.72827e-36
PMAIP1	0.347792	1.27261	0.323	0.178	2.85811e-11
SIRPG	0.346148	1.27116	0.328	0.091	3.41136e-41
VAMP8	0.345951	1.27099	0.512	0.219	3.25717e-38
FTH1	0.345131	1.27027	0.971	0.974	1
MT-ND2	0.34491	1.27007	0.894	0.868	3.26439e-16
GK	0.344142	1.2694	0.389	0.15	8.96846e-33
SNRPG	0.34413	1.26939	0.569	0.302	7.94276e-28
NDUFB8	0.344072	1.26933	0.741	0.442	5.78273e-28
GYPC	0.343894	1.26918	0.66	0.392	2.31806e-25
CYBA	0.343292	1.26865	0.614	0.464	5.66817e-09
RPL7	0.341351	1.26694	0.959	0.945	9.46664e-23
FRMD4B	0.340696	1.26637	0.347	0.135	2.22527e-28
IER3IP1	0.340505	1.2662	0.422	0.174	4.61735e-34
RPS4X	0.339637	1.26544	0.996	0.984	7.33045e-21
ATP5PO	0.339279	1.26512	0.698	0.373	3.31046e-34
PPP1CA	0.338122	1.26411	0.527	0.237	2.05809e-35
RUNX3	0.338001	1.264	0.451	0.241	3.25955e-20
RPL41	0.337624	1.26367	0.999	0.995	8.56658e-29
ANAPC16	0.337317	1.2634	0.627	0.316	1.66765e-34
POLR2E	0.336209	1.26243	0.544	0.242	1.88188e-37
TUBA4A	0.336074	1.26232	0.571	0.347	2.39499e-18
RDH10	0.335672	1.26197	0.307	0.119	2.59976e-24
MPG	0.333689	1.26023	0.393	0.135	8.58754e-40
CALM3	0.33352	1.26008	0.615	0.35	1.07693e-24
NDUFAB1	0.332563	1.25925	0.463	0.187	5.09405e-37
EBP	0.332479	1.25918	0.342	0.117	9.49431e-34
BLVRB	0.332281	1.259	0.338	0.102	1.01357e-39
IL2RB	0.33182	1.2586	0.412	0.19	8.13442e-25
GBE1	0.331207	1.25807	0.309	0.108	1.08855e-28
MPST	0.330546	1.25749	0.344	0.089	5.30554e-47
ACAA2	0.329764	1.25681	0.418	0.161	4.15183e-36
NDUFA11	0.32927	1.25638	0.554	0.268	1.35249e-32
EIF3L	0.328426	1.25564	0.731	0.465	1.95151e-24
SLC27A2	0.328393	1.25561	0.374	0.117	1.78877e-41
POLD4	0.327594	1.25492	0.458	0.208	1.11349e-30
H2AFZ	0.327337	1.2547	0.861	0.805	4.35851e-07
MAP1LC3B	0.326923	1.25433	0.645	0.374	2.31976e-24
EIF2A	0.326817	1.25424	0.578	0.284	5.93321e-34
TXN2	0.326732	1.25417	0.42	0.15	1.0203e-39
H2AFV	0.326599	1.25405	0.607	0.359	1.03141e-20
SCD	0.326337	1.25383	0.379	0.156	6.24827e-27
LITAF	0.326094	1.25361	0.512	0.269	4.04596e-24
PSMB2	0.325731	1.2533	0.485	0.228	1.36673e-29
MRPS24	0.325588	1.25318	0.461	0.177	5.18535e-40
VIM	0.324998	1.25266	0.807	0.938	1
JPT1	0.323683	1.25152	0.399	0.205	2.63703e-18
TNFRSF1B	0.322477	1.25048	0.34	0.173	3.09517e-15
COX6A1	0.322126	1.25017	0.838	0.628	1.01056e-23
SLC39A7	0.321992	1.25006	0.376	0.136	1.63832e-34
DAD1	0.321261	1.24942	0.651	0.369	6.02732e-26
PHB2	0.320179	1.24849	0.571	0.279	1.27124e-32
SLC1A5	0.319937	1.24828	0.331	0.122	1.09779e-28
SRP14	0.319913	1.24826	0.911	0.795	7.1624e-27
OSTF1	0.319776	1.24814	0.437	0.209	3.77147e-25
UFM1	0.319586	1.24797	0.495	0.228	2.89304e-31
PFN1	0.318636	1.24715	0.952	0.945	1.1078e-13
APOBEC3G	0.317921	1.24653	0.379	0.147	9.31904e-32
TOMM20	0.317127	1.24585	0.761	0.45	2.32273e-29
GALM	0.3165	1.24531	0.397	0.194	2.19064e-21
COX7B	0.31593	1.24481	0.593	0.327	1.08808e-25
ATP6V0C	0.315764	1.24467	0.568	0.327	5.11619e-21
FSCN1	0.315664	1.24458	0.309	0.105	9.73452e-30
ITM2A	0.315581	1.24451	0.558	0.313	9.96982e-22
SNU13	0.315249	1.24423	0.594	0.288	4.75274e-34
STAMBP	0.315218	1.2442	0.417	0.168	1.52853e-32
PAICS	0.315197	1.24418	0.425	0.186	1.36889e-28
RPS17	0.314889	1.24392	0.867	0.731	4.49695e-23
PCBD1	0.314377	1.24347	0.301	0.063	1.69976e-47
ITGAE	0.314269	1.24338	0.414	0.164	7.70738e-33
BLOC1S1	0.313743	1.24293	0.446	0.197	3.87174e-30
PARK7	0.313059	1.24234	0.663	0.343	3.76983e-32
EIF3M	0.312819	1.24213	0.607	0.308	1.24232e-31
MRPL52	0.312435	1.2418	0.433	0.19	6.91869e-29
AP3S1	0.312132	1.24154	0.349	0.131	1.3734e-30
SELENOH	0.311724	1.24119	0.533	0.274	1.32538e-25
TXNDC17	0.311591	1.24108	0.347	0.131	1.14563e-28
RPS6	0.311586	1.24107	0.993	0.993	2.46994e-28
CD151	0.311389	1.2409	0.317	0.088	5.07649e-39
ERGIC3	0.311372	1.24089	0.419	0.159	2.37668e-36
FBL	0.31095	1.24052	0.512	0.246	1.19403e-29
MBD2	0.310646	1.24026	0.498	0.215	8.11083e-35
NDUFC2	0.310176	1.23986	0.511	0.24	2.97338e-30
RPS19	0.31013	1.23982	0.998	0.996	1.51412e-35
C19orf53	0.310018	1.23972	0.584	0.308	3.31277e-27
ABRACL	0.309944	1.23966	0.484	0.223	1.65883e-29
YPEL3	0.309136	1.23897	0.798	0.555	5.58184e-19
UBE2R2	0.308484	1.23841	0.508	0.238	1.95365e-31
SNHG15	0.308329	1.23827	0.441	0.223	1.16839e-20
LAMTOR4	0.308114	1.23809	0.592	0.304	2.45127e-30
PLIN3	0.307554	1.23761	0.347	0.106	2.66137e-39
GHITM	0.307024	1.23715	0.524	0.254	1.5426e-29
PPP1R7	0.306706	1.23688	0.408	0.161	1.52058e-33
COPZ1	0.306568	1.23676	0.394	0.156	1.2333e-31
RBIS	0.3063	1.23653	0.606	0.302	7.12239e-33
FDFT1	0.306224	1.23647	0.664	0.424	1.53148e-15
GLUD1	0.30615	1.2364	0.513	0.265	1.58528e-24
NDUFA13	0.305018	1.23543	0.713	0.44	9.57309e-24
MT-ND1	0.304314	1.23483	0.901	0.871	7.45308e-19
ADTRP	0.304213	1.23474	0.345	0.133	1.46142e-28
ELOB	0.303776	1.23437	0.776	0.54	2.40016e-21
MED8	0.303733	1.23433	0.357	0.126	6.91121e-34
TNFSF10	0.303639	1.23425	0.326	0.171	3.41974e-13
SNHG5	0.303575	1.2342	0.665	0.437	2.16072e-15
RGS10	0.303419	1.23407	0.633	0.372	5.06453e-23
HSPB1	0.302716	1.23346	0.592	0.327	1.93872e-23
ARF5	0.302499	1.23328	0.473	0.212	3.96532e-31
S100A10	0.30228	1.23309	0.665	0.556	2.70817e-07
RNF7	0.301428	1.23236	0.506	0.212	8.65511e-37
ATP5ME	0.301129	1.23211	0.519	0.247	3.41952e-29
RPS23	0.300804	1.23183	0.994	0.993	7.50433e-27
RPL18A	0.30072	1.23176	0.997	0.991	9.39993e-26
CTNNA1	0.300594	1.23165	0.332	0.115	1.74941e-31
C1orf43	0.300198	1.23131	0.591	0.292	2.83504e-31
LSM4	0.300169	1.23129	0.477	0.23	8.0077e-26
UBE2M	0.29968	1.23087	0.429	0.174	2.0412e-33
RBPJ	0.299426	1.23065	0.503	0.268	1.56339e-20
CD38	0.298409	1.22979	0.308	0.117	1.21875e-24
NDUFA2	0.297756	1.22923	0.497	0.235	2.81254e-29
PSMD7	0.297416	1.22894	0.428	0.204	8.17824e-25
LSM7	0.297375	1.22891	0.491	0.229	3.7506e-29
MRPL36	0.297079	1.22865	0.349	0.143	1.311e-26
DPM3	0.296892	1.2285	0.364	0.124	5.1289e-36
LSM5	0.29659	1.22824	0.444	0.215	8.38962e-24
SLC25A3	0.296069	1.22779	0.817	0.617	1.72841e-17
SOCS1	0.295969	1.22771	0.403	0.204	4.16207e-19
TBCA	0.295819	1.22758	0.542	0.254	4.14305e-31
MPC2	0.294537	1.22649	0.458	0.206	8.49276e-30
SNRPD2	0.294299	1.22629	0.898	0.723	8.15161e-27
NXT1	0.294274	1.22627	0.34	0.136	2.79459e-26
RPL29	0.294142	1.22616	0.993	0.987	3.99315e-26
CAPNS1	0.294045	1.22607	0.435	0.187	2.7271e-30
TADA3	0.293888	1.22594	0.386	0.157	9.64325e-30
TIMM17B	0.293566	1.22567	0.407	0.169	3.15833e-30
POLR2H	0.293423	1.22554	0.372	0.16	2.06379e-25
PMF1	0.29314	1.2253	0.323	0.111	2.99686e-31
MRPS34	0.291098	1.22357	0.471	0.219	4.65247e-28
GRINA	0.290965	1.22346	0.406	0.176	5.24134e-28
HSBP1	0.290666	1.22321	0.376	0.14	8.80922e-33
RYBP	0.290029	1.22266	0.323	0.108	1.5558e-32
RPL23A	0.289869	1.22253	0.984	0.979	4.68669e-25
SUMO1	0.289048	1.22183	0.488	0.203	2.96558e-35
SNRPE	0.28896	1.22176	0.405	0.17	9.13916e-29
ADGRE5	0.288814	1.22164	0.404	0.209	2.33749e-17
PIM1	0.288383	1.22127	0.535	0.302	1.91393e-20
CHMP2A	0.288212	1.22113	0.406	0.158	2.86102e-32
MGST3	0.288102	1.22103	0.404	0.176	2.24782e-27
WDR54	0.287618	1.22062	0.415	0.201	5.21749e-23
MRFAP1	0.287613	1.22062	0.462	0.225	2.61857e-25
CHMP5	0.287311	1.22036	0.466	0.221	4.92394e-27
ECHS1	0.287151	1.22023	0.348	0.122	2.50725e-32
SDHC	0.287114	1.2202	0.407	0.173	1.16423e-28
DARS	0.285929	1.21919	0.525	0.26	4.12688e-27
UFC1	0.285909	1.21918	0.522	0.239	6.20091e-31
MTFP1	0.28586	1.21914	0.352	0.143	1.07868e-26
PDIA6	0.285601	1.21892	0.504	0.251	1.84818e-24
RPL18	0.285595	1.21891	0.993	0.986	2.49626e-27
UQCRC1	0.285429	1.21877	0.427	0.187	1.38634e-28
COPS2	0.285112	1.2185	0.472	0.236	2.63797e-24
AK2	0.285066	1.21847	0.429	0.215	1.22815e-21
EIF3E	0.284758	1.21821	0.813	0.594	8.94605e-21
NUDCD2	0.283934	1.21751	0.426	0.191	1.73934e-27
TMUB1	0.282379	1.2162	0.393	0.155	1.61624e-31
ETFA	0.282362	1.21618	0.424	0.189	7.06464e-27
CDK6	0.282148	1.216	0.514	0.271	3.98297e-22
TMC6	0.282072	1.21594	0.312	0.125	2.31542e-23
SAMSN1	0.281711	1.21564	0.498	0.255	9.37347e-23
UQCRB	0.281276	1.21527	0.919	0.802	1.75327e-20
CAMLG	0.281258	1.21525	0.518	0.253	4.42361e-28
ATP5MC1	0.281255	1.21525	0.332	0.132	2.02901e-24
BCKDHA	0.281228	1.21523	0.314	0.117	1.12063e-26
RAD23A	0.280895	1.21495	0.483	0.226	1.29943e-27
HNRNPC	0.280815	1.21488	0.936	0.79	1.10224e-22
TMEM106C	0.280567	1.21467	0.347	0.165	4.34618e-19
UBE2V1	0.27965	1.2139	0.671	0.358	7.23998e-29
MRPL33	0.279576	1.21384	0.448	0.197	1.59683e-29
GPSM3	0.279195	1.21352	0.685	0.481	2.8122e-16
GDI2	0.279154	1.21348	0.654	0.387	5.21079e-22
VAMP5	0.278679	1.21308	0.342	0.134	4.38287e-27
PPP4C	0.278655	1.21306	0.48	0.221	4.98242e-29
COX17	0.278462	1.2129	0.505	0.266	5.19574e-22
MMADHC	0.278173	1.21266	0.536	0.26	8.20158e-29
UQCRFS1	0.277171	1.21182	0.508	0.257	1.18194e-24
GGCT	0.277005	1.21168	0.337	0.119	4.76525e-31
SLC39A1	0.276481	1.21124	0.348	0.131	7.58373e-30
ARF6	0.276419	1.21118	0.578	0.32	2.02195e-22
YWHAH	0.276139	1.21095	0.535	0.299	4.04018e-20
ENO2	0.275875	1.21073	0.453	0.233	3.04034e-21
IL2RG	0.275819	1.21068	0.9	0.903	2.35981e-07
RAN	0.275578	1.21048	0.734	0.566	8.22485e-11
OSTC	0.275005	1.21	0.424	0.193	1.73906e-25
ARPC1B	0.274985	1.20998	0.662	0.437	9.46862e-17
DPY30	0.274805	1.20983	0.371	0.142	6.09958e-31
YY1	0.274059	1.20921	0.506	0.265	2.34225e-22
RPS24	0.273141	1.20844	0.973	0.981	5.64011e-19
COX7A2L	0.27296	1.20828	0.537	0.271	1.83034e-26
HAX1	0.272955	1.20828	0.433	0.197	1.37338e-26
CYP51A1	0.272855	1.2082	0.395	0.208	1.21339e-16
MRPL37	0.272837	1.20818	0.361	0.147	5.33378e-27
RGCC	0.27256	1.20795	0.391	0.206	3.54261e-15
NDUFA12	0.27235	1.20777	0.48	0.215	1.37568e-29
DHRS7	0.272193	1.20764	0.401	0.165	4.80033e-29
MAL	0.272012	1.20749	0.433	0.232	1.40532e-16
RALBP1	0.271616	1.20716	0.468	0.211	7.86725e-29
INSIG2	0.27113	1.20675	0.352	0.163	7.77183e-20
RPS27L	0.270244	1.20601	0.721	0.539	6.77041e-10
TMEM14C	0.270124	1.20591	0.334	0.125	1.56864e-27
SMNDC1	0.269731	1.20558	0.474	0.253	6.87652e-19
CD96	0.269353	1.20527	0.561	0.389	5.96746e-10
ATP6V1F	0.269002	1.20497	0.466	0.201	5.83137e-31
ATP5IF1	0.268484	1.20454	0.637	0.36	1.35266e-21
TOMM5	0.268339	1.20442	0.399	0.177	9.81543e-25
HINT1	0.268294	1.20438	0.972	0.94	1.78924e-22
MRPL10	0.268177	1.20429	0.341	0.128	5.56164e-29
AHI1	0.267997	1.20413	0.384	0.169	5.28103e-24
MRPL22	0.267845	1.20401	0.373	0.144	2.75804e-30
DDOST	0.267637	1.20383	0.447	0.208	2.10314e-25
OAZ1	0.26741	1.20364	0.928	0.893	1.61876e-16
ATP6V0B	0.267252	1.20351	0.442	0.226	3.49144e-20
NUTF2	0.267094	1.20338	0.379	0.148	6.37494e-30
RPL26	0.267054	1.20335	0.994	0.99	4.4661e-22
HADHA	0.266841	1.20317	0.551	0.288	1.28867e-24
TRBC2	0.266469	1.20286	0.473	0.35	0.000430026
DGUOK	0.266412	1.20281	0.481	0.24	7.42334e-24
CFLAR	0.26543	1.20199	0.644	0.406	1.68825e-15
ABHD17A	0.264823	1.20149	0.455	0.215	2.89009e-25
SNRPA	0.264584	1.20129	0.46	0.23	8.69473e-23
NAP1L1	0.264498	1.20122	0.909	0.785	1.48416e-18
CEP57	0.264412	1.20115	0.573	0.305	3.05951e-24
POLR1D	0.26408	1.20087	0.582	0.303	1.12913e-25
NAMPT	0.263819	1.20065	0.528	0.306	7.41481e-16
LMAN2	0.263613	1.20048	0.497	0.236	8.43308e-27
MBOAT7	0.263237	1.20017	0.365	0.164	5.03079e-23
SNRPC	0.26322	1.20015	0.416	0.176	3.5227e-28
ARPC5	0.261975	1.19912	0.587	0.35	2.21243e-17
RSL1D1	0.261547	1.19876	0.54	0.301	9.44073e-20
PMM1	0.26147	1.1987	0.335	0.123	7.8783e-29
UBALD2	0.261282	1.19854	0.443	0.292	6.45855e-08
GSTP1	0.260841	1.19818	0.658	0.43	2.28434e-15
EIF3H	0.260571	1.19795	0.828	0.604	1.14646e-19
OLA1	0.260348	1.19777	0.374	0.156	1.23772e-26
ZNHIT1	0.259041	1.19668	0.414	0.171	1.57907e-29
UQCRC2	0.259011	1.19666	0.465	0.23	6.95664e-24
RNF187	0.258754	1.19644	0.339	0.156	2.47116e-19
ACAT2	0.25731	1.19525	0.351	0.139	2.35697e-25
MYL12B	0.256316	1.19442	0.812	0.631	1.12793e-14
DCTN2	0.256036	1.19419	0.424	0.186	3.00608e-27
TUBA1B	0.25499	1.19333	0.64	0.611	1
RDX	0.25485	1.19321	0.335	0.131	7.71456e-26
SAP18	0.254812	1.19318	0.575	0.312	6.05536e-23
GCHFR	0.254346	1.19279	0.304	0.132	9.22889e-20
RFTN1	0.254078	1.19257	0.458	0.24	1.50195e-20
SSR2	0.254007	1.19251	0.691	0.43	2.14791e-20
BTG3	0.253112	1.19178	0.408	0.2	3.72814e-20
SMC2	0.252884	1.19159	0.341	0.153	6.61374e-20
RHOF	0.252499	1.19127	0.406	0.194	2.66724e-21
LSM6	0.252467	1.19124	0.334	0.135	9.30665e-24
NDUFS4	0.252218	1.19104	0.303	0.1	1.02045e-29
EDF1	0.252002	1.19086	0.651	0.379	4.35651e-21
BSG	0.251977	1.19084	0.428	0.197	1.76255e-24
LYST	0.251648	1.19057	0.464	0.256	1.33252e-16
PTP4A2	0.250864	1.18992	0.577	0.346	4.42972e-16
SARNP	0.250841	1.1899	0.393	0.172	9.25487e-25
BAX	0.250712	1.18979	0.529	0.355	2.54528e-09
UBA1	0.25067	1.18976	0.379	0.169	3.09941e-23
H2AFJ	0.250657	1.18975	0.396	0.194	9.19243e-20
RPL15	0.250406	1.18954	0.997	0.986	1.44579e-18
CSTB	0.250323	1.18947	0.558	0.312	3.29598e-19
NDUFB3	0.250155	1.18933	0.389	0.176	7.8591e-23
STAT3	0.249814	1.18905	0.675	0.467	4.93551e-11
NDUFB5	0.249141	1.1885	0.406	0.187	2.73366e-23
MYL12A	0.248424	1.18791	0.834	0.771	3.77622e-11
TUBB	0.247935	1.18751	0.796	0.832	1
CLPP	0.247777	1.18738	0.389	0.186	7.25519e-21
RPL12	0.247723	1.18733	0.997	0.991	2.39594e-13
RPS19BP1	0.247495	1.18714	0.368	0.159	2.19872e-24
PSMA1	0.246817	1.18659	0.686	0.421	9.01816e-18
PSMB4	0.246773	1.18655	0.461	0.22	5.40543e-25
ATP5PB	0.246365	1.18621	0.528	0.287	1.77938e-20
FERMT3	0.246345	1.1862	0.328	0.136	6.74532e-23
RPS9	0.245542	1.18554	0.991	0.979	3.28474e-18
EEF1G	0.245327	1.18536	0.961	0.954	1.67465e-15
EIF1AY	0.245142	1.18521	0.307	0.119	7.85512e-24
CMC2	0.244961	1.18506	0.405	0.212	3.13968e-17
YIF1B	0.24453	1.18471	0.313	0.11	6.83956e-28
ZCRB1	0.244423	1.18462	0.352	0.149	1.20355e-23
SELL	0.243968	1.18425	0.521	0.473	1
CCNI	0.243939	1.18422	0.895	0.779	6.62368e-13
PA2G4	0.243411	1.18379	0.546	0.303	9.41258e-19
MZT1	0.243219	1.18363	0.351	0.188	1.80065e-13
TMEM134	0.242972	1.18343	0.3	0.126	4.37947e-20
NUCB2	0.242906	1.18337	0.417	0.254	8.0808e-11
PTPN7	0.242818	1.1833	0.387	0.178	8.35093e-22
CHCHD10	0.242512	1.18305	0.454	0.238	2.3044e-18
C16orf87	0.242404	1.18296	0.319	0.117	6.60479e-27
RNF167	0.242262	1.18285	0.377	0.173	3.76557e-21
HDAC7	0.242056	1.18268	0.42	0.206	3.00128e-20
NDUFB1	0.241727	1.18241	0.451	0.228	2.38866e-21
SRSF4	0.241678	1.18237	0.591	0.33	1.38842e-20
RPL27	0.241599	1.1823	0.966	0.942	6.77848e-15
DCTN3	0.240868	1.1817	0.308	0.128	1.12594e-20
CMTM6	0.240673	1.18154	0.528	0.279	2.08374e-21
PRDM1	0.240539	1.18143	0.318	0.19	7.39405e-08
HMGA1	0.240511	1.18141	0.543	0.322	2.67096e-16
NDUFC1	0.239951	1.18095	0.394	0.179	1.60302e-22
NDUFB11	0.239199	1.18034	0.601	0.335	3.48578e-21
MRPL13	0.238935	1.18012	0.356	0.147	7.14299e-25
LIMA1	0.238721	1.17995	0.313	0.128	1.3002e-21
RPS3A	0.238056	1.1794	0.999	0.994	5.6208e-18
RRM1	0.237989	1.17935	0.358	0.172	2.16375e-18
CD3D	0.2377	1.17911	0.738	0.68	0.00335416
APOBEC3C	0.23763	1.17905	0.355	0.14	2.84226e-26
CD28	0.23726	1.17875	0.533	0.317	6.18773e-14
CTSC	0.236579	1.1782	0.387	0.2	9.47178e-17
SLC39A8	0.236465	1.1781	0.304	0.122	1.26488e-21
ANP32B	0.236285	1.17796	0.824	0.665	3.69744e-12
RPS16	0.235806	1.17756	0.984	0.973	2.47862e-13
GBP2	0.235594	1.17739	0.76	0.502	2.28956e-15
ARHGDIA	0.235137	1.17702	0.5	0.277	4.09189e-18
LAMTOR2	0.235134	1.17702	0.323	0.132	9.11933e-23
TMBIM6	0.235083	1.17697	0.823	0.675	1.89141e-07
IRF4	0.234186	1.17624	0.385	0.212	1.57329e-12
PCMT1	0.234138	1.1762	0.406	0.193	1.90813e-21
COX16	0.233975	1.17607	0.316	0.116	2.50019e-26
RILPL2	0.233884	1.176	0.324	0.142	9.77681e-20
EIF3D	0.233784	1.17591	0.611	0.345	1.03617e-20
CD5	0.233666	1.17582	0.548	0.344	2.7063e-12
ALKBH7	0.233519	1.1757	0.485	0.258	6.08389e-19
P4HA1	0.23325	1.17548	0.362	0.179	1.89369e-16
SERINC3	0.233138	1.17539	0.473	0.226	5.28675e-24
SUSD3	0.232932	1.17522	0.344	0.15	6.92897e-22
MDH1	0.231587	1.17413	0.485	0.274	2.40119e-15
EIF4E2	0.231483	1.17404	0.352	0.152	7.46315e-23
NDUFS8	0.231136	1.17376	0.403	0.201	8.30834e-19
CD58	0.230958	1.17361	0.316	0.136	7.94141e-20
TRAC	0.230719	1.17342	0.395	0.211	1.13084e-14
EEF1B2	0.230227	1.17302	0.945	0.946	8.04433e-11
MEA1	0.229565	1.17248	0.308	0.131	8.67405e-20
RAB1B	0.229136	1.17213	0.438	0.202	2.01116e-23
LTA4H	0.229071	1.17208	0.434	0.21	4.94491e-21
UBE2D2	0.228494	1.17161	0.686	0.419	3.63419e-17
RAB27A	0.2284	1.17153	0.385	0.184	1.36371e-19
SPCS2	0.227855	1.17109	0.431	0.221	1.19012e-18
RPS5	0.227553	1.17085	0.986	0.974	2.80789e-12
PSMD13	0.227344	1.17068	0.354	0.175	5.19949e-16
C1QBP	0.227054	1.17044	0.42	0.187	4.06908e-25
HDGF	0.227035	1.17043	0.465	0.242	3.26703e-19
LPXN	0.226801	1.17024	0.465	0.271	2.47311e-13
GLO1	0.226509	1.17	0.436	0.222	7.78727e-19
COPB2	0.225968	1.16956	0.448	0.225	5.02125e-21
SMS	0.225831	1.16945	0.364	0.183	1.36884e-16
LIMS1	0.225781	1.16941	0.471	0.255	1.46007e-17
PPP2R1A	0.225446	1.16914	0.399	0.191	1.35554e-20
SNRPD1	0.222503	1.16676	0.335	0.163	1.20307e-15
BUD31	0.222036	1.16638	0.368	0.177	1.0403e-18
TERF2IP	0.22179	1.16618	0.632	0.383	1.315e-15
MAD2L1	0.221698	1.16611	0.312	0.143	1.21873e-16
ITGAL	0.221673	1.16608	0.402	0.211	1.7339e-15
TMEM219	0.221489	1.16594	0.396	0.181	1.76568e-22
CTDNEP1	0.220927	1.16548	0.359	0.155	3.55263e-22
CD59	0.220797	1.16538	0.303	0.142	4.76469e-15
STAU1	0.220499	1.16514	0.471	0.243	1.70095e-19
PSMD4	0.220456	1.1651	0.445	0.212	3.96713e-22
SUMO2	0.220443	1.16509	0.891	0.735	2.06563e-14
JMJD6	0.219599	1.16441	0.359	0.171	1.01105e-18
EBPL	0.219597	1.16441	0.302	0.131	1.72274e-18
ACP1	0.219552	1.16437	0.473	0.257	5.88069e-18
MVP	0.219461	1.1643	0.356	0.181	1.0964e-15
SUB1	0.219329	1.16419	0.806	0.615	2.77845e-11
LCK	0.21922	1.1641	0.565	0.389	6.18228e-09
ANXA11	0.219211	1.1641	0.482	0.256	2.32727e-18
CIAO2A	0.219123	1.16403	0.365	0.169	5.30284e-20
NDUFB6	0.218941	1.16388	0.395	0.201	4.15676e-17
SINHCAF	0.218695	1.16368	0.477	0.262	1.02744e-16
CD3E	0.218089	1.16319	0.903	0.851	6.58663e-11
RTRAF	0.218066	1.16317	0.524	0.295	3.52223e-17
METTL26	0.217982	1.16311	0.346	0.155	5.56131e-20
METAP2	0.217826	1.16298	0.405	0.195	1.17388e-19
RHOA	0.216958	1.16228	0.894	0.725	4.77162e-13
ZNRD1	0.216578	1.16197	0.354	0.152	1.04138e-22
ILF2	0.216376	1.16181	0.431	0.235	4.62569e-15
WAS	0.216353	1.16179	0.451	0.239	1.2329e-17
DHPS	0.216099	1.16159	0.429	0.212	8.76116e-20
ZYX	0.216072	1.16157	0.451	0.261	1.32278e-13
ACBD3	0.215824	1.16137	0.322	0.156	3.19303e-16
NDUFB10	0.215577	1.16117	0.444	0.222	5.50239e-20
TIPRL	0.214834	1.16057	0.376	0.183	4.76859e-18
NBDY	0.214665	1.16043	0.341	0.162	6.95476e-17
CARHSP1	0.214339	1.16017	0.333	0.153	4.37462e-18
ZNHIT3	0.214213	1.16007	0.329	0.141	7.49789e-21
ANXA5	0.21386	1.15979	0.387	0.208	8.24303e-15
RBM8A	0.213797	1.15974	0.531	0.313	2.59876e-14
POLR2G	0.213729	1.15968	0.32	0.145	6.82713e-18
SDHD	0.213673	1.15964	0.429	0.205	1.43761e-21
NENF	0.213526	1.15952	0.333	0.16	5.29763e-17
GOLT1B	0.21276	1.1589	0.357	0.182	1.22578e-14
MORF4L2	0.212113	1.15838	0.366	0.183	3.15245e-16
TMEM167A	0.211306	1.15774	0.374	0.177	4.92218e-19
RABAC1	0.211188	1.15764	0.486	0.272	4.33346e-15
HDLBP	0.210981	1.15747	0.431	0.232	2.92132e-16
DNAJC21	0.210768	1.1573	0.409	0.203	1.4014e-18
MKNK2	0.210557	1.15713	0.358	0.215	1.48528e-07
SERPINB9	0.210431	1.15703	0.386	0.229	2.5256e-09
ADIPOR1	0.210173	1.15683	0.334	0.147	2.67839e-19
ZFP36L1	0.20949	1.15628	0.597	0.47	0.00351706
SEC31A	0.20846	1.15545	0.498	0.277	1.01e-16
CNN2	0.208416	1.15542	0.485	0.276	3.07794e-15
RPL22L1	0.208198	1.15524	0.433	0.268	6.06002e-10
NPM1	0.208147	1.1552	0.992	0.979	1.3677e-08
PSMB7	0.208072	1.15514	0.3	0.123	3.0807e-20
PSAP	0.208061	1.15513	0.475	0.268	4.19648e-15
SNX5	0.207996	1.15508	0.478	0.242	1.01725e-20
APEX1	0.207713	1.15486	0.38	0.185	1.01983e-17
SLAMF1	0.207619	1.15478	0.351	0.179	2.00892e-14
WBP2	0.207538	1.15472	0.463	0.244	2.17696e-17
CSGALNACT2	0.207192	1.15444	0.32	0.17	3.24678e-11
MRPS36	0.206534	1.15391	0.343	0.147	1.21082e-20
MMP24OS	0.206329	1.15375	0.372	0.209	7.67203e-12
NIPSNAP1	0.206192	1.15364	0.306	0.123	4.72655e-21
UCP2	0.205996	1.15348	0.382	0.216	1.38731e-09
FABP5	0.205902	1.15341	0.379	0.234	8.33552e-07
IFI16	0.205628	1.15319	0.623	0.392	1.80439e-13
MICAL2	0.205563	1.15314	0.318	0.141	6.65242e-18
GABARAPL2	0.205338	1.15296	0.541	0.303	2.16738e-18
IRF2BP2	0.205111	1.15277	0.305	0.148	1.66135e-13
ARL6IP5	0.205078	1.15275	0.757	0.611	6.87852e-07
GABARAP	0.205011	1.15269	0.751	0.555	4.81984e-12
TXNL1	0.204337	1.15216	0.453	0.237	1.45596e-17
SRP72	0.202736	1.15088	0.452	0.222	7.91203e-20
TUFM	0.202546	1.15073	0.372	0.181	3.18933e-17
RALY	0.202488	1.15068	0.468	0.242	8.2515e-19
TRAPPC5	0.202172	1.15043	0.38	0.182	5.1529e-18
MRPS21	0.202103	1.15037	0.543	0.302	1.79416e-17
ZNF267	0.201741	1.15009	0.497	0.308	4.29452e-11
UXT	0.201064	1.14955	0.64	0.397	2.07151e-15
SMC3	0.201018	1.14951	0.38	0.199	2.10999e-14
UHRF1BP1L	0.200823	1.14935	0.355	0.174	3.64539e-16
TAF10	0.200768	1.14931	0.428	0.241	2.54946e-13
SP140	0.200527	1.14912	0.373	0.201	2.4205e-13
GSTK1	-0.201286	0.869775	0.407	0.406	1
RBM39	-0.202907	0.868798	0.703	0.678	1
LCP1	-0.205055	0.867505	0.763	0.816	0.430554
ZRANB2	-0.205286	0.867367	0.336	0.363	1
SRSF7	-0.206703	0.866515	0.438	0.428	1
HUWE1	-0.211714	0.863511	0.424	0.368	1
SCAF11	-0.212539	0.863017	0.381	0.381	1
RPL30	-0.212588	0.862988	0.993	0.989	1
HNRNPD	-0.213386	0.862511	0.341	0.367	1
CD46	-0.213809	0.862258	0.308	0.332	1
PRPF4B	-0.214831	0.861647	0.314	0.327	1
FAU	-0.218422	0.859505	0.991	0.976	1
HSP90AA1	-0.219174	0.859057	0.838	0.875	1
DDX3X	-0.219635	0.858782	0.317	0.348	1
SLC38A1	-0.221057	0.857936	0.382	0.389	1
EVL	-0.221926	0.85742	0.353	0.462	5.11843e-05
BRWD1	-0.224745	0.855746	0.283	0.312	1
H3F3B	-0.225524	0.855284	0.903	0.964	4.9397e-08
BCLAF1	-0.226509	0.854701	0.333	0.375	0.987846
PABPC1	-0.227654	0.854023	0.914	0.978	2.34971e-19
CDKN1B	-0.229472	0.852947	0.344	0.388	1
AKAP13	-0.233901	0.850333	0.26	0.302	1
LNPEP	-0.236235	0.848958	0.285	0.31	1
USP15	-0.237146	0.848422	0.301	0.341	0.925605
YTHDC1	-0.239175	0.847229	0.282	0.316	1
ARID4B	-0.243277	0.844824	0.46	0.456	1
HNRNPA3	-0.243571	0.844652	0.463	0.492	0.131802
LIMD2	-0.247106	0.842585	0.408	0.544	1.01408e-07
USP3	-0.24763	0.842279	0.241	0.306	0.0240327
SRRM2	-0.24842	0.841818	0.768	0.76	0.0199395
CXCR4	-0.257857	0.836329	0.284	0.341	0.524419
RSRP1	-0.262982	0.833364	0.387	0.452	0.000635714
ZC3HAV1	-0.263751	0.83292	0.499	0.505	0.987228
PFDN5	-0.264016	0.832766	0.889	0.922	0.00446924
RNF149	-0.264797	0.832316	0.295	0.345	0.327633
MPHOSPH8	-0.267024	0.831032	0.323	0.372	0.0789007
SMG1	-0.26764	0.830677	0.419	0.427	1
LUC7L3	-0.275251	0.826307	0.319	0.367	0.113251
ASH1L	-0.275313	0.826271	0.301	0.351	0.128886
PRMT2	-0.275983	0.825887	0.34	0.364	1
FNBP4	-0.276771	0.825437	0.333	0.391	0.00373722
BTG2	-0.278121	0.824664	0.363	0.434	0.000151606
ADAR	-0.278564	0.824411	0.284	0.34	0.0283683
SFPQ	-0.287668	0.819225	0.365	0.42	0.00650141
HP1BP3	-0.289272	0.818315	0.391	0.431	0.194188
CDC42SE2	-0.289396	0.818244	0.333	0.395	0.00224875
MAX	-0.290103	0.817844	0.208	0.301	6.07151e-06
ATF7IP	-0.292784	0.816325	0.336	0.394	0.00435183
HSPA8	-0.298167	0.813285	0.853	0.93	4.86259e-09
FUS	-0.298532	0.813079	0.333	0.412	8.5337e-05
KMT2E	-0.301492	0.811413	0.447	0.48	0.00204383
PHC3	-0.303746	0.810146	0.222	0.312	2.84089e-05
ANKRD11	-0.304229	0.809875	0.342	0.409	0.000620141
NUFIP2	-0.305713	0.809042	0.316	0.383	0.00125435
TUT4	-0.306493	0.808605	0.337	0.395	0.00119233
TP53INP1	-0.309413	0.80697	0.241	0.311	0.00742798
CHD2	-0.318305	0.802011	0.452	0.494	0.00128055
CIRBP	-0.318346	0.801989	0.234	0.32	1.95671e-05
CYTH1	-0.325007	0.798295	0.256	0.353	1.08269e-06
TMEM123	-0.328129	0.796569	0.375	0.456	2.3229e-06
STK17A	-0.332314	0.794261	0.389	0.441	0.000260916
IKZF1	-0.335052	0.792756	0.415	0.482	1.66852e-05
EIF4G2	-0.335297	0.792621	0.404	0.442	0.00154389
ITK	-0.336321	0.792058	0.243	0.333	1.23907e-05
FOXP1	-0.341346	0.789304	0.307	0.418	5.60719e-09
GCC2	-0.347052	0.786189	0.399	0.445	0.000357186
TNRC6B	-0.350938	0.784074	0.249	0.355	2.60936e-08
PNISR	-0.351713	0.783653	0.737	0.739	8.01436e-07
RPS26	-0.354384	0.782203	0.835	0.941	0.000182091
EML4	-0.367926	0.774896	0.181	0.302	1.56164e-10
NCL	-0.373089	0.772127	0.438	0.585	7.19679e-14
KMT2A	-0.375805	0.770675	0.527	0.56	2.663e-05
N4BP2L2	-0.382331	0.767197	0.344	0.451	2.13601e-10
EIF4A2	-0.38542	0.765556	0.553	0.593	1.19023e-09
SON	-0.385422	0.765555	0.6	0.724	4.09311e-19
TNFAIP3	-0.388537	0.763904	0.379	0.472	2.22269e-07
NKTR	-0.388752	0.76379	0.385	0.457	6.166e-07
EEF1D	-0.402787	0.756396	0.908	0.941	8.13624e-11
HIST1H1B	-0.403195	0.756182	0.266	0.414	7.84215e-14
RNF213	-0.405282	0.755089	0.555	0.631	2.55921e-08
CYLD	-0.406408	0.754499	0.287	0.405	4.36048e-11
JUN	-0.41098	0.752112	0.738	0.71	0.00043717
LEF1	-0.411559	0.75181	0.199	0.349	8.64445e-16
STAT1	-0.412527	0.751306	0.268	0.375	7.88705e-08
LINC01578	-0.415676	0.749668	0.426	0.529	4.37683e-12
OGA	-0.41755	0.748695	0.425	0.487	2.20988e-07
H1FX	-0.432194	0.741134	0.682	0.742	2.52217e-10
FOS	-0.433154	0.740641	0.408	0.45	0.00838413
NFKBIZ	-0.434902	0.739744	0.242	0.356	5.47509e-09
MALAT1	-0.446633	0.733753	1	0.999	1.93672e-33
PNRC1	-0.447539	0.733293	0.837	0.937	5.8878e-26
ATM	-0.448978	0.732562	0.195	0.344	1.51538e-15
SF1	-0.45054	0.731769	0.338	0.484	8.26345e-18
ETS1	-0.450859	0.731607	0.444	0.65	1.07072e-23
JAK1	-0.468862	0.722534	0.471	0.617	1.61101e-22
HIST1H2AC	-0.468926	0.722502	0.22	0.313	2.40544e-06
HLA-B	-0.473294	0.720318	0.993	0.997	4.29844e-33
STK4	-0.481141	0.716411	0.397	0.51	1.76785e-15
NEAT1	-0.481594	0.716186	0.922	0.93	1
HIST1H1C	-0.502271	0.705995	0.529	0.655	3.93211e-22
PIK3IP1	-0.505904	0.704219	0.137	0.339	4.57996e-28
PDE3B	-0.515335	0.69963	0.153	0.32	3.32598e-20
ARGLU1	-0.51663	0.699003	0.446	0.576	8.35264e-20
SRSF5	-0.517777	0.698447	0.342	0.529	8.30764e-26
HNRNPDL	-0.521562	0.696617	0.386	0.536	1.19591e-22
ANKRD12	-0.534129	0.690575	0.407	0.565	2.60205e-24
SMCHD1	-0.537611	0.688911	0.283	0.454	1.70148e-23
MBNL1	-0.53777	0.688835	0.554	0.74	1.64048e-34
SNHG6	-0.550773	0.682654	0.777	0.848	6.68533e-20
MTRNR2L12	-0.562676	0.677045	0.779	0.925	1.4876e-31
PTPRC	-0.565645	0.675653	0.789	0.944	2.14339e-36
TRIM22	-0.56601	0.675482	0.184	0.387	5.67774e-29
ZFP36L2	-0.580759	0.668612	0.312	0.532	3.96956e-30
PRRC2C	-0.581361	0.668333	0.668	0.81	4.07578e-38
FYB1	-0.589718	0.664473	0.317	0.603	4.6086e-44
DUSP1	-0.59578	0.661687	0.217	0.422	2.26468e-29
CCNL1	-0.600181	0.659671	0.455	0.6	1.97228e-27
DDX17	-0.61673	0.652148	0.564	0.699	3.91703e-31
KLF6	-0.627979	0.647082	0.545	0.67	2.08783e-25
HLA-C	-0.634341	0.644235	0.926	0.983	1.83495e-45
TCF7	-0.649346	0.637569	0.124	0.454	3.35426e-60
GBP5	-0.664479	0.630917	0.247	0.421	2.98292e-23
GIMAP7	-0.690193	0.619771	0.128	0.452	1.54738e-59
BTG1	-0.693682	0.618274	0.726	0.937	5.08445e-66
HNRNPA2B1	-0.71042	0.611142	0.774	0.941	2.15225e-62
TXNIP	-0.724071	0.605387	0.642	0.842	1.29918e-38
IRF1	-0.73772	0.599686	0.222	0.465	4.45398e-40
RESF1	-0.751817	0.593855	0.26	0.565	9.98518e-57
HIST1H1E	-0.762878	0.589319	0.538	0.856	3.40705e-79
HNRNPU	-0.79734	0.575409	0.419	0.652	1.1507e-47
HIST1H1D	-0.797377	0.575394	0.405	0.669	2.71644e-54
HLA-E	-0.803161	0.573092	0.632	0.896	3.55998e-78
ITM2B	-0.821509	0.56585	0.425	0.82	7.32033e-92
SYNE2	-0.915252	0.530251	0.083	0.426	7.38613e-73
LTB	-0.948734	0.518087	0.339	0.779	2.46186e-100
SARAF	-1.10397	0.465234	0.655	0.926	5.83023e-122
DDX5	-1.13043	0.456779	0.469	0.865	2.2749e-126
IL7R	-1.41886	0.374008	0.106	0.688	6.06443e-155

## Sheet: DEG TARG. vs NON-TARG. (CD8+)
Differentially Expressed Genes (scRNAseq) in CD8+ cells expressing a TCR bearing a TRBV segment targeted (TARG.; TRBV6-5, 6-1, 6-2, 10-3) vs non-targeted (NON-TARG., all other TRBV) by the anti-TRBV6-5AM antibody. Related to Fig 6.
Gene	avg_log2FC	avg_FC	pct.1(TARG.)	pct.2(NON-TARG.)	p_val_adj
GNLY	1.81148	3.51002	0.638	0.68	1
GZMB	1.3875	2.61625	0.991	0.985	4.17389e-43
LAG3	1.32477	2.50494	0.944	0.593	6.45418e-58
TRBV6-5	1.29207	2.4488	0.426	0.191	3.66335e-19
LGALS1	1.28199	2.43175	0.976	0.918	4.12445e-60
MT2A	1.28118	2.43037	0.809	0.69	1.03774e-16
NKG7	1.27765	2.42444	0.899	0.556	1.75191e-51
HOPX	1.15977	2.23421	0.769	0.267	2.71189e-56
CTSW	1.14406	2.21002	0.753	0.341	1.19571e-40
GAPDH	1.07068	2.10042	0.998	0.997	9.7766e-61
IL2RA	1.02233	2.0312	0.864	0.527	7.59344e-32
S100A6	1.014	2.01951	0.936	0.858	2.41538e-41
LINC02446	1.00424	2.00589	0.748	0.481	1.66247e-26
DDIT4	0.995682	1.99402	0.929	0.622	2.38997e-42
CCL5	0.988928	1.98471	0.614	0.698	1
TMSB10	0.977927	1.96963	0.998	0.995	9.13095e-40
CTSB	0.922331	1.89518	0.685	0.274	1.78807e-39
S100A4	0.91714	1.88837	0.88	0.8	2.83587e-27
HCST	0.903952	1.87118	0.72	0.304	8.81573e-42
SERPINB1	0.893436	1.8576	0.856	0.519	2.73075e-30
ALDOA	0.892133	1.85592	0.901	0.612	2.61691e-36
PRF1	0.870089	1.82778	0.72	0.41	5.16333e-26
CD7	0.85421	1.80777	0.904	0.801	4.74014e-27
IL32	0.816571	1.76121	0.932	0.963	1.48566e-14
DUSP4	0.807731	1.75046	0.546	0.271	2.79897e-18
PTMS	0.778654	1.71553	0.725	0.29	2.53607e-41
CLIC1	0.754434	1.68697	0.932	0.698	1.97675e-42
IFNG	0.750441	1.68231	0.386	0.402	1
PGAM1	0.747287	1.67863	0.821	0.529	8.02021e-29
SRGN	0.74183	1.6723	0.936	0.889	5.53234e-24
CST7	0.740926	1.67125	0.734	0.45	3.2668e-15
FTL	0.726719	1.65487	0.995	0.989	1.99327e-25
SEC61G	0.720065	1.64726	0.807	0.398	1.88514e-39
MIF	0.701692	1.62641	0.965	0.943	1.1102e-24
MTHFD2	0.694786	1.61864	0.873	0.553	3.33035e-29
TPI1	0.694756	1.61861	0.944	0.858	8.24839e-22
S100A11	0.688578	1.61169	0.748	0.455	2.25226e-24
C12orf75	0.684228	1.60684	0.654	0.282	1.5005e-31
FAM162A	0.675512	1.59716	0.654	0.313	1.81018e-25
CTLA4	0.664751	1.58529	0.588	0.237	1.11972e-25
RHOC	0.664165	1.58465	0.638	0.23	4.45736e-37
SYTL3	0.65788	1.57776	0.856	0.508	1.31561e-28
CD63	0.656774	1.57655	0.729	0.347	3.40457e-32
TNFRSF18	0.650648	1.56987	0.541	0.28	1.87814e-15
CIAO2B	0.648484	1.56752	0.729	0.348	1.15536e-33
TMEM258	0.648295	1.56732	0.821	0.433	3.81806e-36
BATF3	0.648062	1.56706	0.449	0.196	4.42115e-17
METRNL	0.644983	1.56372	0.624	0.257	1.64012e-28
S100A10	0.640106	1.55844	0.826	0.59	1.18927e-21
SNHG15	0.637944	1.55611	0.664	0.362	2.06229e-17
TMSB4X	0.632247	1.54998	1	1	6.55847e-16
GZMH	0.631178	1.54883	0.466	0.188	2.28577e-18
DUSP5	0.621758	1.53875	0.527	0.293	1.61341e-12
SH2D2A	0.615997	1.53262	0.649	0.359	1.09801e-19
PPIB	0.615541	1.53213	0.772	0.47	6.49301e-24
UBE2S	0.610756	1.52706	0.478	0.362	0.687196
AIF1	0.608944	1.52514	0.513	0.156	3.28213e-32
RAC2	0.604764	1.52073	0.878	0.727	1.03857e-22
CD8A	0.598128	1.51375	0.831	0.51	4.82292e-23
LINC01871	0.59274	1.50811	0.525	0.251	9.49427e-16
RPLP0	0.587607	1.50275	0.998	0.998	1.03354e-33
RAB13	0.58529	1.50034	0.409	0.103	1.66122e-28
GSTO1	0.582768	1.49772	0.734	0.351	6.03519e-29
JUNB	0.582235	1.49717	0.946	0.861	9.24012e-14
LMAN1	0.581289	1.49619	0.826	0.481	1.01817e-27
TSPO	0.579829	1.49467	0.722	0.29	4.8956e-36
COX5B	0.578114	1.4929	0.842	0.512	9.81891e-25
RSL24D1	0.562449	1.47677	0.779	0.43	2.53436e-24
CHCHD2	0.560951	1.47524	0.939	0.806	1.06766e-28
GSTP1	0.553549	1.46769	0.793	0.518	5.91454e-20
PMAIP1	0.550235	1.46432	0.372	0.242	0.187028
UQCRH	0.549355	1.46343	0.819	0.481	3.61769e-28
PGK1	0.548927	1.463	0.769	0.75	0.000723771
MZB1	0.547245	1.46129	0.536	0.263	1.52509e-16
UBE2C	0.544118	1.45813	0.304	0.205	1
GADD45A	0.543869	1.45788	0.487	0.227	1.81001e-13
KDELR1	0.543641	1.45765	0.758	0.388	1.05213e-25
CD82	0.543508	1.45751	0.626	0.337	1.22546e-17
TXN	0.542319	1.45631	0.798	0.519	1.65953e-16
COTL1	0.541408	1.45539	0.755	0.522	7.11927e-14
SAT1	0.539497	1.45347	0.751	0.552	9.93572e-07
ACTG1	0.53591	1.44986	0.981	0.968	4.75306e-16
LY6E	0.535002	1.44894	0.654	0.299	8.14107e-26
GPI	0.532698	1.44663	0.838	0.488	1.36975e-22
LDHA	0.529991	1.44392	0.875	0.812	3.87161e-08
RUNX3	0.5288	1.44273	0.739	0.416	1.20192e-19
CAMK1	0.52763	1.44156	0.461	0.139	9.33471e-28
CD70	0.525405	1.43934	0.414	0.197	2.24087e-11
SIT1	0.524492	1.43843	0.562	0.206	1.10095e-28
SRI	0.523194	1.43713	0.614	0.276	1.36946e-23
PRDX2	0.521838	1.43578	0.668	0.337	3.63408e-20
FLOT1	0.521001	1.43495	0.659	0.314	5.42581e-26
COX5A	0.520914	1.43486	0.786	0.441	8.12364e-24
RNF181	0.520662	1.43461	0.64	0.28	2.73071e-28
STAG3	0.518808	1.43277	0.322	0.114	2.91246e-14
ZBED2	0.515883	1.42987	0.558	0.296	1.38145e-13
PSMA2	0.513873	1.42788	0.668	0.302	3.7701e-26
NOP10	0.513059	1.42707	0.696	0.339	6.72037e-25
NDUFB4	0.511825	1.42585	0.812	0.448	2.60014e-26
SLC2A3	0.511622	1.42565	0.722	0.498	1.62217e-08
PRDX5	0.511531	1.42556	0.713	0.314	1.43633e-28
CTSD	0.510274	1.42432	0.6	0.277	8.94982e-21
CRIP1	0.509827	1.42388	0.776	0.612	2.57972e-10
PLIN2	0.508876	1.42294	0.576	0.317	6.94312e-12
IFITM2	0.508575	1.42264	0.64	0.447	3.39886e-09
CALR	0.5032	1.41735	0.835	0.599	1.8114e-16
CKLF	0.502712	1.41687	0.621	0.307	1.22678e-19
MT-ND4	0.500025	1.41424	0.932	0.949	4.24718e-14
MYL6	0.494078	1.40842	0.953	0.883	6.27875e-24
LSP1	0.491097	1.40551	0.711	0.539	1.9785e-09
GALM	0.490461	1.40489	0.555	0.27	8.14953e-17
PSMA6	0.487249	1.40177	0.711	0.373	2.46517e-22
NCR3	0.486182	1.40073	0.412	0.151	4.64235e-17
FDFT1	0.483998	1.39861	0.605	0.378	1.62722e-07
GNG5	0.480021	1.39476	0.739	0.468	4.18288e-17
MFSD10	0.479141	1.39391	0.588	0.276	6.00552e-20
VIM	0.476261	1.39113	0.915	0.929	0.00262333
COX6C	0.474732	1.38966	0.781	0.53	6.86575e-17
ENO1	0.473538	1.38851	0.932	0.892	2.79951e-09
ARF4	0.471434	1.38649	0.628	0.362	1.60093e-13
SNHG29	0.468418	1.38359	0.88	0.824	3.0776e-09
NME2	0.467921	1.38311	0.786	0.601	9.01126e-13
SEC13	0.467763	1.38296	0.555	0.233	4.28381e-22
ARL6IP1	0.465028	1.38034	0.682	0.459	6.35395e-06
SHMT2	0.464557	1.37989	0.586	0.236	1.26115e-24
RHOG	0.463864	1.37923	0.685	0.371	1.47329e-17
ECH1	0.463809	1.37918	0.656	0.316	3.06208e-22
CD99	0.46361	1.37899	0.699	0.398	3.22713e-16
PLP2	0.460105	1.37564	0.602	0.299	1.70356e-18
PFDN2	0.459093	1.37468	0.579	0.3	7.36948e-16
AIP	0.458919	1.37451	0.664	0.288	3.52311e-24
IMPDH2	0.458302	1.37392	0.633	0.373	9.0506e-14
POMP	0.457622	1.37328	0.652	0.341	7.5448e-19
PHLDA1	0.457567	1.37322	0.501	0.308	2.93272e-06
LSM2	0.455405	1.37117	0.593	0.262	1.816e-21
FTH1	0.454931	1.37072	0.962	0.963	1
MRPL51	0.454854	1.37064	0.616	0.288	4.58996e-21
SLC16A3	0.452898	1.36879	0.508	0.24	1.12906e-15
CIB1	0.450453	1.36647	0.687	0.361	5.35875e-19
LTA	0.450105	1.36614	0.318	0.243	1
LINC01588	0.449063	1.36515	0.449	0.186	9.6739e-17
GNB2	0.447525	1.3637	0.704	0.388	1.57302e-18
SEC61B	0.445464	1.36175	0.696	0.396	4.78347e-15
PRDX6	0.445151	1.36146	0.671	0.364	9.4475e-17
NDFIP2	0.443377	1.35978	0.518	0.199	1.24394e-21
NFIL3	0.443249	1.35966	0.52	0.245	7.09671e-16
EIF2S2	0.442146	1.35862	0.781	0.468	1.23897e-18
DDIT3	0.440425	1.357	0.369	0.213	3.54601e-05
IGFLR1	0.440412	1.35699	0.501	0.228	1.05743e-16
SUPT4H1	0.438624	1.35531	0.527	0.191	2.82752e-25
MYL6B	0.438147	1.35486	0.494	0.177	5.35108e-24
ANXA2	0.436936	1.35373	0.508	0.231	1.04997e-15
INSIG1	0.436618	1.35343	0.593	0.328	6.49414e-13
WDR83OS	0.436258	1.35309	0.633	0.302	1.23974e-20
DBI	0.435714	1.35258	0.635	0.342	5.21741e-16
RPS2	0.435232	1.35213	1	0.997	2.9485e-12
SLC1A5	0.434906	1.35182	0.522	0.243	1.04988e-15
OTUD5	0.434621	1.35156	0.344	0.202	0.00229157
CYTIP	0.433729	1.35072	0.901	0.803	5.49189e-07
CORO1B	0.430753	1.34794	0.426	0.208	9.88512e-11
MYDGF	0.429235	1.34652	0.466	0.197	1.54521e-17
SNRPF	0.42852	1.34585	0.567	0.222	2.28096e-23
CKS2	0.427156	1.34458	0.449	0.288	0.00159574
BNIP3	0.426702	1.34416	0.402	0.217	2.21577e-07
P4HB	0.425579	1.34311	0.671	0.356	5.15118e-17
ACADVL	0.425175	1.34274	0.762	0.413	9.13692e-19
BHLHE40	0.424938	1.34251	0.795	0.578	1.06795e-07
SURF4	0.424154	1.34179	0.685	0.351	1.26153e-17
ITGB2	0.42329	1.34098	0.593	0.31	4.61955e-15
NDUFA12	0.423223	1.34092	0.527	0.216	1.73166e-20
UQCRQ	0.4215	1.33932	0.539	0.251	2.67722e-16
UBALD2	0.418506	1.33654	0.609	0.341	3.55694e-12
CD2	0.417321	1.33545	0.925	0.861	6.30284e-11
SELENOW	0.416932	1.33509	0.508	0.242	1.61839e-15
MSMO1	0.416899	1.33505	0.362	0.211	0.000479429
TPM4	0.416387	1.33458	0.819	0.49	6.75336e-17
MZT2A	0.415475	1.33374	0.576	0.242	2.43955e-23
ATP5MPL	0.415228	1.33351	0.661	0.334	3.23365e-19
PRDX3	0.415205	1.33349	0.541	0.259	6.46886e-16
PPA1	0.41339	1.33181	0.619	0.314	8.78012e-17
H2AFZ	0.412441	1.33094	0.894	0.798	3.30016e-07
VKORC1	0.410031	1.32871	0.468	0.182	1.20186e-19
NUDT21	0.407647	1.32652	0.668	0.354	1.24211e-15
FKBP1A	0.407502	1.32639	0.572	0.274	5.52433e-16
ALDOC	0.407388	1.32628	0.386	0.169	2.20996e-12
CD8B	0.405503	1.32455	0.656	0.334	5.38316e-18
ARPC3	0.403274	1.32251	0.871	0.67	3.59614e-15
PTTG1	0.402424	1.32173	0.489	0.313	0.000191672
SEC11A	0.399168	1.31875	0.602	0.265	2.99718e-21
ATP5MD	0.39874	1.31836	0.673	0.351	2.01088e-17
PSMB3	0.397698	1.3174	0.633	0.339	3.13973e-14
NAMPT	0.397465	1.31719	0.628	0.356	3.68246e-10
SLC3A2	0.397204	1.31695	0.652	0.484	0.0218456
ATF4	0.39515	1.31508	0.635	0.387	1.79838e-10
CDT1	0.394746	1.31471	0.384	0.179	8.26263e-10
IFI27L2	0.393207	1.31331	0.482	0.163	6.67712e-24
MZT2B	0.392983	1.31311	0.798	0.524	6.10525e-15
HMGB2	0.392512	1.31268	0.715	0.656	1
BCL7C	0.391573	1.31182	0.482	0.182	4.69561e-20
NDUFS5	0.391478	1.31174	0.729	0.462	2.92686e-13
MRPS6	0.389965	1.31036	0.6	0.345	5.22054e-10
PCLAF	0.38986	1.31027	0.419	0.176	2.20329e-14
HSPA5	0.388764	1.30927	0.732	0.549	3.02193e-05
ATP5MC3	0.387405	1.30804	0.819	0.609	1.57922e-12
COX8A	0.387363	1.308	0.793	0.584	7.46842e-10
LSM3	0.387162	1.30782	0.445	0.179	7.74046e-17
C4orf3	0.386727	1.30742	0.529	0.341	4.58243e-06
TRAPPC1	0.386632	1.30734	0.635	0.311	9.55495e-18
DRAP1	0.385425	1.30624	0.675	0.367	3.63523e-15
HERPUD1	0.38541	1.30623	0.624	0.391	8.0757e-08
ROMO1	0.384949	1.30581	0.6	0.308	4.1059e-15
MMADHC	0.383425	1.30444	0.541	0.242	5.47681e-17
TMEM256	0.382212	1.30334	0.534	0.265	9.05082e-15
RRM2	0.381675	1.30285	0.456	0.334	0.897873
CHCHD10	0.381585	1.30277	0.569	0.322	4.53194e-12
CCT8	0.380282	1.3016	0.715	0.411	6.5663e-15
SEM1	0.379918	1.30127	0.661	0.357	8.54953e-15
ACP5	0.379174	1.3006	0.344	0.094	1.44637e-19
DUT	0.379004	1.30044	0.541	0.341	2.81576e-06
KDELR2	0.378051	1.29958	0.454	0.183	2.56688e-16
PDIA6	0.377913	1.29946	0.595	0.317	2.3636e-13
MRPL52	0.376868	1.29852	0.525	0.248	4.30935e-15
ACAP1	0.376082	1.29781	0.781	0.439	1.72464e-17
RPS15A	0.376054	1.29779	0.998	0.995	8.66032e-18
PRELID1	0.375759	1.29752	0.555	0.29	8.21642e-13
CCNB1IP1	0.374844	1.2967	0.435	0.197	5.49969e-13
FURIN	0.374182	1.2961	0.487	0.222	2.09747e-13
CD68	0.373789	1.29575	0.341	0.085	1.05996e-21
PPP1R18	0.373088	1.29512	0.574	0.257	3.34671e-18
LAMTOR5	0.372939	1.29499	0.508	0.24	1.33662e-14
MTSS1	0.372596	1.29468	0.452	0.208	3.15043e-12
SNHG5	0.372449	1.29455	0.699	0.468	2.35036e-07
TMED9	0.37219	1.29432	0.572	0.268	6.53528e-17
VDAC2	0.370679	1.29296	0.628	0.336	2.25854e-15
PIM2	0.370009	1.29236	0.504	0.32	7.05543e-06
CDK2AP2	0.369317	1.29174	0.527	0.259	1.10804e-12
TKT	0.369266	1.2917	0.656	0.39	2.26374e-10
HAVCR2	0.368637	1.29113	0.506	0.259	2.38605e-11
TYMS	0.368523	1.29103	0.48	0.274	7.85705e-08
ATP5MC2	0.368293	1.29082	0.894	0.801	7.62445e-13
RAB27A	0.368116	1.29067	0.518	0.248	2.27218e-14
C17orf49	0.366982	1.28965	0.631	0.328	5.4232e-14
MAP1LC3B	0.365926	1.28871	0.624	0.405	1.47518e-06
ICAM3	0.365643	1.28846	0.527	0.242	4.47021e-16
TRAC	0.363774	1.28679	0.449	0.21	4.22143e-11
RPS18	0.3637	1.28672	0.995	0.995	3.7245e-12
IER3	0.362641	1.28578	0.346	0.223	0.327948
CYC1	0.361584	1.28484	0.548	0.24	3.63278e-18
SYNGR2	0.361369	1.28464	0.544	0.324	2.19022e-07
DARS	0.360387	1.28377	0.614	0.342	1.47395e-13
ARL3	0.360337	1.28373	0.414	0.177	1.35837e-13
NDUFA6	0.359826	1.28327	0.539	0.267	4.65326e-14
SF3B6	0.359292	1.2828	0.595	0.279	1.64915e-17
TXN2	0.359132	1.28265	0.473	0.193	1.40261e-17
CTSC	0.359078	1.28261	0.525	0.297	9.15896e-09
ETHE1	0.359042	1.28257	0.414	0.157	7.27321e-16
TAGLN2	0.358056	1.2817	0.864	0.746	1.38836e-06
COX6A1	0.357511	1.28121	0.779	0.621	1.93406e-08
CYBA	0.357438	1.28115	0.736	0.564	3.49503e-08
SRP72	0.357253	1.28098	0.534	0.257	6.06762e-15
TMED3	0.356858	1.28063	0.419	0.171	3.2578e-15
ARF1	0.356689	1.28048	0.753	0.501	1.38253e-11
POLR2E	0.356514	1.28033	0.558	0.276	2.54266e-14
SNRPC	0.356397	1.28022	0.473	0.203	1.53455e-15
SERF2	0.355515	1.27944	0.972	0.943	1.15342e-10
SQLE	0.354502	1.27854	0.513	0.26	2.24757e-11
PSMD8	0.354243	1.27831	0.586	0.29	2.6031e-15
ETFB	0.352853	1.27708	0.511	0.259	2.99513e-12
PPP1R14B	0.352239	1.27654	0.447	0.206	1.40578e-12
TXNDC17	0.351446	1.27584	0.409	0.199	3.87459e-10
SSR3	0.351069	1.27551	0.572	0.3	1.22367e-12
COX7B	0.350744	1.27522	0.661	0.357	3.67932e-13
TCEA1	0.349603	1.27421	0.706	0.456	4.16336e-08
COPE	0.348655	1.27337	0.558	0.293	2.37262e-12
TNFRSF4	0.348369	1.27312	0.353	0.205	0.00080448
LAT	0.346904	1.27183	0.624	0.381	7.01367e-10
FDPS	0.346521	1.27149	0.569	0.31	3.27588e-11
ATP5F1C	0.346273	1.27127	0.619	0.339	1.41629e-12
BAX	0.345879	1.27092	0.607	0.393	5.67725e-08
POLR2H	0.345517	1.27061	0.388	0.159	3.24629e-13
JUND	0.345271	1.27039	0.805	0.75	0.0237418
RPLP1	0.34517	1.2703	0.995	0.995	5.01557e-14
SNRPB	0.344141	1.26939	0.645	0.356	6.68023e-13
SSR4	0.343495	1.26883	0.68	0.399	3.29385e-12
SPCS2	0.343045	1.26843	0.548	0.285	4.05392e-12
PFDN4	0.342267	1.26775	0.412	0.156	1.42127e-15
PSMB1	0.342084	1.26759	0.666	0.384	8.31706e-11
MT-ND5	0.340707	1.26638	0.906	0.951	1.92165e-05
TMEM173	0.340398	1.26611	0.329	0.146	5.19571e-08
NDUFAB1	0.340304	1.26602	0.445	0.193	1.43563e-13
SINHCAF	0.340158	1.2659	0.56	0.265	3.65046e-15
RPL22L1	0.339902	1.26567	0.548	0.325	3.91848e-08
MT-ND2	0.339746	1.26553	0.875	0.854	9.22264e-05
PIM3	0.339401	1.26523	0.428	0.259	0.000122605
CHMP5	0.339394	1.26522	0.492	0.21	4.28659e-16
NDUFA4	0.339372	1.26521	0.713	0.476	8.10148e-09
LMNA	0.339146	1.26501	0.339	0.16	1.43128e-07
IER3IP1	0.33861	1.26454	0.459	0.199	3.83883e-14
CCND3	0.338561	1.26449	0.511	0.305	6.15327e-08
CAPG	0.338307	1.26427	0.306	0.1	3.36162e-13
CKS1B	0.337587	1.26364	0.362	0.171	7.96786e-09
CSNK2B	0.337293	1.26338	0.685	0.405	2.91107e-12
HAX1	0.336661	1.26283	0.487	0.21	1.1984e-15
ALOX5AP	0.336652	1.26282	0.381	0.199	1.42027e-06
CDKN2D	0.336617	1.26279	0.452	0.263	5.9984e-06
MANF	0.336248	1.26247	0.376	0.165	1.1607e-10
CD81	0.336039	1.26229	0.581	0.299	9.65071e-13
VDAC1	0.335478	1.2618	0.633	0.362	2.82758e-10
WARS	0.335421	1.26175	0.518	0.291	4.42325e-08
NDUFC2	0.33521	1.26156	0.435	0.227	3.87506e-09
TSTD1	0.335121	1.26148	0.527	0.259	2.87876e-13
GLO1	0.334954	1.26134	0.527	0.263	2.27071e-12
TMBIM6	0.334818	1.26122	0.859	0.709	5.07961e-05
TMUB1	0.333709	1.26025	0.44	0.186	1.76029e-14
PSMB6	0.333608	1.26016	0.529	0.277	9.13967e-12
TAX1BP1	0.333388	1.25997	0.772	0.529	2.94515e-10
HCFC1R1	0.332417	1.25912	0.402	0.179	3.74216e-11
CD151	0.330784	1.2577	0.365	0.128	1.9642e-15
OSTF1	0.33042	1.25738	0.508	0.256	4.17553e-11
SQOR	0.328702	1.25588	0.478	0.247	1.06377e-09
GMFG	0.328445	1.25566	0.755	0.564	1.46957e-07
ZNF282	0.327724	1.25503	0.304	0.114	1.04622e-10
SLC39A7	0.327584	1.25491	0.414	0.186	7.81825e-12
TADA3	0.327416	1.25476	0.442	0.206	7.87696e-12
MDH2	0.326898	1.25431	0.591	0.311	2.34012e-12
NDUFV2	0.326261	1.25376	0.788	0.544	2.47442e-07
SEC11C	0.325962	1.2535	0.391	0.174	1.92468e-10
SDF4	0.325705	1.25328	0.492	0.245	1.88191e-10
BCL3	0.324294	1.25205	0.518	0.259	3.29774e-12
IL2RB	0.324276	1.25204	0.546	0.304	5.76911e-09
TNFRSF9	0.323874	1.25169	0.301	0.182	0.106477
MLF2	0.323843	1.25166	0.562	0.267	3.83745e-14
BTF3	0.322849	1.2508	0.939	0.9	1.93033e-09
OSTC	0.322198	1.25023	0.454	0.206	1.28698e-12
PLIN3	0.321249	1.24941	0.379	0.136	4.90964e-15
PIM1	0.320795	1.24902	0.607	0.378	4.7463e-08
UQCR10	0.32023	1.24853	0.664	0.41	4.60127e-10
NDUFB8	0.320138	1.24845	0.76	0.527	1.83762e-08
EBP	0.319795	1.24815	0.355	0.14	8.30091e-12
ITM2A	0.319186	1.24763	0.536	0.324	6.39281e-06
CEBPB	0.318684	1.24719	0.353	0.179	1.72138e-06
CFLAR	0.318506	1.24704	0.725	0.464	2.24331e-08
DAD1	0.317619	1.24627	0.581	0.342	2.49505e-08
APOBEC3C	0.317484	1.24616	0.412	0.183	1.67973e-11
CLEC2B	0.317024	1.24576	0.579	0.351	2.3666e-07
SLC39A1	0.316012	1.24488	0.346	0.109	1.50209e-16
ATP5IF1	0.315737	1.24465	0.609	0.364	4.78885e-09
RBIS	0.31537	1.24433	0.586	0.284	1.78307e-14
SNRPB2	0.315144	1.24414	0.492	0.222	1.42719e-14
RPSA	0.315029	1.24404	0.96	0.966	5.86594e-07
TIMM17B	0.314969	1.24398	0.431	0.169	2.49268e-15
PKM	0.314436	1.24353	0.92	0.847	0.0058339
TECR	0.314284	1.24339	0.579	0.328	5.31068e-10
BZW1	0.313707	1.2429	0.725	0.47	4.73768e-08
CARHSP1	0.31337	1.24261	0.419	0.18	2.37137e-12
ARID5A	0.313262	1.24251	0.405	0.274	0.13196
TRMT112	0.313189	1.24245	0.576	0.378	5.96616e-06
SELENOH	0.312928	1.24223	0.569	0.333	1.44023e-08
KCNN4	0.312414	1.24178	0.405	0.193	1.52363e-09
RPP30	0.31217	1.24157	0.395	0.177	5.27331e-11
JPT1	0.312097	1.24151	0.421	0.223	3.20324e-07
SNRPG	0.311933	1.24137	0.595	0.359	2.24234e-08
FBXO32	0.311476	1.24098	0.306	0.166	0.000417342
MPG	0.31077	1.24037	0.369	0.153	2.05899e-11
RAB33A	0.310466	1.24011	0.365	0.136	9.21476e-14
AC092821.3	0.310177	1.23986	0.327	0.205	0.0612259
NDUFA13	0.310096	1.23979	0.713	0.529	6.94079e-06
LPXN	0.309843	1.23957	0.48	0.259	2.19145e-08
SMIM3	0.309657	1.23941	0.304	0.091	8.42476e-15
RPS6	0.30926	1.23907	0.991	0.995	2.50267e-08
APOBEC3G	0.309137	1.23897	0.508	0.297	2.57487e-08
SLC27A2	0.308704	1.23859	0.454	0.213	9.89241e-12
EIF3I	0.308668	1.23856	0.614	0.333	1.33267e-11
ARPC5L	0.307987	1.23798	0.551	0.29	3.17881e-11
ID2	0.307815	1.23783	0.431	0.308	0.490253
GHITM	0.307491	1.23755	0.555	0.3	1.98246e-10
TRBC1	0.307429	1.2375	0.391	0.263	0.142742
EEF1A1	0.307307	1.2374	1	0.997	0.00152114
BLVRB	0.306235	1.23648	0.351	0.129	2.82398e-13
OST4	0.306012	1.23629	0.819	0.676	9.04451e-07
CUTA	0.30583	1.23613	0.68	0.479	2.56503e-06
TNFRSF1B	0.305801	1.2361	0.393	0.197	6.39309e-07
PSMB2	0.305516	1.23586	0.473	0.245	4.34534e-09
MPC2	0.304875	1.23531	0.461	0.194	3.27829e-14
TK1	0.304585	1.23506	0.304	0.14	8.99723e-07
CDKN1A	0.304532	1.23502	0.386	0.213	2.10304e-05
ELOC	0.304476	1.23497	0.544	0.259	7.23761e-14
FKBP8	0.304381	1.23489	0.687	0.351	5.32651e-16
MTFP1	0.303759	1.23436	0.369	0.171	6.43893e-09
UBE2M	0.302886	1.23361	0.435	0.177	7.43589e-14
VAMP8	0.30247	1.23325	0.466	0.223	2.10893e-11
NDUFB9	0.302218	1.23304	0.6	0.334	2.8258e-10
CAMTA2	0.302177	1.233	0.313	0.133	6.09709e-09
C1orf43	0.301497	1.23242	0.529	0.267	1.18482e-11
SAP18	0.301428	1.23236	0.581	0.302	1.97235e-12
CTSA	0.301306	1.23226	0.36	0.154	2.28914e-10
LAMTOR4	0.300661	1.23171	0.572	0.291	3.85444e-12
NDUFB6	0.300146	1.23127	0.447	0.216	3.93767e-10
ILF2	0.299968	1.23112	0.513	0.273	7.14092e-10
GOLT1B	0.298933	1.23023	0.407	0.194	1.32849e-09
MT-ND6	0.298229	1.22963	0.652	0.544	0.0591107
PAICS	0.29739	1.22892	0.447	0.216	2.26068e-10
HMGA1	0.297135	1.2287	0.574	0.356	2.04704e-06
ARRB2	0.296463	1.22813	0.478	0.223	3.65881e-12
MAP2K2	0.296441	1.22811	0.567	0.314	2.47532e-10
PHB2	0.295609	1.2274	0.525	0.274	3.68868e-11
ATP5MF	0.295254	1.2271	0.614	0.382	3.04216e-07
H2AFV	0.294672	1.22661	0.562	0.365	8.02053e-05
HSP90B1	0.294435	1.2264	0.767	0.587	6.11611e-05
MRPL37	0.294248	1.22625	0.402	0.165	1.26164e-12
PA2G4	0.294187	1.22619	0.678	0.398	4.30935e-09
EIF4A1	0.294002	1.22604	0.791	0.612	5.22912e-06
CD3D	0.293301	1.22544	0.727	0.712	0.396497
RNF187	0.293193	1.22535	0.391	0.197	2.33112e-07
NDUFA1	0.293033	1.22521	0.732	0.476	1.56037e-09
PSMB8	0.291792	1.22416	0.678	0.399	4.47965e-10
ATP5PO	0.291713	1.22409	0.694	0.424	2.43872e-09
LSM4	0.291687	1.22407	0.428	0.248	1.38916e-05
PPP1CA	0.291608	1.224	0.529	0.265	2.20957e-11
PARK7	0.291514	1.22392	0.631	0.382	2.77998e-08
ACAA2	0.29108	1.22356	0.416	0.176	9.14522e-13
NUCB2	0.291054	1.22353	0.433	0.3	0.0687273
UBL5	0.28943	1.22216	0.713	0.479	8.10103e-08
SNRPE	0.288828	1.22165	0.424	0.196	2.30091e-10
THYN1	0.288828	1.22165	0.369	0.165	8.83373e-10
CREM	0.288426	1.22131	0.407	0.254	0.00218214
VAMP5	0.288361	1.22125	0.376	0.153	2.25606e-12
ATP6V0B	0.287996	1.22094	0.459	0.228	1.93556e-09
POC1B	0.287388	1.22043	0.344	0.14	4.09754e-11
AP2S1	0.287151	1.22023	0.482	0.216	6.4138e-13
CMC2	0.286653	1.21981	0.405	0.194	4.67984e-09
MZT1	0.2857	1.219	0.374	0.182	9.55178e-08
TRBC2	0.284934	1.21835	0.489	0.391	1
GNAI2	0.284786	1.21823	0.769	0.49	2.58921e-08
NDUFB10	0.284603	1.21807	0.454	0.236	6.98821e-09
NEDD8	0.28448	1.21797	0.525	0.282	1.23844e-09
ATP6V0C	0.284255	1.21778	0.576	0.367	7.67102e-06
C19orf53	0.284231	1.21776	0.558	0.296	7.85791e-11
RPA3	0.283774	1.21738	0.44	0.213	1.35913e-09
SNRPD1	0.282857	1.2166	0.355	0.171	8.40574e-08
TMEM59	0.282701	1.21647	0.569	0.353	1.60776e-06
RPL3	0.282691	1.21646	0.974	0.991	6.13508e-05
PSMB5	0.282588	1.21637	0.386	0.188	1.80703e-08
MED8	0.281963	1.21585	0.374	0.162	2.62007e-10
OAZ1	0.280914	1.21496	0.922	0.869	0.00011201
MRPL33	0.279949	1.21415	0.44	0.182	8.89059e-14
MRPS34	0.279337	1.21364	0.464	0.243	4.35033e-08
TALDO1	0.279283	1.21359	0.452	0.234	1.28749e-08
FABP5	0.278587	1.21301	0.414	0.237	0.000182327
RPL37A	0.278261	1.21273	0.988	0.985	8.77249e-07
MDH1	0.277951	1.21247	0.532	0.273	2.47535e-10
CD96	0.2777	1.21226	0.64	0.49	0.010665
POLR2K	0.276914	1.2116	0.339	0.131	2.47056e-11
IAH1	0.276893	1.21158	0.388	0.18	1.0008e-09
MT-ATP6	0.276716	1.21143	0.849	0.911	1
PSMG2	0.276262	1.21105	0.466	0.213	8.72516e-12
SELENOK	0.275828	1.21069	0.473	0.242	1.40606e-09
GUK1	0.275695	1.21058	0.635	0.371	1.36281e-08
MRPL22	0.275686	1.21057	0.384	0.157	2.60214e-12
MXRA7	0.275571	1.21047	0.336	0.119	2.5285e-13
MAPK3	0.274021	1.20917	0.353	0.133	1.94847e-12
MPST	0.273621	1.20884	0.362	0.133	3.50122e-13
LMAN2	0.273218	1.2085	0.534	0.284	3.361e-10
MT-CYB	0.27306	1.20837	0.824	0.903	1
HSBP1	0.27304	1.20835	0.381	0.146	3.86368e-13
EID1	0.272716	1.20808	0.628	0.353	5.88202e-10
RPS23	0.272102	1.20757	0.991	0.991	1.79645e-07
RNF7	0.272004	1.20748	0.438	0.223	1.32852e-08
PMF1	0.271897	1.20739	0.336	0.125	4.69715e-12
C9orf16	0.270429	1.20617	0.496	0.3	2.04518e-05
CANX	0.269653	1.20552	0.814	0.535	5.97946e-08
CALM3	0.269458	1.20535	0.591	0.37	2.14198e-05
MT-ND4L	0.268656	1.20469	0.868	0.911	0.0287143
CYP51A1	0.268069	1.20419	0.386	0.231	0.00154356
C16orf87	0.267773	1.20395	0.318	0.12	5.9245e-11
MAD2L2	0.267629	1.20383	0.311	0.117	6.96341e-11
SMS	0.267291	1.20355	0.36	0.173	1.04592e-07
PPIA	0.267044	1.20334	0.967	0.943	5.1932e-08
NDUFB3	0.266867	1.20319	0.435	0.211	1.57274e-09
SH3BGRL3	0.266596	1.20297	0.861	0.88	1
UBE2V1	0.265754	1.20226	0.722	0.445	1.12078e-08
LSM5	0.265531	1.20208	0.461	0.227	2.31517e-09
ERGIC3	0.26528	1.20187	0.426	0.186	4.78178e-12
GDI2	0.264927	1.20158	0.687	0.422	3.56399e-08
SSR2	0.263715	1.20057	0.736	0.471	2.38431e-08
BUB3	0.263617	1.20049	0.666	0.41	3.02395e-07
UQCR11	0.263357	1.20027	0.536	0.359	0.000362627
COX7A2	0.263287	1.20021	0.68	0.447	2.25838e-06
ANAPC11	0.263113	1.20007	0.501	0.273	4.35801e-08
HSPB1	0.26296	1.19994	0.513	0.341	0.00159122
GARS	0.262949	1.19993	0.544	0.371	0.00371713
WDR54	0.262832	1.19983	0.372	0.185	1.92931e-07
UQCRC1	0.262386	1.19946	0.482	0.243	1.94711e-09
MGST3	0.26186	1.19902	0.391	0.18	3.15776e-09
CDK6	0.261657	1.19886	0.664	0.414	1.06029e-07
RABAC1	0.261588	1.1988	0.541	0.294	1.28919e-08
PRDM1	0.261264	1.19853	0.424	0.285	0.0318859
NINJ1	0.261171	1.19845	0.426	0.223	3.86148e-07
CTNNAL1	0.26059	1.19797	0.329	0.145	2.09666e-08
SCD	0.260551	1.19794	0.409	0.23	4.17502e-05
P4HA1	0.260258	1.19769	0.348	0.182	1.4178e-05
SDHC	0.26008	1.19755	0.402	0.171	4.22688e-11
RAD23A	0.260027	1.1975	0.518	0.29	2.58692e-07
NDUFA2	0.25963	1.19717	0.438	0.225	7.18129e-08
ZYX	0.259334	1.19693	0.541	0.313	1.44203e-07
JTB	0.25888	1.19655	0.438	0.233	2.34751e-07
RPS17	0.258805	1.19649	0.819	0.744	0.00105389
ZCRB1	0.25877	1.19646	0.355	0.145	1.23482e-10
XBP1	0.25877	1.19646	0.494	0.302	0.000202026
ATP5PF	0.258613	1.19633	0.548	0.32	1.4807e-07
TOP2A	0.256987	1.19498	0.372	0.359	1
ENTPD1	0.256852	1.19487	0.355	0.197	0.000235531
RPL7A	0.25634	1.19444	0.991	0.989	4.77621e-07
RPS27L	0.255903	1.19408	0.711	0.549	0.0121155
LITAF	0.255839	1.19403	0.602	0.378	3.45928e-06
CD55	0.255725	1.19394	0.567	0.351	2.51203e-06
BRK1	0.255368	1.19364	0.489	0.274	2.79434e-07
EIF1	0.255194	1.1935	0.986	0.985	1
APPL1	0.254313	1.19277	0.344	0.143	1.06971e-09
POLR2G	0.254085	1.19258	0.344	0.142	5.55055e-10
BST2	0.25408	1.19258	0.501	0.311	0.000104292
TWF2	0.25395	1.19247	0.393	0.162	5.5189e-12
CLPP	0.253698	1.19226	0.412	0.196	4.12457e-09
RPS3	0.253318	1.19194	0.998	0.994	0.000114313
VMA21	0.253204	1.19185	0.353	0.154	2.79368e-09
COX17	0.253156	1.19181	0.522	0.285	1.34695e-07
PPP4C	0.252799	1.19152	0.499	0.259	6.7724e-09
AK2	0.252594	1.19135	0.442	0.247	3.48009e-06
ACP1	0.252018	1.19087	0.506	0.276	7.23584e-08
PCMT1	0.251085	1.1901	0.452	0.222	1.91846e-09
CACYBP	0.250976	1.19001	0.551	0.354	0.000249456
HEBP2	0.250888	1.18994	0.426	0.228	3.33217e-07
FAM3C	0.250461	1.18959	0.445	0.233	3.38745e-07
MRFAP1	0.250064	1.18926	0.471	0.25	3.20643e-08
ZNRF1	0.249475	1.18877	0.376	0.177	1.75529e-08
C1QBP	0.249147	1.1885	0.44	0.219	1.6362e-08
DCTN2	0.248186	1.18771	0.402	0.18	4.01234e-10
SLAMF7	0.247927	1.1875	0.32	0.142	1.08587e-07
SEC14L1	0.247258	1.18695	0.454	0.248	1.44384e-06
FRMD4B	0.247142	1.18685	0.308	0.131	4.63847e-08
MLEC	0.246669	1.18646	0.376	0.193	1.15762e-06
POLR1D	0.24666	1.18646	0.544	0.304	8.96057e-08
MED10	0.246542	1.18636	0.501	0.342	0.0123112
SCNM1	0.246278	1.18614	0.341	0.14	4.56445e-10
TIMM17A	0.246256	1.18612	0.318	0.123	3.86462e-10
GBP2	0.245615	1.1856	0.755	0.549	0.00150335
PRDX1	0.245247	1.1853	0.464	0.316	0.0947611
SF3B5	0.244918	1.18503	0.466	0.265	1.33093e-06
UQCRC2	0.244446	1.18464	0.504	0.262	2.19162e-09
STRAP	0.244287	1.18451	0.409	0.231	1.90355e-05
IDH2	0.243927	1.18421	0.339	0.186	0.000618059
GLA	0.243385	1.18377	0.308	0.154	3.53399e-05
UBB	0.243313	1.18371	0.746	0.653	1
NUCKS1	0.243299	1.1837	0.518	0.341	0.00070103
RPL41	0.242959	1.18342	0.995	0.997	7.45043e-05
ELOB	0.242866	1.18334	0.793	0.624	0.00616468
RGS10	0.242807	1.18329	0.609	0.394	1.38619e-06
ARPC1B	0.242563	1.18309	0.664	0.47	0.000215493
ATP5MC1	0.2425	1.18304	0.322	0.16	1.61746e-05
LCK	0.241409	1.18215	0.581	0.378	7.73886e-05
GLUD1	0.240806	1.18165	0.569	0.336	5.67251e-07
PHPT1	0.240676	1.18155	0.402	0.22	1.33933e-05
TNFSF10	0.240514	1.18141	0.336	0.183	0.000554015
SLC7A5	0.240213	1.18117	0.501	0.282	5.03825e-07
BUD31	0.240095	1.18107	0.428	0.21	2.58071e-08
UFM1	0.24005	1.18103	0.492	0.277	9.71108e-07
ETFA	0.239918	1.18093	0.398	0.19	2.78544e-08
ST3GAL1	0.239918	1.18093	0.447	0.256	2.46915e-05
HNRNPC	0.239672	1.18072	0.913	0.792	9.43351e-05
STMN1	0.239634	1.18069	0.553	0.485	1
OLA1	0.239307	1.18043	0.381	0.188	2.9537e-07
MRPS24	0.238678	1.17991	0.362	0.162	6.62957e-09
PSMD13	0.238579	1.17983	0.379	0.182	2.80673e-07
TMC6	0.23835	1.17964	0.32	0.154	4.08173e-06
BSG	0.237881	1.17926	0.431	0.217	9.74154e-08
MRPS36	0.237419	1.17888	0.388	0.191	1.12867e-07
RPN1	0.237077	1.1786	0.475	0.256	1.06624e-07
CEP57	0.237064	1.17859	0.574	0.328	1.54176e-07
SNRPD2	0.236833	1.1784	0.88	0.753	2.30408e-05
CARD19	0.236781	1.17836	0.322	0.137	2.90753e-08
TUBA4A	0.236767	1.17835	0.534	0.364	0.0207
CIAO2A	0.236705	1.1783	0.346	0.149	5.77937e-09
YIF1B	0.236504	1.17813	0.301	0.131	1.34371e-07
MBOAT7	0.235388	1.17722	0.369	0.213	0.000420046
EIF2A	0.235204	1.17707	0.494	0.316	9.78539e-05
STAMBP	0.23497	1.17688	0.409	0.219	4.06945e-06
WAS	0.234812	1.17675	0.504	0.274	1.34488e-07
RPS5	0.234383	1.1764	0.967	0.968	0.00642059
TMED10	0.233558	1.17573	0.459	0.251	1.33424e-06
TBCA	0.2327	1.17503	0.525	0.29	6.08312e-08
SDHD	0.232418	1.1748	0.386	0.191	5.31114e-07
SNRPA	0.232406	1.17479	0.449	0.256	1.12238e-05
STOML2	0.232244	1.17466	0.325	0.126	7.55008e-10
CD58	0.232066	1.17452	0.355	0.173	1.8271e-06
RTRAF	0.231489	1.17405	0.534	0.319	6.79813e-06
SIAH2	0.230822	1.1735	0.365	0.18	1.43051e-06
MT-CO3	0.230405	1.17316	0.889	0.951	1
MIEN1	0.230364	1.17313	0.329	0.142	3.24953e-08
SRP14	0.229239	1.17222	0.88	0.766	0.000543878
BANF1	0.228101	1.17129	0.405	0.203	3.0312e-07
GADD45GIP1	0.227949	1.17117	0.372	0.208	0.000171656
ATP6V1F	0.227351	1.17068	0.402	0.202	2.51495e-07
ARHGDIA	0.227223	1.17058	0.508	0.288	4.38638e-07
PFN1	0.227092	1.17047	0.944	0.951	0.809763
RNASEK	0.227057	1.17044	0.878	0.817	0.230881
MRPS15	0.226952	1.17036	0.367	0.162	5.90436e-09
MRPL13	0.22619	1.16974	0.395	0.183	7.0097e-09
MT-CO2	0.226092	1.16966	0.901	0.951	1
NPM1	0.225966	1.16956	0.986	0.988	0.0412239
RBPJ	0.225749	1.16938	0.416	0.262	0.00624672
DERL1	0.224677	1.16852	0.384	0.194	1.55081e-06
EMP3	0.224624	1.16847	0.616	0.459	0.0105299
LAGE3	0.224165	1.1681	0.32	0.142	2.32503e-07
MRPL10	0.224147	1.16809	0.369	0.183	1.20688e-06
RRM1	0.223733	1.16775	0.348	0.188	0.000117929
RPS4X	0.223306	1.16741	0.986	0.985	0.327273
TMED5	0.22301	1.16717	0.325	0.143	1.40396e-07
EIF1AY	0.222731	1.16694	0.332	0.14	1.90023e-08
RBM8A	0.222668	1.16689	0.567	0.376	0.000554998
SNU13	0.22265	1.16688	0.581	0.367	1.14512e-05
STX10	0.22226	1.16656	0.318	0.133	1.68937e-08
NDUFA7	0.222223	1.16653	0.384	0.177	2.5149e-08
H2AFJ	0.222223	1.16653	0.379	0.185	1.1991e-07
YARS	0.22219	1.1665	0.496	0.282	1.59323e-06
NDUFB5	0.221671	1.16608	0.393	0.193	1.14485e-07
PSMD7	0.221367	1.16584	0.461	0.24	1.9172e-07
TUBA1B	0.221223	1.16572	0.612	0.663	1
UQCRFS1	0.220865	1.16543	0.473	0.248	3.15588e-07
SUMO1	0.220042	1.16477	0.424	0.222	1.10676e-06
NAP1L1	0.219691	1.16448	0.892	0.803	0.00463672
TMED2	0.219374	1.16423	0.428	0.245	6.77117e-05
COPS2	0.219228	1.16411	0.489	0.302	0.000140309
ACTB	0.218905	1.16385	0.988	0.997	1
UBE2R2	0.218645	1.16364	0.456	0.256	1.97947e-06
TMEM167A	0.218555	1.16357	0.339	0.148	3.70361e-08
METTL26	0.218438	1.16347	0.374	0.166	5.40283e-09
GGCT	0.218202	1.16328	0.311	0.137	4.02015e-07
CHMP2A	0.218095	1.1632	0.346	0.162	4.83844e-07
RPL5	0.2178	1.16296	0.965	0.974	0.00852049
RBX1	0.217789	1.16295	0.513	0.324	0.000601942
HSPB11	0.217674	1.16286	0.398	0.194	7.38282e-08
KCMF1	0.217633	1.16282	0.353	0.163	9.59985e-08
PPIL3	0.217611	1.16281	0.308	0.14	1.37785e-06
PSMD14	0.217413	1.16265	0.353	0.165	1.58306e-07
ENO2	0.217388	1.16263	0.416	0.211	2.44386e-07
COX7A2L	0.216787	1.16214	0.485	0.284	4.17218e-05
SMIM26	0.216428	1.16185	0.431	0.225	5.03389e-07
PPP6R1	0.215866	1.1614	0.445	0.236	4.59586e-07
GPSM3	0.215191	1.16086	0.678	0.522	0.270177
CDC34	0.214827	1.16056	0.304	0.126	7.41003e-08
YPEL3	0.214827	1.16056	0.772	0.601	0.0213114
EMC4	0.214334	1.16017	0.329	0.151	4.55605e-07
ERO1A	0.214097	1.15998	0.515	0.317	0.000220625
PSMA4	0.213783	1.15973	0.433	0.237	7.69777e-06
RGCC	0.212832	1.15896	0.311	0.186	0.199111
FBL	0.212556	1.15874	0.466	0.288	0.00187526
RPL29	0.212417	1.15863	0.991	0.985	0.00193641
GYPC	0.211857	1.15818	0.595	0.435	0.0405217
BLOC1S1	0.211695	1.15805	0.452	0.271	0.000227767
NUDT5	0.211619	1.15799	0.308	0.16	0.000232416
EMC7	0.211268	1.15771	0.315	0.139	2.48831e-07
F2R	0.211182	1.15764	0.36	0.22	0.0410867
AURKAIP1	0.211148	1.15761	0.438	0.243	2.33829e-05
NDUFS4	0.210528	1.15711	0.308	0.125	1.14653e-08
ABRACL	0.209825	1.15655	0.416	0.234	4.83065e-05
DCUN1D5	0.209775	1.15651	0.341	0.157	5.12916e-07
AKR1A1	0.208059	1.15513	0.339	0.166	3.09295e-06
YWHAQ	0.207952	1.15505	0.609	0.402	0.000360459
MYO1G	0.207488	1.15468	0.529	0.316	3.34812e-05
ATP5F1B	0.207013	1.1543	0.816	0.598	0.000190463
HNRNPA1	0.206744	1.15408	0.88	0.851	0.027602
TUFM	0.206267	1.1537	0.391	0.234	0.00305679
PSMD12	0.20606	1.15353	0.379	0.205	4.99217e-05
ALKBH7	0.206029	1.15351	0.433	0.248	8.60788e-05
MAD2L1	0.205991	1.15348	0.313	0.179	0.00591346
TOMM5	0.205914	1.15342	0.4	0.22	3.76895e-05
BTG3	0.205866	1.15338	0.391	0.228	0.000555168
TRAPPC5	0.205453	1.15305	0.388	0.214	7.42299e-05
TMEM14B	0.205401	1.15301	0.336	0.162	3.47166e-06
ECHS1	0.205092	1.15276	0.308	0.148	1.46945e-05
UFC1	0.204956	1.15265	0.511	0.296	6.74497e-06
IKBIP	0.204901	1.15261	0.318	0.157	3.90157e-05
UBA1	0.204585	1.15236	0.369	0.19	7.87744e-06
DHRS7	0.204014	1.1519	0.431	0.24	2.74477e-05
MT-ND1	0.203949	1.15185	0.896	0.86	0.000714045
PSMD4	0.203692	1.15164	0.402	0.213	9.02645e-06
MRPL17	0.203541	1.15152	0.327	0.168	9.17171e-05
ATP5PB	0.20338	1.15139	0.506	0.274	9.44927e-07
NDUFS7	0.202773	1.15091	0.351	0.176	7.42965e-06
RPL27	0.202613	1.15078	0.951	0.949	0.0259664
VPS26A	0.202424	1.15063	0.325	0.162	5.247e-05
FERMT3	0.202324	1.15055	0.353	0.177	6.47372e-06
LYPLA1	0.201793	1.15013	0.334	0.156	2.12823e-06
SLC50A1	0.201793	1.15013	0.322	0.179	0.00142188
H2AFX	0.200955	1.14946	0.308	0.18	0.0713616
SATB1	0.20084	1.14937	0.504	0.311	0.0020907
LSM7	0.200814	1.14935	0.48	0.287	0.000117527
RTF2	0.200543	1.14913	0.36	0.173	3.19542e-07
MVD	0.200519	1.14911	0.348	0.174	9.80394e-06
NENF	0.200472	1.14907	0.374	0.176	2.11371e-07
TGOLN2	-0.202192	0.869229	0.421	0.424	1
BOD1L1	-0.202197	0.869226	0.308	0.353	1
SLC5A3	-0.203821	0.868248	0.456	0.436	1
RPL34	-0.204151	0.868049	0.986	0.982	1
CDKN1B	-0.206245	0.866791	0.275	0.339	1
ATP6V1G1	-0.20729	0.866163	0.24	0.305	1
RPL17	-0.207819	0.865845	0.995	0.98	1
GLS	-0.207989	0.865743	0.478	0.481	1
HNRNPH1	-0.211152	0.863847	0.32	0.381	1
MYCBP2	-0.21248	0.863053	0.235	0.304	1
SRSF2	-0.213673	0.862339	0.259	0.336	1
RNF149	-0.214276	0.861979	0.294	0.345	1
CYTH1	-0.21721	0.860228	0.252	0.327	1
CDC42SE2	-0.217396	0.860116	0.351	0.396	1
ZNF207	-0.21757	0.860013	0.487	0.459	1
BIRC6	-0.218845	0.859253	0.28	0.308	1
RPL13A	-0.219915	0.858616	0.974	0.974	0.382934
ELF1	-0.220058	0.858531	0.351	0.399	1
VAMP2	-0.220728	0.858133	0.285	0.33	1
XPO1	-0.221445	0.857706	0.242	0.307	1
FOXP1	-0.221552	0.857642	0.247	0.307	1
LUC7L3	-0.222411	0.857132	0.36	0.408	1
BRWD1	-0.222441	0.857114	0.296	0.35	1
RPL36	-0.224215	0.856061	0.986	0.988	1
DDX24	-0.229653	0.85284	0.586	0.596	1
ASH1L	-0.229708	0.852808	0.379	0.399	1
CREBZF	-0.229798	0.852754	0.296	0.351	1
KMT2C	-0.230666	0.852241	0.242	0.32	1
TRA2B	-0.230907	0.852099	0.273	0.333	1
PTMA	-0.232432	0.851199	0.958	0.989	0.0157478
NFKBIZ	-0.234667	0.849881	0.247	0.304	1
CHD1	-0.234792	0.849808	0.393	0.436	1
NIPBL	-0.234937	0.849722	0.256	0.334	1
RANBP2	-0.237524	0.8482	0.282	0.345	1
GBP5	-0.238483	0.847636	0.325	0.388	1
RPS27	-0.246518	0.842928	0.984	0.988	1
KMT2E	-0.25261	0.839377	0.419	0.478	1
HNRNPD	-0.25552	0.837685	0.325	0.385	1
BCLAF1	-0.25561	0.837633	0.369	0.405	1
SRRM2	-0.256902	0.836883	0.838	0.814	1
PPP2R5C	-0.25727	0.83667	0.355	0.408	1
PPDPF	-0.259871	0.835162	0.529	0.544	1
SF1	-0.26077	0.834642	0.379	0.482	0.159058
HP1BP3	-0.261019	0.834498	0.36	0.461	0.67378
TUT4	-0.261358	0.834302	0.351	0.378	1
RSRP1	-0.264463	0.832509	0.421	0.47	1
LNPEP	-0.267179	0.830943	0.261	0.345	1
MALAT1	-0.267235	0.830911	1	1	2.09868e-05
ANKRD11	-0.269911	0.829371	0.459	0.485	1
RPL30	-0.2706	0.828975	0.986	0.983	1
TNFAIP3	-0.272696	0.827771	0.454	0.507	1
LAPTM5	-0.279089	0.824111	0.56	0.704	0.000979999
SMG1	-0.279093	0.824109	0.445	0.468	1
ZMYM2	-0.279144	0.82408	0.245	0.35	0.262736
ATF7IP	-0.280453	0.823332	0.296	0.376	1
SFPQ	-0.288628	0.81868	0.402	0.453	1
LIMD2	-0.290342	0.817708	0.485	0.606	0.0237925
RBM39	-0.293153	0.816116	0.729	0.74	0.0458789
FYN	-0.296291	0.814343	0.32	0.416	0.564143
CHD2	-0.297821	0.81348	0.478	0.533	1
MPHOSPH8	-0.298315	0.813201	0.294	0.359	1
DDX6	-0.300124	0.812183	0.374	0.45	1
FAU	-0.301251	0.811548	0.974	0.972	1
ANKRD44	-0.301265	0.81154	0.205	0.314	0.0385205
HIST1H1B	-0.308652	0.807396	0.287	0.416	0.0248592
PRPF4B	-0.31184	0.805614	0.332	0.416	0.314571
JAK1	-0.313169	0.804872	0.518	0.601	0.0499938
FUS	-0.315013	0.803844	0.374	0.465	0.0948835
TMEM123	-0.3155	0.803572	0.259	0.388	0.00739491
ADAR	-0.318471	0.801919	0.282	0.393	0.0199743
NUFIP2	-0.321568	0.8002	0.334	0.396	1
NKTR	-0.326818	0.797293	0.395	0.458	1
PNISR	-0.328722	0.796241	0.736	0.783	0.00819093
N4BP2L2	-0.330982	0.794995	0.322	0.455	0.00153112
EIF4A2	-0.337307	0.791517	0.56	0.607	0.0773509
TNRC6B	-0.338952	0.790615	0.219	0.328	0.050518
YWHAZ	-0.340335	0.789858	0.821	0.851	0.00370368
STK17A	-0.341203	0.789383	0.456	0.482	1
ETS1	-0.341854	0.789027	0.536	0.684	2.04593e-05
EEF1D	-0.346419	0.786534	0.892	0.92	0.0180862
STAT1	-0.348968	0.785145	0.224	0.374	0.000250913
HLA-F	-0.354756	0.782002	0.16	0.304	7.37558e-05
ANKRD12	-0.356077	0.781286	0.325	0.499	5.87032e-06
LINC01578	-0.361868	0.778156	0.398	0.468	0.980863
IKZF1	-0.368069	0.774819	0.376	0.485	0.00362806
PRRC2C	-0.376522	0.770293	0.753	0.817	3.0338e-05
EIF4G2	-0.381515	0.767631	0.384	0.496	0.00223176
GCC2	-0.38294	0.766873	0.428	0.521	0.00584465
NCL	-0.383642	0.7665	0.52	0.661	8.98082e-06
PFDN5	-0.385013	0.765772	0.826	0.877	0.00201005
PHC3	-0.38656	0.764951	0.226	0.373	5.30541e-05
RNF213	-0.391631	0.762267	0.694	0.704	1
SON	-0.402665	0.75646	0.612	0.744	1.30928e-07
FNBP4	-0.403147	0.756207	0.271	0.408	0.000196662
HLA-A	-0.407437	0.753961	0.962	0.995	1.01543e-07
SRSF5	-0.415549	0.749734	0.308	0.488	1.25164e-07
PDE3B	-0.416673	0.74915	0.148	0.324	1.47907e-07
OGA	-0.418141	0.748389	0.414	0.504	0.0323437
GIMAP7	-0.41987	0.747492	0.158	0.387	1.46962e-11
RPS26	-0.422825	0.745962	0.908	0.963	0.934445
CYLD	-0.424999	0.744839	0.224	0.373	1.35191e-05
TRIM22	-0.446795	0.733671	0.165	0.325	1.2689e-06
STK4	-0.458396	0.727795	0.325	0.492	6.37089e-08
KMT2A	-0.462641	0.725657	0.478	0.61	1.07355e-07
TOMM7	-0.463977	0.724985	0.612	0.78	8.79988e-10
ZFP36L2	-0.464726	0.724609	0.285	0.481	6.35017e-09
SMCHD1	-0.47094	0.721495	0.256	0.438	6.19322e-08
NEAT1	-0.471238	0.721345	0.96	0.945	1
PABPC1	-0.47225	0.720839	0.885	0.957	7.87713e-16
ATM	-0.473207	0.720362	0.191	0.357	3.87703e-07
SNHG6	-0.491449	0.71131	0.673	0.809	1.36119e-06
HIST1H1C	-0.503358	0.705463	0.438	0.621	2.05255e-09
MBNL1	-0.503667	0.705312	0.572	0.755	4.06864e-14
HNRNPDL	-0.512167	0.701168	0.4	0.572	1.45295e-10
IRF1	-0.528106	0.693464	0.247	0.444	8.44804e-10
CCNL1	-0.529948	0.69258	0.447	0.561	6.91548e-06
FYB1	-0.537255	0.689081	0.306	0.579	1.46249e-17
JUN	-0.544631	0.685567	0.647	0.71	1.95049e-05
HNRNPA2B1	-0.548136	0.683903	0.774	0.918	1.43406e-14
KLF6	-0.556282	0.680053	0.421	0.601	2.60082e-09
DDX17	-0.559363	0.678602	0.534	0.709	3.43149e-13
FOS	-0.570478	0.673394	0.322	0.444	0.00129414
RESF1	-0.571068	0.673118	0.315	0.545	3.82968e-13
TCF7	-0.57538	0.67111	0.075	0.387	8.95626e-26
ARGLU1	-0.584284	0.66698	0.416	0.643	1.22174e-15
PNRC1	-0.585711	0.666321	0.732	0.871	9.26639e-16
HLA-B	-0.590252	0.664227	0.981	0.989	6.0254e-18
DUSP1	-0.632994	0.644837	0.176	0.39	5.02004e-12
HNRNPU	-0.640821	0.641348	0.454	0.676	6.98183e-16
PTPRC	-0.68463	0.622165	0.781	0.948	8.01189e-24
H1FX	-0.685241	0.621902	0.499	0.689	2.58473e-12
SYNE2	-0.703385	0.614129	0.094	0.357	1.98602e-19
HIST1H1D	-0.7227	0.605962	0.358	0.641	3.03141e-20
MTRNR2L12	-0.730573	0.602665	0.671	0.904	1.18459e-23
ITM2B	-0.732435	0.601887	0.409	0.707	3.92248e-25
LTB	-0.733269	0.601539	0.209	0.639	3.09449e-39
BTG1	-0.759984	0.590503	0.642	0.891	7.25168e-27
HLA-C	-0.762477	0.589483	0.835	0.958	5.81647e-24
HIST1H1E	-0.789117	0.578698	0.534	0.861	1.70216e-31
HLA-E	-0.860174	0.550886	0.562	0.867	1.50848e-35
DDX5	-0.93737	0.522184	0.461	0.843	3.63604e-43
SARAF	-0.980979	0.506636	0.6	0.867	2.47208e-39
TXNIP	-1.08945	0.469941	0.459	0.772	2.93043e-31
IL7R	-1.3122	0.402705	0.08	0.607	8.62263e-60
