# Supplementary material for: Innate TCRβ-chain engagement drives human T cells toward distinct memory-like effector phenotypes with immunotherapeutic potentials
Source: Sci Adv. 2023 Dec 6;9(49):eadj6174. doi: 10.1126/sciadv.adj6174 (PMC10699787; doi:10.1126/sciadv.adj6174)
Supplement: Supplementary file 2 — Tables S1 to S8 [file sciadv.adj6174_tables_s1_to_s8.zip › adj6174_Table_S5.xlsx]

## Sheet: DEG CD25+ vs CD25neg (CD4+)
Differentially Expressed Genes (scRNAseq) in CD4+CD25+ vs CD4+CD25NEG cells. Related to Fig 6.
Gene	avg_log2FC	avg_FC	pct.1(CD25+)	pct.2(CD25NEG)	p_val_adj
GNLY	1.94865	3.86014	0.532	0.645	0.0332384
LGALS1	1.68288	3.21068	0.987	0.918	1.31375e-159
LAG3	1.53297	2.8938	0.719	0.291	6.89728e-88
MT2A	1.52522	2.87831	0.821	0.708	9.94195e-45
TNFRSF4	1.46638	2.76328	0.733	0.164	3.40253e-138
GAPDH	1.44497	2.72257	1	0.999	8.06825e-174
DDIT4	1.42482	2.6848	0.905	0.511	9.1338e-125
TNFRSF18	1.38766	2.61655	0.741	0.182	1.83888e-129
TRBV6-5	1.38204	2.60637	0.299	0.113	1.40349e-23
TRBV6-1	1.36302	2.57224	0.294	0.118	5.32898e-21
SRGN	1.32636	2.5077	0.959	0.89	1.90421e-111
NEAT1	1.25991	2.39481	0.931	0.914	1.21809e-22
IL32	1.23014	2.3459	0.946	0.989	7.95634e-28
TMSB10	1.20216	2.30084	0.993	1	8.90151e-124
IL2RA	1.12668	2.18356	0.751	0.368	3.8335e-71
CST7	1.09122	2.13053	0.578	0.246	6.60924e-48
CORO1B	1.08467	2.12089	0.701	0.203	1.02894e-104
CD7	1.077	2.10964	0.829	0.73	2.72819e-50
ZBED2	1.07471	2.10629	0.621	0.181	4.99901e-83
TRBV6-2	1.06619	2.09389	0.25	0.093	6.36164e-18
GZMB	1.06266	2.08878	0.929	0.982	7.00711e-07
MKI67	1.00397	2.00551	0.413	0.243	5.41626e-15
GPI	1.00254	2.00352	0.826	0.381	7.153e-82
CLIC1	1.00086	2.0012	0.927	0.598	1.08672e-124
SYTL3	0.997086	1.99596	0.784	0.314	1.50656e-92
SLC2A3	0.989711	1.98579	0.748	0.41	4.05984e-49
BHLHE40	0.986823	1.98182	0.816	0.374	7.25163e-87
TMSB4X	0.981322	1.97427	1	1	1.94569e-77
ALDOA	0.976251	1.96735	0.863	0.523	8.46248e-76
MT3	0.969348	1.95796	0.327	0.049	1.52658e-48
DUSP4	0.94237	1.92168	0.505	0.134	9.96538e-62
PGAM1	0.938	1.91587	0.819	0.419	2.51121e-78
S100A4	0.906878	1.87498	0.907	0.829	3.60421e-63
LTA	0.902431	1.86921	0.455	0.224	1.50311e-21
GADD45A	0.875419	1.83454	0.388	0.103	1.31566e-43
CYP1B1	0.870931	1.82884	0.33	0.08	4.21594e-37
SQLE	0.866044	1.82266	0.589	0.14	1.66317e-82
MIF	0.857822	1.8123	0.967	0.977	7.59685e-65
MTHFD2	0.847452	1.79932	0.827	0.42	5.15436e-77
LMAN1	0.840123	1.7902	0.818	0.327	1.06307e-96
TMEM258	0.835875	1.78494	0.817	0.339	3.07019e-97
SERPINB1	0.835541	1.78453	0.779	0.408	3.26208e-54
LSP1	0.826428	1.77329	0.745	0.395	2.29444e-61
DUSP5	0.825841	1.77257	0.415	0.161	3.41133e-33
CTLA4	0.810109	1.75334	0.503	0.143	2.73098e-56
ACTG1	0.806868	1.74941	0.984	0.979	8.12626e-78
RHOC	0.806318	1.74874	0.608	0.128	5.72003e-96
SYNGR2	0.789143	1.72805	0.614	0.259	1.68222e-53
CD82	0.788744	1.72757	0.664	0.247	1.35965e-69
SH2D2A	0.782252	1.71981	0.564	0.2	1.03048e-54
MT-CYB	0.781626	1.71907	0.921	0.959	1.06759e-50
CYTIP	0.778486	1.71533	0.91	0.749	1.69537e-49
ENO1	0.776675	1.71318	0.955	0.871	4.06465e-58
MFSD10	0.775502	1.71179	0.613	0.149	4.72796e-87
MT-ND2	0.774426	1.71051	0.903	0.863	4.05818e-33
PTMS	0.768776	1.70382	0.61	0.168	3.99262e-78
SEC61G	0.768654	1.70368	0.754	0.306	1.22633e-79
TPI1	0.768315	1.70328	0.938	0.893	1.98002e-45
S100A6	0.764195	1.69842	0.905	0.873	9.37855e-24
MT-ND1	0.764097	1.69831	0.904	0.86	6.75339e-41
RRM2	0.749381	1.68107	0.417	0.224	3.76078e-17
HILPDA	0.748207	1.6797	0.343	0.1	7.97864e-33
FAM162A	0.733682	1.66288	0.677	0.271	1.39103e-58
S100A11	0.732339	1.66133	0.753	0.373	6.51319e-60
JUNB	0.732118	1.66108	0.921	0.812	1.85832e-44
COX5B	0.727621	1.65591	0.801	0.395	6.84146e-70
MYO1G	0.726281	1.65437	0.569	0.124	3.41273e-83
CTSB	0.725166	1.65309	0.659	0.25	6.91255e-67
G0S2	0.724947	1.65284	0.295	0.05	3.57451e-39
SLC5A3	0.719786	1.64694	0.547	0.233	3.2e-36
FURIN	0.719628	1.64676	0.509	0.102	1.38524e-72
CRIP1	0.716517	1.64321	0.836	0.591	3.66497e-42
MT-ND4	0.714942	1.64142	0.963	0.985	4.71669e-67
SDF4	0.714884	1.64135	0.56	0.178	1.48201e-61
MRPS6	0.714323	1.64071	0.698	0.252	6.75803e-72
ACADVL	0.712588	1.63874	0.74	0.24	4.7841e-88
MZB1	0.709718	1.63548	0.38	0.048	1.45871e-61
UQCRH	0.703199	1.62811	0.798	0.359	9.86178e-79
NDUFV2	0.693899	1.61765	0.799	0.389	8.23311e-64
PLIN2	0.692309	1.61587	0.604	0.245	9.17693e-46
CDK6	0.691294	1.61473	0.548	0.197	5.74201e-52
TXN	0.68773	1.61075	0.812	0.46	2.95759e-50
PTTG1	0.683084	1.60557	0.498	0.217	1.2523e-30
CD2	0.682843	1.6053	0.922	0.803	5.70375e-53
PHLDA1	0.680764	1.60299	0.494	0.191	3.21186e-39
LINC01588	0.676582	1.59835	0.42	0.072	3.4677e-62
COX5A	0.673536	1.59498	0.766	0.338	7.27601e-70
IFITM2	0.663938	1.5844	0.696	0.419	4.26557e-34
KDELR1	0.662606	1.58294	0.717	0.278	2.95086e-69
HAVCR2	0.661502	1.58173	0.442	0.084	2.01254e-62
GNG5	0.661432	1.58165	0.782	0.367	5.14909e-67
TMEM173	0.659335	1.57935	0.46	0.106	8.48415e-59
HCST	0.657994	1.57789	0.561	0.229	1.46919e-44
ATP5MC3	0.656559	1.57632	0.845	0.511	1.82282e-61
TSPO	0.64878	1.56784	0.678	0.238	1.29126e-70
GK	0.647842	1.56682	0.402	0.07	4.91816e-58
RAC2	0.647595	1.56655	0.908	0.769	5.1888e-61
PMAIP1	0.646699	1.56558	0.342	0.127	4.95869e-24
SLC16A3	0.645951	1.56477	0.46	0.109	2.4724e-58
TIMP1	0.645132	1.56388	0.316	0.103	6.17811e-26
C12orf75	0.636316	1.55436	0.53	0.142	3.41522e-62
ECH1	0.635044	1.55299	0.679	0.25	1.59691e-68
HMGB2	0.633902	1.55176	0.676	0.543	0.00105916
SERF2	0.629379	1.5469	0.974	0.966	6.5844e-66
RPLP0	0.629108	1.54661	0.996	1	3.56832e-65
UBE2S	0.626567	1.54389	0.366	0.245	9.43264e-05
MTSS1	0.623962	1.5411	0.471	0.081	5.96497e-71
MZT2B	0.623419	1.54052	0.808	0.442	9.73836e-61
TAGLN2	0.62335	1.54045	0.885	0.719	9.25642e-50
MYL6	0.622457	1.53949	0.951	0.89	7.50464e-61
FMNL1	0.617728	1.53446	0.608	0.185	3.45555e-67
LDHA	0.613978	1.53047	0.898	0.8	1.04445e-24
RBPJ	0.611076	1.5274	0.536	0.208	2.17024e-42
NDFIP2	0.61033	1.52661	0.528	0.114	3.95862e-71
ACAP1	0.608596	1.52478	0.74	0.297	2.77166e-64
MT-ND5	0.605206	1.5212	0.953	0.975	5.51331e-41
INSIG1	0.601956	1.51777	0.59	0.278	1.90874e-37
CDT1	0.601095	1.51687	0.356	0.08	4.55284e-43
NOP10	0.60073	1.51648	0.698	0.306	1.50762e-54
CENPF	0.598833	1.51449	0.296	0.111	1.73385e-19
COTL1	0.594257	1.50969	0.733	0.47	3.71838e-32
PGK1	0.593401	1.5088	0.831	0.74	1.17579e-14
COX8A	0.59133	1.50664	0.77	0.482	1.46326e-41
CHCHD2	0.588951	1.50415	0.924	0.791	2.49889e-59
PRDX5	0.587978	1.50314	0.626	0.233	1.37922e-58
IMPDH2	0.587591	1.50274	0.624	0.266	3.61408e-49
NDUFB4	0.583561	1.49854	0.802	0.41	7.86493e-55
TOP2A	0.58274	1.49769	0.364	0.265	0.0167251
ACP5	0.581724	1.49664	0.399	0.045	2.81881e-67
MYL6B	0.579095	1.49391	0.485	0.082	8.33782e-74
EID1	0.576197	1.49091	0.633	0.256	4.53217e-52
P4HB	0.573359	1.48798	0.633	0.218	1.19874e-62
NFIL3	0.572804	1.48741	0.457	0.108	1.57533e-56
ALDOC	0.571044	1.4856	0.405	0.101	8.48518e-47
GNA15	0.570862	1.48541	0.395	0.054	2.05789e-61
LY6E	0.554316	1.46847	0.602	0.26	1.96442e-40
CCL5	0.55391	1.46806	0.42	0.51	0.0677233
IGFLR1	0.553317	1.46746	0.491	0.154	1.65234e-47
ETFB	0.55275	1.46688	0.55	0.165	1.09229e-57
FRMD4B	0.55275	1.46688	0.372	0.066	1.04006e-51
TPM4	0.549218	1.46329	0.712	0.338	5.51287e-45
ARID5A	0.548715	1.46278	0.48	0.268	2.3373e-18
STMN1	0.545101	1.45912	0.579	0.434	5.96514e-06
GNB2	0.543496	1.4575	0.679	0.266	1.92024e-58
ATF4	0.541775	1.45576	0.568	0.226	5.88269e-45
MAF	0.539948	1.45392	0.29	0.102	2.79152e-21
SAT1	0.538818	1.45278	0.776	0.55	2.09428e-13
SEC11C	0.537488	1.45144	0.455	0.148	1.19828e-42
CIAO2B	0.537373	1.45133	0.64	0.284	3.14979e-44
VDAC1	0.536895	1.45085	0.682	0.28	1.28237e-52
IL2RG	0.536032	1.44998	0.927	0.891	1.08818e-26
CKLF	0.535782	1.44973	0.55	0.222	1.12032e-42
TRAPPC1	0.533245	1.44718	0.673	0.268	4.15953e-55
C4orf3	0.532405	1.44634	0.695	0.394	7.41664e-30
FDPS	0.530108	1.44404	0.576	0.217	2.54099e-47
METRNL	0.528116	1.44205	0.337	0.06	2.18242e-45
ERO1A	0.526069	1.44	0.562	0.246	5.71902e-36
PRDX2	0.525686	1.43962	0.65	0.325	1.14197e-39
FKBP1A	0.523604	1.43754	0.567	0.177	3.69503e-55
UBE2C	0.52247	1.43641	0.279	0.164	4.01832e-06
MT-ND6	0.520489	1.43444	0.711	0.477	2.687e-27
ANAPC11	0.519253	1.43321	0.53	0.176	9.08719e-50
RPS2	0.518264	1.43223	0.996	1	7.78176e-41
RGS1	0.516533	1.43051	0.304	0.196	0.000561384
ACTB	0.516128	1.43011	0.996	1	1.22208e-21
PRDX6	0.513744	1.42775	0.635	0.284	5.0208e-43
MED10	0.513236	1.42725	0.553	0.251	2.3532e-34
FTH1	0.512872	1.42689	0.967	0.985	1
ZNF267	0.512363	1.42638	0.528	0.212	3.39046e-39
IFNG	0.511322	1.42536	0.283	0.244	1
POMP	0.509851	1.4239	0.576	0.21	3.60017e-48
PCLAF	0.509507	1.42356	0.402	0.086	9.37616e-50
KCNN4	0.508656	1.42272	0.384	0.057	3.64622e-58
LINC01281	0.508458	1.42253	0.337	0.064	1.70704e-42
CKS2	0.507725	1.42181	0.44	0.246	3.75162e-13
CREM	0.507684	1.42177	0.426	0.124	4.59857e-41
FLOT1	0.506175	1.42028	0.533	0.163	1.45595e-54
ARL6IP1	0.505343	1.41946	0.647	0.415	6.03706e-13
NME2	0.505021	1.41914	0.716	0.501	6.95052e-26
EIF2S2	0.503877	1.41802	0.713	0.349	6.11782e-44
CD63	0.502743	1.4169	0.597	0.234	2.083e-45
ARF4	0.50243	1.4166	0.625	0.266	6.67754e-43
TMEM256	0.502414	1.41658	0.605	0.215	1.16525e-54
PRDX3	0.500482	1.41469	0.557	0.19	1.29742e-50
RNF181	0.499365	1.41359	0.566	0.193	2.55688e-52
WDR83OS	0.499229	1.41346	0.635	0.233	3.53861e-54
ITGAX	0.498986	1.41322	0.298	0.028	6.53804e-49
CDKN1A	0.497078	1.41135	0.391	0.127	5.79828e-34
IL2RB	0.496708	1.41099	0.429	0.136	1.19982e-39
PDE4D	0.496054	1.41035	0.472	0.181	4.07345e-35
ZNRF1	0.495537	1.40985	0.413	0.081	5.21329e-55
PSMD8	0.495099	1.40942	0.611	0.217	1.15486e-53
TYMS	0.493412	1.40777	0.397	0.179	2.9998e-21
RHOG	0.492938	1.40731	0.65	0.288	8.49094e-44
LMNA	0.492609	1.40699	0.334	0.08	2.09369e-36
MZT2A	0.4926	1.40698	0.584	0.203	1.12074e-53
GSTO1	0.491547	1.40595	0.584	0.219	4.09374e-47
RDH10	0.49088	1.4053	0.32	0.079	7.00905e-34
INSIG2	0.490354	1.40479	0.368	0.106	6.29479e-36
LSM2	0.490256	1.40469	0.575	0.206	1.53735e-48
SURF4	0.489982	1.40443	0.581	0.208	1.0922e-49
SELPLG	0.489541	1.404	0.474	0.21	4.17011e-28
CUTA	0.48859	1.40307	0.774	0.448	1.45666e-35
SQOR	0.487817	1.40232	0.512	0.177	5.87371e-44
C17orf49	0.487774	1.40228	0.59	0.237	1.44233e-43
BNIP3	0.487078	1.4016	0.436	0.184	1.30466e-25
IRF4	0.486592	1.40113	0.395	0.125	4.07785e-34
PLP2	0.486361	1.40091	0.589	0.234	3.43662e-44
GNG8	0.486351	1.4009	0.286	0.049	3.85912e-37
PRDX1	0.485714	1.40028	0.609	0.302	4.74182e-32
BZW1	0.485411	1.39998	0.673	0.322	6.43587e-39
CD70	0.485049	1.39963	0.298	0.083	6.32794e-27
SEM1	0.484794	1.39939	0.638	0.265	5.93324e-46
SNRPF	0.484768	1.39936	0.553	0.188	4.16473e-51
LINC01871	0.482697	1.39735	0.341	0.131	4.00692e-22
MRPL51	0.482103	1.39678	0.568	0.213	3.08186e-45
COX7A2	0.480376	1.39511	0.733	0.423	5.98238e-37
NDUFA7	0.480174	1.39491	0.495	0.115	3.20569e-59
UBE2F	0.47743	1.39226	0.468	0.137	2.53434e-46
NCR3	0.476263	1.39114	0.335	0.079	5.70381e-37
AIP	0.4753	1.39021	0.594	0.229	7.64352e-47
SEC11A	0.474621	1.38955	0.581	0.196	1.41537e-52
CDKN2D	0.474446	1.38938	0.477	0.196	6.5123e-33
STAT3	0.473797	1.38876	0.704	0.408	9.29692e-28
CCND2	0.472671	1.38768	0.51	0.247	9.94219e-25
ATP5MD	0.472347	1.38736	0.687	0.314	3.15399e-43
IQGAP1	0.472001	1.38703	0.691	0.347	3.89132e-36
SHMT2	0.46838	1.38355	0.513	0.154	2.43344e-49
ICAM3	0.468019	1.38321	0.563	0.196	5.40963e-50
TNFRSF1B	0.467349	1.38257	0.365	0.131	5.93583e-26
DUT	0.46579	1.38107	0.503	0.259	5.79434e-22
MT-CO3	0.465143	1.38045	0.961	0.994	2.31427e-27
RAMP1	0.464503	1.37984	0.308	0.046	6.79086e-44
AHI1	0.4644	1.37974	0.41	0.091	1.44396e-48
ANXA2	0.462714	1.37813	0.461	0.15	1.52792e-40
ITGB2	0.462038	1.37749	0.497	0.179	2.40764e-39
PIM2	0.460978	1.37647	0.535	0.288	2.49815e-21
ATP5MF	0.46094	1.37644	0.647	0.287	3.67923e-42
LAT	0.460844	1.37635	0.61	0.273	4.98875e-39
TSTD1	0.459859	1.37541	0.55	0.215	4.34556e-42
ARF1	0.4573	1.37297	0.741	0.376	3.80665e-42
CAMK1	0.456951	1.37264	0.357	0.056	1.87488e-50
RUNX3	0.455996	1.37173	0.47	0.197	2.56743e-30
FKBP8	0.454848	1.37064	0.626	0.27	4.74586e-43
VKORC1	0.454815	1.37061	0.491	0.154	4.02172e-46
DBI	0.454566	1.37037	0.625	0.298	2.63127e-36
PKM	0.453751	1.3696	0.898	0.843	7.30315e-20
SEC13	0.45317	1.36904	0.497	0.157	2.84275e-45
CFLAR	0.452711	1.36861	0.649	0.349	7.2586e-30
NAMPT	0.451322	1.36729	0.551	0.239	1.58163e-31
HOPX	0.450264	1.36629	0.284	0.132	5.65558e-12
PIM3	0.448093	1.36424	0.426	0.182	2.23815e-25
LAMTOR5	0.447281	1.36347	0.545	0.186	1.05795e-46
CD99	0.445205	1.36151	0.649	0.397	4.74492e-21
SMC4	0.444736	1.36107	0.36	0.144	1.56976e-22
VDR	0.443742	1.36013	0.334	0.048	2.83089e-48
TPX2	0.442352	1.35882	0.299	0.118	1.58874e-17
SLC27A2	0.442266	1.35874	0.37	0.062	6.18608e-51
ID2	0.441392	1.35791	0.361	0.166	2.42135e-16
PRDM1	0.440928	1.35748	0.353	0.14	4.15815e-22
CD4	0.438783	1.35546	0.414	0.131	4.55043e-37
RPA3	0.438467	1.35516	0.463	0.164	1.10799e-37
H2AFZ	0.438164	1.35488	0.837	0.802	2.13637e-05
SLC1A5	0.437431	1.35419	0.327	0.068	2.97529e-39
SIT1	0.43727	1.35404	0.491	0.169	7.79234e-41
CD81	0.436428	1.35325	0.568	0.237	5.297e-37
PPP1R14B	0.436267	1.3531	0.453	0.131	3.59199e-44
JPT1	0.434681	1.35161	0.401	0.163	4.3949e-25
PPA1	0.43405	1.35102	0.583	0.259	2.16072e-35
EIF3I	0.433883	1.35086	0.598	0.242	2.68826e-42
KDELR2	0.43365	1.35065	0.426	0.116	4.79428e-44
HDAC7	0.433145	1.35017	0.431	0.129	9.12893e-40
GALM	0.432956	1.35	0.396	0.134	5.20426e-32
COPE	0.431864	1.34898	0.514	0.181	1.13704e-41
CBLB	0.431653	1.34878	0.487	0.19	1.41126e-33
IFI27L2	0.430382	1.34759	0.457	0.128	7.60299e-47
TSC22D3	0.42971	1.34696	0.574	0.462	0.00593032
SNHG15	0.429174	1.34646	0.43	0.161	5.37246e-30
MSMO1	0.428787	1.3461	0.422	0.176	1.93715e-25
AHNAK	0.427154	1.34458	0.584	0.363	1.70417e-13
NDUFB8	0.426627	1.34409	0.734	0.392	2.35696e-33
RBX1	0.425852	1.34337	0.574	0.257	3.19518e-36
MT-CO2	0.424919	1.3425	0.948	0.998	5.95327e-16
MT-ATP6	0.424218	1.34185	0.934	0.98	3.86319e-19
MICAL2	0.424197	1.34183	0.34	0.067	7.6286e-42
NDUFS5	0.422531	1.34028	0.717	0.389	5.96092e-32
ATP5F1C	0.420996	1.33885	0.583	0.239	1.97141e-39
SNRPB	0.42062	1.3385	0.565	0.242	2.15405e-35
PSMA2	0.420545	1.33843	0.618	0.284	3.5962e-36
CIB1	0.419558	1.33752	0.614	0.28	1.71756e-35
ELL2	0.419016	1.33702	0.432	0.161	5.72367e-31
MLF2	0.418119	1.33618	0.514	0.172	5.89917e-44
ELOC	0.417223	1.33535	0.516	0.17	1.14656e-44
HEBP2	0.417223	1.33535	0.498	0.176	2.93577e-40
BCL3	0.416805	1.33497	0.439	0.128	1.10626e-42
MT-ND4L	0.415871	1.3341	0.923	0.959	2.72732e-21
CSNK2B	0.414137	1.3325	0.711	0.34	1.31357e-37
ITGAL	0.412751	1.33122	0.417	0.144	1.01336e-32
ETHE1	0.412388	1.33089	0.464	0.147	1.26122e-41
PPP1R18	0.410937	1.32955	0.498	0.157	9.28254e-45
CKS1B	0.410722	1.32935	0.347	0.149	6.90798e-19
UBL5	0.410719	1.32935	0.703	0.392	5.7312e-30
PDIA6	0.409772	1.32848	0.512	0.205	1.6617e-33
PRF1	0.408007	1.32685	0.366	0.155	5.03579e-20
EMP3	0.407898	1.32675	0.666	0.413	1.28537e-23
GBE1	0.407731	1.3266	0.285	0.066	5.31406e-30
HSP90B1	0.407306	1.32621	0.694	0.479	5.68683e-14
HCFC1R1	0.407118	1.32603	0.417	0.154	2.08949e-31
PARK7	0.407014	1.32594	0.643	0.298	4.71472e-35
SRI	0.406628	1.32558	0.593	0.259	1.46908e-35
VIM	0.406623	1.32558	0.856	0.959	1
PIM1	0.406606	1.32556	0.518	0.232	1.3853e-29
NDUFA6	0.405866	1.32488	0.5	0.181	1.81655e-38
PFDN4	0.405714	1.32474	0.427	0.116	2.78178e-44
ROMO1	0.405425	1.32448	0.549	0.215	3.25206e-38
MCL1	0.405363	1.32442	0.726	0.47	1.55843e-16
GLUD1	0.405167	1.32424	0.501	0.203	5.4079e-33
RPS18	0.404782	1.32389	0.998	1	8.19682e-36
PPIA	0.40433	1.32347	0.977	0.977	1.79686e-39
CTSD	0.404057	1.32322	0.358	0.165	8.47703e-18
SEC61B	0.403632	1.32283	0.63	0.313	4.49658e-31
PRELID1	0.403483	1.3227	0.479	0.195	3.64052e-29
SFXN1	0.403464	1.32268	0.68	0.352	3.34874e-32
MYDGF	0.403361	1.32259	0.39	0.096	1.16317e-42
NDUFA1	0.401172	1.32058	0.741	0.389	1.75805e-34
CYBA	0.400574	1.32003	0.615	0.454	4.83729e-09
TMED9	0.400422	1.31989	0.522	0.203	2.22145e-37
PSMA6	0.40006	1.31956	0.648	0.294	5.51579e-37
DARS	0.399821	1.31934	0.539	0.203	2.57865e-39
NKG7	0.399426	1.31898	0.505	0.299	6.14857e-12
FNBP1	0.399263	1.31883	0.67	0.421	1.51055e-18
SMC2	0.397825	1.31752	0.363	0.096	1.68057e-35
MBD2	0.396873	1.31665	0.492	0.163	6.60731e-41
PSMB1	0.396265	1.3161	0.657	0.3	8.46529e-36
CYC1	0.396232	1.31607	0.456	0.145	7.64375e-40
LYST	0.396019	1.31587	0.47	0.193	3.99173e-28
AK4	0.395538	1.31543	0.288	0.046	1.05524e-38
PSMB3	0.395379	1.31529	0.567	0.27	4.11857e-28
RGCC	0.394003	1.31403	0.382	0.158	2.54526e-21
AC092821.3	0.393503	1.31358	0.32	0.122	5.37828e-21
UQCR10	0.393344	1.31343	0.673	0.329	5.24378e-33
GRAMD1B	0.393045	1.31316	0.292	0.047	7.20776e-39
TRIM25	0.392735	1.31288	0.277	0.067	6.70113e-28
NINJ1	0.392264	1.31245	0.466	0.193	8.57582e-29
TMBIM6	0.391997	1.31221	0.816	0.619	3.27632e-17
ARPC3	0.391707	1.31194	0.838	0.654	1.39468e-26
ATP5MPL	0.391566	1.31182	0.601	0.281	4.7665e-33
OST4	0.390559	1.3109	0.868	0.74	4.08816e-28
ACAA2	0.390356	1.31072	0.407	0.117	6.2271e-39
ADGRE5	0.390171	1.31055	0.399	0.155	1.93278e-25
IAH1	0.389153	1.30962	0.462	0.134	1.17824e-44
ATP8B4	0.387911	1.3085	0.275	0.041	1.18971e-37
NDUFB9	0.387732	1.30833	0.567	0.256	3.9762e-32
NUDT21	0.387458	1.30809	0.615	0.274	1.10247e-34
PALLD	0.386691	1.30739	0.262	0.036	1.18637e-36
LGALS3	0.385775	1.30656	0.278	0.098	8.04555e-19
NEDD8	0.385548	1.30636	0.578	0.242	5.66662e-36
GARS	0.384173	1.30511	0.423	0.155	1.42628e-28
GOLGB1	0.383692	1.30468	0.505	0.227	3.55907e-26
CHD4	0.383687	1.30467	0.529	0.212	1.43101e-33
PSMB5	0.38326	1.30429	0.435	0.141	4.97922e-37
FSCN1	0.382335	1.30345	0.299	0.056	2.46363e-36
SATB1	0.381775	1.30294	0.469	0.226	3.51608e-20
TKT	0.381181	1.30241	0.632	0.334	8.1177e-28
H2AFV	0.380323	1.30163	0.593	0.332	1.0585e-20
IFI16	0.380282	1.3016	0.649	0.347	1.49698e-25
PHPT1	0.380198	1.30152	0.413	0.149	3.08194e-30
S100A10	0.37992	1.30127	0.671	0.529	2.8215e-09
SMAP2	0.379758	1.30112	0.769	0.555	5.91909e-14
WDR54	0.379186	1.30061	0.435	0.15	1.94728e-34
PAICS	0.378003	1.29954	0.41	0.138	1.51397e-32
UBE2R2	0.377852	1.29941	0.491	0.19	5.41144e-35
RSL24D1	0.377594	1.29917	0.665	0.345	2.29783e-28
PPP1CA	0.377231	1.29885	0.514	0.199	2.20933e-34
TMED3	0.377219	1.29884	0.355	0.091	1.73e-36
MPG	0.377153	1.29878	0.376	0.1	2.29232e-38
SCD	0.377129	1.29876	0.341	0.098	1.80727e-29
CCT8	0.376646	1.29832	0.665	0.313	1.4301e-35
GPRIN3	0.376124	1.29785	0.426	0.21	1.41511e-16
GMFG	0.375692	1.29746	0.785	0.556	7.4971e-23
TXNDC17	0.375168	1.29699	0.337	0.098	1.93616e-29
ADTRP	0.374643	1.29652	0.319	0.086	9.22792e-31
FLNA	0.373611	1.29559	0.456	0.252	3.84013e-14
RNF19A	0.373253	1.29527	0.477	0.238	4.38764e-19
LSM5	0.373004	1.29505	0.446	0.17	1.11208e-30
OSTF1	0.371805	1.29397	0.431	0.166	8.03666e-29
LRRFIP1	0.371543	1.29374	0.686	0.396	1.58343e-21
ATP5MC2	0.370287	1.29261	0.923	0.891	5.64396e-29
TK1	0.369221	1.29165	0.254	0.08	1.44104e-19
SEC31A	0.368833	1.29131	0.492	0.198	1.67651e-31
NSD2	0.368678	1.29117	0.345	0.118	2.17264e-25
TLN1	0.367183	1.28983	0.517	0.256	3.05738e-23
CYP51A1	0.366911	1.28959	0.371	0.141	1.05366e-24
MDH2	0.365855	1.28864	0.592	0.268	1.55116e-31
ATP5PF	0.365511	1.28834	0.566	0.258	2.58128e-30
SRSF4	0.365342	1.28819	0.59	0.252	1.89723e-33
SIAH2	0.364441	1.28738	0.387	0.12	9.31575e-34
JMY	0.363922	1.28692	0.319	0.174	3.01831e-09
GUK1	0.363916	1.28691	0.601	0.291	1.78063e-29
LSM3	0.363303	1.28637	0.402	0.12	7.53561e-36
SF3B6	0.363151	1.28623	0.525	0.212	1.05086e-33
GNAI2	0.36258	1.28572	0.704	0.389	1.09492e-26
CD151	0.362133	1.28532	0.309	0.048	1.32065e-41
PHTF2	0.362042	1.28524	0.324	0.149	2.33119e-14
PERP	0.361926	1.28514	0.262	0.043	2.22539e-33
SLC7A5	0.360831	1.28416	0.287	0.081	2.44034e-25
STAMBP	0.360744	1.28409	0.399	0.124	2.87572e-33
SMNDC1	0.360399	1.28378	0.445	0.191	4.4521e-25
STRIP2	0.360077	1.28349	0.259	0.022	3.33955e-42
BCL7C	0.358574	1.28216	0.372	0.104	3.6975e-34
KDM5B	0.358401	1.282	0.438	0.179	2.69478e-26
SAMSN1	0.358374	1.28198	0.499	0.216	5.08308e-27
CD58	0.35832	1.28193	0.325	0.087	2.2936e-31
ALOX5AP	0.356887	1.28066	0.315	0.15	1.1241e-12
UFM1	0.356624	1.28043	0.465	0.181	7.78897e-30
PLIN3	0.356557	1.28037	0.325	0.062	3.48593e-40
RFTN1	0.356555	1.28036	0.453	0.177	6.70288e-30
MAP2K2	0.356399	1.28023	0.465	0.17	2.41989e-33
BLM	0.356278	1.28012	0.292	0.067	5.22917e-31
AP2S1	0.355759	1.27966	0.425	0.142	2.33246e-33
BRK1	0.35499	1.27898	0.566	0.288	2.27359e-24
UQCR11	0.354731	1.27875	0.603	0.292	1.00502e-29
SNRPG	0.354326	1.27839	0.543	0.268	1.77199e-24
PSMB6	0.354081	1.27817	0.494	0.205	8.56226e-29
POLR2E	0.3535	1.27766	0.506	0.204	8.03207e-33
AK2	0.352448	1.27672	0.424	0.172	4.70337e-26
RUNX2	0.352349	1.27664	0.294	0.082	4.02197e-26
CMTM6	0.352343	1.27663	0.512	0.202	3.75396e-33
CD38	0.352194	1.2765	0.29	0.081	7.05721e-26
EBP	0.352035	1.27636	0.312	0.076	5.31689e-32
PSMB2	0.351151	1.27558	0.454	0.189	1.40804e-27
GABPB1-AS1	0.350577	1.27507	0.442	0.216	1.29958e-18
SSR3	0.350483	1.27499	0.519	0.218	1.13745e-30
ANKLE2	0.350481	1.27499	0.379	0.17	4.15744e-18
RRM1	0.349462	1.27409	0.363	0.12	3.46346e-28
RYBP	0.349038	1.27371	0.314	0.07	4.80148e-35
CTNNA1	0.348764	1.27347	0.314	0.073	2.05555e-33
SPTBN1	0.348225	1.27299	0.376	0.142	5.69015e-24
COPB2	0.34767	1.2725	0.443	0.161	2.64378e-32
LIMS1	0.347224	1.27211	0.482	0.216	1.02539e-25
SLAMF1	0.34688	1.27181	0.377	0.121	1.42717e-30
CD5	0.346757	1.2717	0.551	0.312	2.9816e-17
SMS	0.346732	1.27168	0.396	0.128	2.28436e-32
C9orf16	0.345662	1.27073	0.511	0.254	8.66531e-22
PPIB	0.345507	1.2706	0.623	0.359	2.12243e-19
HBS1L	0.34527	1.27039	0.533	0.249	1.54764e-25
BTG3	0.344893	1.27006	0.4	0.147	4.74273e-28
SLC39A7	0.344735	1.26992	0.331	0.079	7.30851e-35
ARPC5L	0.344583	1.26978	0.483	0.188	4.77663e-32
SERINC3	0.344232	1.26948	0.472	0.176	3.79143e-32
CSGALNACT2	0.344104	1.26936	0.334	0.106	2.34009e-26
APOBEC3G	0.343218	1.26858	0.374	0.118	1.02534e-30
BLVRB	0.342738	1.26816	0.297	0.063	7.3421e-34
C16orf87	0.342347	1.26782	0.308	0.061	1.96468e-36
NDUFC2	0.342227	1.26771	0.502	0.211	1.52647e-29
EPRS	0.342112	1.26761	0.491	0.198	1.56201e-28
SOCS1	0.34205	1.26756	0.393	0.175	6.13314e-19
USP48	0.341684	1.26724	0.477	0.23	4.31292e-20
RAD23A	0.341673	1.26722	0.468	0.181	9.69315e-31
COX6C	0.341664	1.26722	0.726	0.504	3.03396e-17
CD9	0.341125	1.26674	0.258	0.064	3.58626e-25
VDAC2	0.341018	1.26665	0.624	0.312	1.16236e-26
IER3	0.340254	1.26598	0.278	0.104	8.9037e-17
AP3S1	0.340249	1.26597	0.329	0.097	5.32975e-29
PCBD1	0.340231	1.26596	0.284	0.039	2.54698e-40
HIVEP1	0.339914	1.26568	0.339	0.122	7.89637e-23
EIF2AK1	0.339714	1.26551	0.43	0.161	2.64663e-29
RDX	0.33922	1.26507	0.338	0.081	2.34294e-35
ITM2A	0.339169	1.26503	0.557	0.291	3.08524e-21
CNIH1	0.338998	1.26488	0.396	0.134	1.36854e-30
MAD2L1	0.338896	1.26479	0.324	0.1	1.0435e-26
BST2	0.338846	1.26474	0.498	0.229	4.25625e-24
TMEM106C	0.338072	1.26407	0.331	0.123	6.42404e-22
ATP5PO	0.337682	1.26372	0.658	0.347	4.85847e-26
CALM3	0.337546	1.26361	0.592	0.321	1.47307e-20
IER3IP1	0.337459	1.26353	0.381	0.131	1.93562e-29
TADA3	0.337213	1.26331	0.376	0.118	3.64181e-31
ATAD2	0.336424	1.26262	0.331	0.145	8.03716e-16
NDUFA11	0.336319	1.26253	0.534	0.237	1.93916e-28
UBE2V1	0.335916	1.26218	0.65	0.324	1.25342e-28
YPEL3	0.335897	1.26216	0.762	0.505	6.37817e-18
HSPA5	0.335062	1.26143	0.472	0.392	1
UQCRQ	0.334989	1.26137	0.485	0.212	2.20323e-26
ANAPC16	0.333594	1.26015	0.6	0.295	7.33339e-27
PTPRJ	0.333459	1.26003	0.287	0.086	7.09525e-24
TXN2	0.332875	1.25952	0.393	0.116	3.16879e-34
GRINA	0.332269	1.25899	0.387	0.14	6.97099e-28
RPSA	0.331948	1.25871	0.967	0.996	1.15647e-16
TMEM59	0.331766	1.25855	0.587	0.277	8.45998e-28
DCTN2	0.331685	1.25848	0.408	0.128	6.54248e-34
MIS18BP1	0.331575	1.25839	0.385	0.148	3.1076e-24
LITAF	0.330976	1.25786	0.504	0.243	9.21819e-22
SPAG9	0.330568	1.25751	0.423	0.188	7.15103e-21
BCKDHA	0.330181	1.25717	0.305	0.083	2.2565e-28
CD28	0.330003	1.25702	0.513	0.254	4.14159e-20
HELLS	0.329902	1.25693	0.258	0.064	2.17499e-24
MPST	0.329008	1.25615	0.305	0.056	1.2548e-37
GLA	0.328998	1.25614	0.274	0.062	9.82457e-29
NDUFA4	0.3287	1.25588	0.711	0.456	2.51787e-17
PPP4C	0.328518	1.25572	0.451	0.17	3.07008e-30
NDUFA13	0.328388	1.25561	0.688	0.393	1.63587e-22
ANKRD28	0.328348	1.25557	0.305	0.079	1.80824e-29
TIMM17B	0.328304	1.25554	0.378	0.121	4.83989e-31
ITGAE	0.328276	1.25551	0.384	0.125	1.03653e-29
EIF2A	0.328168	1.25542	0.534	0.243	1.53682e-27
AL138963.4	0.328005	1.25528	0.28	0.106	1.17068e-16
SNHG29	0.327537	1.25487	0.895	0.899	2.0917e-12
HERPUD1	0.327192	1.25457	0.475	0.224	1.14459e-20
MTHFD1	0.326516	1.25398	0.294	0.077	7.3063e-28
SIRPG	0.326507	1.25397	0.285	0.069	1.63046e-28
NARF	0.325351	1.25297	0.439	0.183	1.06398e-24
PTPN7	0.325179	1.25282	0.401	0.132	1.18426e-30
MRPL37	0.325068	1.25272	0.357	0.104	7.54779e-32
CHMP5	0.324729	1.25243	0.433	0.175	4.26891e-27
UBALD2	0.323549	1.25141	0.45	0.288	5.85354e-08
SMC3	0.321934	1.25001	0.402	0.152	4.51298e-26
HSBP1	0.320903	1.24911	0.353	0.102	9.70076e-32
NDUFAB1	0.320341	1.24863	0.419	0.159	3.84378e-27
CEP57	0.319711	1.24808	0.567	0.265	1.44338e-26
SUPT4H1	0.319587	1.24797	0.403	0.166	6.68261e-23
GPSM3	0.319555	1.24795	0.681	0.448	3.802e-17
SNX9	0.319434	1.24784	0.409	0.189	1.12723e-17
YY1	0.319412	1.24782	0.474	0.19	2.99026e-28
TUBA1B	0.319213	1.24765	0.653	0.62	1
UBE2M	0.319168	1.24761	0.403	0.127	7.01283e-33
BLOC1S1	0.318956	1.24743	0.407	0.152	1.8483e-26
NDUFA2	0.318878	1.24736	0.467	0.197	1.00272e-26
HDLBP	0.317957	1.24656	0.421	0.177	4.35555e-24
RALBP1	0.317812	1.24644	0.445	0.174	2.14359e-28
UQCRC1	0.316522	1.24532	0.415	0.143	1.96063e-30
SMCO4	0.316145	1.245	0.255	0.043	7.29096e-32
UBE2T	0.316058	1.24492	0.275	0.101	1.18922e-16
ENO2	0.315722	1.24463	0.425	0.188	1.38692e-21
ACSL4	0.315557	1.24449	0.34	0.109	3.50924e-26
PDK3	0.31554	1.24448	0.359	0.138	4.34756e-22
RAN	0.315383	1.24434	0.729	0.547	3.08608e-11
PSMA1	0.314545	1.24362	0.681	0.37	5.40448e-23
PIGX	0.314104	1.24324	0.301	0.072	7.37509e-31
YWHAH	0.314019	1.24317	0.524	0.251	2.18732e-23
SH3BGRL3	0.313753	1.24294	0.855	0.941	0.161684
ADAM8	0.31238	1.24175	0.294	0.082	2.5981e-26
SNRPE	0.312124	1.24153	0.383	0.138	1.25848e-26
LIMA1	0.311803	1.24126	0.32	0.086	4.05215e-29
PFDN2	0.31161	1.24109	0.455	0.229	1.65477e-18
CHMP2A	0.310565	1.24019	0.38	0.124	7.10492e-29
WARS	0.310313	1.23998	0.348	0.141	1.74171e-18
IDH2	0.310122	1.23981	0.364	0.179	8.8056e-15
ERGIC3	0.310106	1.2398	0.388	0.121	1.28703e-31
PA2G4	0.310078	1.23977	0.541	0.268	1.33626e-21
HDGF	0.30981	1.23954	0.462	0.195	2.12312e-25
GDI2	0.309678	1.23943	0.618	0.332	9.24174e-22
RPS15A	0.30928	1.23909	0.995	0.999	1.2885e-23
CANX	0.30886	1.23873	0.675	0.403	1.99833e-14
TRBC1	0.308676	1.23857	0.402	0.239	5.70814e-09
MAST4	0.308132	1.2381	0.285	0.077	1.93754e-25
CCNB1IP1	0.307306	1.2374	0.356	0.116	2.8219e-27
EIF3A	0.306971	1.23711	0.538	0.288	1.344e-18
NUDCD2	0.306617	1.2368	0.414	0.155	2.0968e-27
MCM6	0.306548	1.23674	0.302	0.096	6.09644e-23
SLC15A4	0.306468	1.23668	0.256	0.043	1.14897e-31
COX7A2L	0.306461	1.23667	0.505	0.237	4.14395e-24
COX7B	0.305936	1.23622	0.552	0.306	4.4815e-18
COX6B1	0.305604	1.23594	0.816	0.624	1.67954e-17
MBOAT7	0.304814	1.23526	0.335	0.109	4.17513e-26
ARHGAP30	0.304166	1.2347	0.394	0.134	8.26838e-29
PFN1	0.303975	1.23454	0.942	0.964	9.17602e-07
CD96	0.303763	1.23436	0.559	0.373	2.93908e-09
CD226	0.303549	1.23418	0.383	0.156	1.46277e-21
PMM1	0.303239	1.23391	0.316	0.084	1.06413e-29
KPNB1	0.302742	1.23349	0.568	0.287	2.61867e-22
HTATIP2	0.302329	1.23313	0.323	0.122	4.10241e-20
MACF1	0.302013	1.23286	0.493	0.299	1.62978e-08
PMF1	0.301976	1.23283	0.306	0.083	4.40515e-28
DHRS7	0.301672	1.23257	0.376	0.131	1.19398e-26
ECHS1	0.30113	1.23211	0.32	0.095	8.20782e-27
AC004687.1	0.301116	1.2321	0.349	0.15	7.36244e-17
OSTC	0.30081	1.23184	0.4	0.157	3.73342e-24
ZBTB43	0.300108	1.23124	0.267	0.066	2.27417e-25
DRAP1	0.299764	1.23094	0.599	0.302	3.57668e-23
ZCRB1	0.299733	1.23092	0.347	0.108	1.90997e-28
ETFA	0.299583	1.23079	0.408	0.148	6.80543e-27
ARID5B	0.299518	1.23073	0.429	0.237	3.44259e-12
BIRC3	0.299141	1.23041	0.617	0.453	0.0023295
TMUB1	0.299094	1.23037	0.358	0.116	2.45538e-28
RHOF	0.298966	1.23026	0.397	0.152	2.13793e-24
POLR2H	0.298692	1.23003	0.351	0.138	3.86897e-21
COX17	0.297992	1.22943	0.463	0.229	8.4759e-19
C1orf43	0.297129	1.2287	0.542	0.25	2.56565e-25
TMEM167A	0.297019	1.2286	0.351	0.116	1.15159e-26
DPY30	0.296929	1.22853	0.343	0.109	8.99584e-28
PPP1R7	0.296829	1.22844	0.385	0.143	2.76252e-25
TNFSF10	0.296783	1.2284	0.312	0.157	5.26793e-11
ANKRD10	0.296739	1.22836	0.425	0.198	1.47742e-18
MED8	0.295966	1.22771	0.321	0.1	3.76547e-26
GGCT	0.295767	1.22754	0.31	0.088	3.05755e-27
ARF5	0.295639	1.22743	0.461	0.191	4.59675e-26
STAM	0.295403	1.22723	0.367	0.116	3.382e-29
UBE2D2	0.294731	1.22666	0.664	0.355	2.53642e-22
GLO1	0.29471	1.22664	0.422	0.176	3.99594e-23
LSM4	0.294298	1.22629	0.445	0.212	1.06212e-18
MAP1LC3B	0.294058	1.22608	0.603	0.327	9.4075e-20
VAMP8	0.293964	1.226	0.474	0.203	7.19247e-25
LAMTOR4	0.293834	1.22589	0.547	0.285	1.58941e-20
ARF6	0.293779	1.22585	0.565	0.295	8.97402e-21
TAF1D	0.293308	1.22545	0.759	0.526	1.07609e-08
DAD1	0.293047	1.22522	0.62	0.354	1.62211e-18
OTUD5	0.292684	1.22492	0.282	0.125	4.73775e-12
CTSC	0.292345	1.22463	0.384	0.152	9.09254e-22
SDHC	0.291439	1.22386	0.396	0.143	1.69101e-26
SMIM26	0.291395	1.22382	0.491	0.226	1.03985e-23
HUWE1	0.291158	1.22362	0.475	0.271	1.48492e-10
HMGCS1	0.29091	1.22341	0.343	0.17	6.44272e-12
MPC2	0.290806	1.22332	0.432	0.171	7.4273e-26
SYT11	0.290355	1.22294	0.332	0.12	1.12979e-21
AHCYL1	0.290337	1.22293	0.306	0.1	4.50379e-23
PCMT1	0.29017	1.22278	0.398	0.155	1.85934e-24
SELENOW	0.289891	1.22255	0.511	0.252	5.77373e-21
SELENOH	0.289845	1.22251	0.499	0.27	5.5091e-16
PSMD7	0.289653	1.22235	0.392	0.159	9.34813e-22
COPB1	0.289367	1.2221	0.453	0.208	1.44908e-19
RASSF1	0.289222	1.22198	0.324	0.11	7.41618e-23
MDFIC	0.287929	1.22089	0.362	0.2	8.23262e-10
PHF19	0.287782	1.22076	0.289	0.079	4.40119e-25
KIF20B	0.287543	1.22056	0.263	0.1	7.55668e-15
UQCRC2	0.28753	1.22055	0.446	0.19	1.83324e-24
YARS	0.287382	1.22042	0.335	0.127	8.8377e-21
MZT1	0.287018	1.22012	0.341	0.147	3.80269e-17
COPS2	0.286824	1.21995	0.429	0.189	6.91393e-22
BSG	0.286817	1.21995	0.403	0.157	5.26573e-24
MRPL52	0.286058	1.2193	0.395	0.151	4.77445e-24
CAPNS1	0.285932	1.2192	0.417	0.171	1.65953e-23
DDHD1	0.285651	1.21896	0.387	0.218	9.15235e-10
ZNHIT1	0.285323	1.21868	0.387	0.129	7.79663e-29
UBA1	0.285187	1.21857	0.351	0.114	1.02139e-26
MRFAP1	0.285046	1.21845	0.449	0.206	1.14856e-20
LMAN2	0.285015	1.21842	0.475	0.208	1.30065e-23
LSM7	0.284901	1.21833	0.452	0.21	2.81601e-20
FAM3C	0.28458	1.21806	0.297	0.104	1.17281e-19
RNF187	0.283771	1.21737	0.338	0.138	8.82969e-19
FERMT3	0.28375	1.21736	0.332	0.103	2.46854e-26
OLA1	0.283387	1.21705	0.35	0.117	4.36258e-26
GBP2	0.283353	1.21702	0.726	0.463	2.60652e-16
SLC25A5	0.283305	1.21698	0.626	0.4	1.9668e-12
JAML	0.282766	1.21653	0.301	0.104	4.06999e-20
TMC6	0.282635	1.21641	0.282	0.09	4.31719e-21
ABRACL	0.281988	1.21587	0.46	0.206	1.73359e-21
TRMT112	0.2818	1.21571	0.576	0.332	2.87953e-14
VDAC3	0.28167	1.2156	0.517	0.239	6.55287e-22
SINHCAF	0.281501	1.21546	0.47	0.204	3.43565e-23
ELOVL1	0.281393	1.21537	0.272	0.075	9.6255e-24
C1QBP	0.281172	1.21518	0.4	0.144	3.36115e-26
H2AFX	0.280846	1.21491	0.267	0.129	1.13806e-09
PRDX4	0.280807	1.21487	0.284	0.075	2.74162e-26
GYPC	0.280772	1.21484	0.609	0.38	4.50488e-13
PAK2	0.280635	1.21473	0.638	0.367	6.75141e-18
YIF1B	0.280591	1.21469	0.297	0.072	1.44668e-29
CDK2AP2	0.280534	1.21464	0.478	0.264	4.63757e-14
SLC39A1	0.280367	1.2145	0.319	0.104	3.66776e-24
VAMP5	0.279746	1.21398	0.32	0.111	1.77844e-22
SNRPC	0.279383	1.21368	0.387	0.137	8.88596e-26
GUSB	0.279122	1.21346	0.263	0.061	6.11698e-27
STK24	0.279051	1.2134	0.529	0.263	1.64161e-20
GSTP1	0.279049	1.21339	0.639	0.408	1.7243e-12
ATP5F1B	0.2787	1.2131	0.771	0.483	5.07065e-17
APOBEC3C	0.278676	1.21308	0.348	0.113	6.93735e-26
MRPL36	0.278576	1.213	0.314	0.115	2.59729e-20
ACBD3	0.278372	1.21283	0.309	0.096	2.26956e-24
DDT	0.278318	1.21278	0.286	0.091	1.36172e-21
GOLGA2	0.278118	1.21261	0.309	0.1	8.41218e-23
NDUFB5	0.278002	1.21251	0.395	0.149	1.19257e-24
ACAT2	0.277926	1.21245	0.323	0.104	1.10486e-23
GHITM	0.277406	1.21201	0.474	0.22	5.97572e-21
ANTXR2	0.277266	1.2119	0.259	0.083	8.90717e-19
SUB1	0.277059	1.21172	0.806	0.566	1.91675e-14
COPZ1	0.277053	1.21172	0.357	0.137	1.1327e-21
USP12	0.276766	1.21148	0.28	0.098	1.0929e-18
PTP4A2	0.276602	1.21134	0.553	0.308	1.97112e-16
CCDC167	0.276445	1.21121	0.267	0.072	5.71109e-24
NDUFB3	0.275915	1.21076	0.373	0.151	6.44432e-21
MINDY2	0.275313	1.21026	0.255	0.074	3.8556e-21
SFT2D1	0.275233	1.21019	0.304	0.104	2.11475e-21
SNRPD1	0.274905	1.20991	0.348	0.124	2.57199e-22
HAX1	0.274429	1.20951	0.415	0.168	6.88399e-24
ELOB	0.274137	1.20927	0.745	0.511	3.39609e-14
MVP	0.27397	1.20913	0.37	0.145	1.05178e-21
SSR2	0.273519	1.20875	0.66	0.381	2.71926e-18
SUMO1	0.273367	1.20863	0.44	0.177	3.80226e-25
CLTC	0.272898	1.20823	0.408	0.19	7.20067e-17
JMJD6	0.272331	1.20776	0.343	0.128	3.52676e-22
SRP14	0.272252	1.20769	0.885	0.789	9.82451e-16
HIGD2A	0.271282	1.20688	0.574	0.304	5.15077e-20
SNRPA	0.271274	1.20687	0.442	0.203	2.76121e-20
GPX4	0.270999	1.20664	0.82	0.721	7.0414e-09
RNF7	0.270988	1.20663	0.457	0.184	1.09465e-25
UHRF1BP1L	0.270548	1.20627	0.329	0.108	7.25725e-24
ARPC5	0.270529	1.20625	0.581	0.321	8.2768e-17
SNX5	0.270173	1.20595	0.463	0.184	8.12119e-27
ARHGDIA	0.26995	1.20577	0.485	0.22	8.22491e-22
MRPL22	0.269648	1.20551	0.33	0.11	2.54919e-24
TMEM14C	0.269269	1.2052	0.32	0.108	2.24801e-22
DDOST	0.269202	1.20514	0.428	0.188	8.72114e-21
GOLT1B	0.268542	1.20459	0.326	0.13	2.5702e-18
TUBA4A	0.268002	1.20414	0.53	0.324	2.39244e-11
SASH3	0.267964	1.20411	0.266	0.07	1.03412e-23
ANXA11	0.267924	1.20407	0.48	0.227	7.12127e-20
FBL	0.267304	1.20356	0.468	0.229	6.82572e-19
TBCA	0.26687	1.20319	0.49	0.226	1.8157e-21
RPS27L	0.266467	1.20286	0.704	0.508	3.26473e-08
CKAP2	0.266277	1.2027	0.252	0.129	5.40977e-07
H2AFJ	0.265796	1.2023	0.372	0.162	3.95668e-18
MMADHC	0.265694	1.20221	0.476	0.215	4.14481e-22
MGST3	0.265588	1.20213	0.371	0.152	3.16063e-20
NDUFA12	0.265501	1.20205	0.455	0.199	2.76555e-22
LRMP	0.265459	1.20202	0.263	0.07	6.06684e-23
FTL	0.265431	1.202	0.992	0.999	0.347164
IKBIP	0.265308	1.20189	0.279	0.087	1.37877e-21
AC008105.3	0.265016	1.20165	0.28	0.098	6.05632e-18
ARHGAP9	0.264961	1.2016	0.264	0.089	5.33612e-18
CCDC6	0.264948	1.20159	0.3	0.115	2.20279e-17
COX6A1	0.264275	1.20103	0.8	0.605	7.39794e-13
PSMD4	0.264084	1.20087	0.43	0.175	7.57187e-23
UFC1	0.262723	1.19974	0.482	0.208	2.62213e-23
ACP1	0.262697	1.19972	0.479	0.212	6.40496e-23
TUBB	0.262678	1.1997	0.794	0.86	1
SUPT16H	0.262665	1.19969	0.412	0.185	4.23882e-18
POLD4	0.262593	1.19963	0.425	0.204	1.40441e-17
NANS	0.262432	1.1995	0.26	0.055	9.00527e-28
AUH	0.262214	1.19932	0.254	0.049	2.71768e-28
RAB11FIP1	0.26208	1.19921	0.333	0.127	3.16257e-20
BTF3	0.261687	1.19888	0.946	0.968	2.43359e-14
ARL3	0.26143	1.19867	0.284	0.09	7.21991e-21
CALR	0.261162	1.19844	0.698	0.488	5.92745e-10
RBBP7	0.260945	1.19826	0.485	0.233	1.7856e-18
P4HA1	0.260902	1.19823	0.352	0.151	5.45772e-17
PSAP	0.260714	1.19807	0.45	0.225	8.821e-17
CD59	0.260569	1.19795	0.3	0.12	3.54137e-16
RPL3	0.260451	1.19785	0.981	1	1.45743e-10
TUBB4B	0.260321	1.19775	0.299	0.209	0.101139
COPG1	0.259858	1.19736	0.32	0.111	6.9983e-22
SRP72	0.259805	1.19732	0.437	0.185	2.26845e-21
TALDO1	0.259543	1.1971	0.457	0.219	3.17342e-18
ATP5MC1	0.259379	1.19696	0.303	0.121	5.34343e-16
SEC24D	0.259112	1.19674	0.252	0.061	4.97597e-24
GRSF1	0.258977	1.19663	0.451	0.204	4.59054e-20
LSM6	0.258267	1.19604	0.328	0.116	2.63659e-21
PSMD14	0.257952	1.19578	0.254	0.062	3.91404e-24
NUCB1	0.257452	1.19537	0.488	0.242	1.61573e-18
EIF1AY	0.257238	1.19519	0.309	0.109	1.18896e-20
SPAG7	0.256753	1.19479	0.264	0.074	3.84992e-22
TOMM5	0.256676	1.19472	0.373	0.154	1.41996e-19
NDUFS4	0.256352	1.19445	0.28	0.074	2.35149e-25
TAX1BP1	0.25607	1.19422	0.697	0.429	1.25665e-13
PARP1	0.255831	1.19402	0.45	0.219	5.94709e-18
PPIL3	0.255286	1.19357	0.276	0.079	5.08464e-23
MORF4L2	0.2549	1.19325	0.351	0.144	2.97341e-18
MRPS24	0.254867	1.19323	0.401	0.165	3.31964e-21
SNX10	0.254679	1.19307	0.254	0.057	8.45807e-26
MRPL33	0.254288	1.19275	0.403	0.171	7.21854e-21
TPGS2	0.254149	1.19263	0.287	0.09	1.28695e-21
ARL8B	0.253283	1.19192	0.297	0.121	1.5009e-15
MDH1	0.253005	1.19169	0.487	0.251	1.17441e-15
DPM3	0.252975	1.19166	0.321	0.115	2.75199e-21
NDUFV1	0.25292	1.19162	0.38	0.141	1.05762e-23
C19orf53	0.252894	1.19159	0.531	0.292	3.51921e-16
HMGXB4	0.252875	1.19158	0.277	0.089	1.78494e-20
HADHA	0.252755	1.19148	0.523	0.257	1.64122e-19
LMNB1	0.252629	1.19138	0.32	0.138	1.91088e-15
DCTN3	0.252205	1.19103	0.302	0.11	1.39333e-18
SRP54	0.251725	1.19063	0.417	0.19	6.05318e-18
PHB2	0.251563	1.1905	0.511	0.267	5.14274e-17
RPL37A	0.251534	1.19047	0.985	1	3.51111e-14
ACTN4	0.251393	1.19036	0.306	0.118	4.3121e-17
SPCS2	0.25109	1.19011	0.41	0.188	8.24266e-18
PTRHD1	0.251047	1.19007	0.251	0.062	1.88925e-23
SEC14L1	0.250873	1.18993	0.367	0.156	1.1127e-17
MEA1	0.250654	1.18975	0.301	0.109	8.45853e-19
CKAP5	0.2505	1.18962	0.264	0.132	7.2263e-08
LACTB	0.25034	1.18949	0.332	0.12	4.82747e-21
LEPROTL1	-0.250504	0.840603	0.297	0.333	1
N4BP2L2	-0.250869	0.84039	0.41	0.444	0.739591
RPS29	-0.251094	0.840259	0.972	1	1.80432e-10
BBX	-0.2549	0.838045	0.246	0.307	0.156975
DDX24	-0.255137	0.837908	0.569	0.545	1
C5orf56	-0.25557	0.837656	0.199	0.3	2.24973e-05
RPS20	-0.255897	0.837466	0.797	0.927	2.5358e-08
RPL39	-0.256106	0.837345	0.986	1	5.34292e-06
HLA-F	-0.257201	0.836709	0.246	0.307	0.172207
FOXP1	-0.259149	0.835581	0.364	0.426	0.0240148
RPL28	-0.26067	0.8347	0.993	1	8.14801e-09
HSP90AB1	-0.261554	0.834189	0.866	0.964	4.72644e-07
IKZF1	-0.264324	0.832589	0.444	0.479	0.129456
GCC2	-0.264728	0.832356	0.427	0.438	1
ITK	-0.266746	0.831192	0.274	0.332	0.292783
WHAMM	-0.271196	0.828633	0.183	0.273	0.000237971
EVL	-0.271418	0.828505	0.384	0.494	4.59735e-06
HSPA8	-0.272596	0.827829	0.865	0.938	8.67642e-09
TUT4	-0.273054	0.827566	0.363	0.392	1
EIF5	-0.273361	0.82739	0.346	0.376	1
ATP6V1G1	-0.273448	0.82734	0.282	0.358	0.00151058
MTRNR2L12	-0.274265	0.826871	0.838	0.951	5.79977e-17
ETS1	-0.275027	0.826435	0.5	0.673	1.21617e-11
LIMD2	-0.275685	0.826058	0.44	0.58	8.18076e-09
HLA-A	-0.278142	0.824653	0.995	1	3.22887e-15
CD37	-0.284437	0.821062	0.658	0.719	3.60596e-07
COX4I1	-0.285574	0.820415	0.935	0.981	0.000166882
PTMA	-0.286264	0.820023	0.959	1	7.92063e-23
RAPGEF6	-0.292298	0.8166	0.179	0.284	8.23114e-07
UBXN1	-0.292398	0.816544	0.395	0.447	0.00713577
PLAAT4	-0.292653	0.816399	0.147	0.286	9.34668e-12
DDX17	-0.295598	0.814735	0.595	0.671	9.55164e-07
RPL23	-0.300073	0.812211	0.598	0.754	1.05114e-12
CYLD	-0.303079	0.810521	0.338	0.409	0.000923028
MGAT4A	-0.309406	0.806974	0.198	0.304	6.36617e-07
RPL38	-0.311913	0.805573	0.898	0.984	7.80715e-12
PDE3B	-0.312643	0.805165	0.212	0.327	3.78199e-07
PTPRC	-0.31321	0.804849	0.843	0.975	1.14358e-17
TMEM123	-0.313507	0.804684	0.404	0.471	8.10073e-05
TOMM7	-0.315928	0.803334	0.787	0.913	1.66099e-07
ERP29	-0.316018	0.803284	0.384	0.427	0.00464023
BCL11B	-0.316153	0.803209	0.192	0.309	3.3593e-08
SON	-0.316623	0.802947	0.629	0.721	1.30509e-11
STK17A	-0.321653	0.800152	0.383	0.45	3.23885e-05
NCL	-0.322572	0.799643	0.468	0.573	1.82392e-07
USP3	-0.32461	0.798514	0.222	0.318	5.23405e-06
JAK1	-0.325272	0.798148	0.517	0.599	1.50916e-08
EIF3K	-0.325585	0.797975	0.5	0.571	5.3588e-06
MPHOSPH8	-0.327326	0.797012	0.343	0.402	0.00277109
GIMAP5	-0.328714	0.796246	0.152	0.264	3.29005e-08
RPL36	-0.334046	0.793308	0.975	1	5.23453e-12
SNHG7	-0.334999	0.792785	0.21	0.326	3.00981e-08
LINC01578	-0.336144	0.792156	0.444	0.517	2.59872e-06
TNRC6B	-0.339426	0.790356	0.27	0.359	1.92135e-05
HIST1H1B	-0.349289	0.784971	0.32	0.445	1.01335e-08
RPS4Y1	-0.354955	0.781894	0.764	0.868	5.48577e-10
TTC39C	-0.357101	0.780732	0.185	0.314	2.11984e-10
ABLIM1	-0.360147	0.779085	0.161	0.308	3.62997e-14
PRRC2C	-0.360971	0.77864	0.709	0.787	3.106e-14
NFKBIZ	-0.363756	0.777139	0.274	0.355	0.00112965
IFITM1	-0.364969	0.776486	0.53	0.627	0.0419802
HIST1H2AC	-0.366758	0.775523	0.204	0.306	3.76938e-06
EPB41	-0.369408	0.7741	0.151	0.302	4.97294e-15
EML4	-0.370866	0.773318	0.215	0.324	1.65159e-07
PPDPF	-0.370904	0.773298	0.598	0.601	7.70474e-05
PABPC1	-0.372409	0.772492	0.914	0.988	2.6941e-36
MALAT1	-0.380732	0.768048	1	1	5.26335e-44
CIRBP	-0.381842	0.767457	0.237	0.365	1.12669e-10
STK4	-0.384786	0.765892	0.416	0.497	3.28251e-08
CD48	-0.38659	0.764935	0.227	0.353	1.97085e-10
RPS13	-0.387139	0.764644	0.989	1	1.74461e-15
NOP53	-0.389955	0.763154	0.607	0.748	6.58236e-17
STAT1	-0.39318	0.761449	0.307	0.388	0.000127851
DNAJB1	-0.394624	0.760688	0.177	0.261	0.000384185
RPL34	-0.394661	0.760668	0.985	1	4.53944e-21
RPL6	-0.402472	0.756561	0.972	0.999	7.15181e-22
EIF4A2	-0.402598	0.756495	0.547	0.612	1.87444e-12
RPS27A	-0.410535	0.752345	0.988	1	3.66927e-23
ARGLU1	-0.412387	0.751379	0.471	0.563	1.06022e-09
RPS12	-0.417183	0.748885	0.995	1	4.47529e-24
RPL10	-0.418277	0.748318	0.99	0.999	6.03024e-20
SMCHD1	-0.419768	0.747545	0.324	0.451	9.7169e-12
HNRNPDL	-0.421168	0.74682	0.426	0.524	6.59688e-12
GAS5	-0.433931	0.740242	0.762	0.918	7.78353e-24
H3F3B	-0.439773	0.737251	0.906	0.984	3.38717e-24
MBNL1	-0.440507	0.736876	0.6	0.741	2.72947e-21
LEF1	-0.441001	0.736623	0.207	0.387	7.62943e-20
SF1	-0.443972	0.735108	0.351	0.478	3.10553e-14
ATM	-0.444685	0.734745	0.22	0.362	1.94553e-12
RPL17	-0.475859	0.719039	0.976	0.999	2.72609e-35
PFDN5	-0.482047	0.715961	0.867	0.967	4.3457e-27
RPS27	-0.511176	0.70165	0.989	1	1.33174e-33
CAMK4	-0.512547	0.700984	0.111	0.326	2.9025e-31
HNRNPA2B1	-0.518419	0.698136	0.829	0.968	2.64676e-38
ANKRD12	-0.528019	0.693506	0.445	0.58	6.77447e-21
CCNL1	-0.530928	0.692109	0.468	0.61	2.52617e-22
HNRNPU	-0.532956	0.691137	0.462	0.633	3.68079e-22
RPL30	-0.562266	0.677238	0.985	1	6.93525e-37
FAU	-0.564457	0.67621	0.972	0.999	1.65511e-38
SRSF5	-0.569995	0.673619	0.352	0.556	2.64432e-29
PNRC1	-0.575651	0.670983	0.824	0.971	5.03641e-44
JUN	-0.586491	0.665961	0.726	0.756	7.21348e-20
HIST1H1C	-0.592423	0.663228	0.543	0.702	8.08053e-33
HLA-B	-0.598077	0.660634	0.991	1	6.60146e-67
PIK3IP1	-0.603372	0.658214	0.147	0.407	5.95491e-41
RPS26	-0.615295	0.652796	0.825	0.97	6.58489e-19
ZFP36L2	-0.620439	0.650473	0.346	0.577	2.33365e-31
FOS	-0.628193	0.646986	0.388	0.532	1.13202e-17
KLF6	-0.629366	0.64646	0.55	0.691	1.71578e-27
FYB1	-0.641191	0.641183	0.361	0.664	1.21938e-46
TRIM22	-0.65581	0.634719	0.192	0.465	5.46473e-45
KLF2	-0.664321	0.630986	0.023	0.293	5.27364e-63
AC016074.2	-0.671343	0.627922	0.029	0.3	9.46752e-61
EEF1D	-0.673098	0.627159	0.883	0.98	3.88453e-44
RESF1	-0.710427	0.611139	0.321	0.59	4.79251e-44
BTG1	-0.727779	0.603833	0.731	0.98	3.3879e-76
GBP5	-0.729084	0.603287	0.274	0.461	4.57801e-25
HIST1H1E	-0.738739	0.599263	0.586	0.916	2.43704e-77
H1FX	-0.778971	0.582782	0.659	0.797	5.9465e-38
DUSP1	-0.788118	0.579099	0.212	0.523	5.47765e-57
GIMAP7	-0.81709	0.567586	0.143	0.523	9.3736e-77
TCF7	-0.818473	0.567042	0.139	0.546	4.86063e-87
HIST1H1D	-0.852512	0.55382	0.454	0.725	2.14394e-60
HLA-C	-0.85674	0.552199	0.925	1	2.08929e-83
IRF1	-0.887578	0.540521	0.236	0.537	1.07606e-56
SNHG6	-0.904136	0.534353	0.722	0.923	1.32475e-69
HLA-E	-0.944672	0.519548	0.663	0.967	1.74353e-107
SYNE2	-0.960325	0.513941	0.122	0.509	5.93124e-83
ITM2B	-0.980731	0.506723	0.455	0.918	2.39499e-128
LTB	-1.12889	0.457267	0.367	0.889	1.34439e-131
DDX5	-1.12955	0.457057	0.523	0.938	1.42947e-133
SARAF	-1.15456	0.449202	0.672	0.973	3.71032e-145
TXNIP	-1.22215	0.428645	0.596	0.933	3.45338e-111
IL7R	-1.7667	0.29388	0.125	0.838	2.82935e-223

## Sheet: DEG CD25+ vs CD25neg (CD8+)
Differentially Expressed Genes (scRNAseq) in CD8+CD25+ vs CD8+CD25NEG cells. Related to Fig 6.
Gene	avg_log2FC	avg_FC	pct.1(CD25+)	pct.2(CD25NEG)	p_val_adj
GNLY	3.8591	14.5113	0.727	0.609	3.91354e-17
GZMB	2.25697	4.77985	0.992	0.976	5.48975e-88
LAG3	2.14678	4.42838	0.89	0.391	1.08762e-85
LGALS1	1.73906	3.33817	0.982	0.889	5.08096e-83
CCL3	1.7187	3.2914	0.326	0.137	1.53788e-08
IL2RA	1.70575	3.26198	0.866	0.296	1.81801e-77
NKG7	1.60655	3.04522	0.87	0.422	2.60478e-57
CTSW	1.60513	3.04223	0.702	0.224	4.8298e-52
MT2A	1.56126	2.95112	0.804	0.628	8.23818e-23
IFNG	1.54484	2.91772	0.459	0.285	8.6993e-05
GZMA	1.5415	2.91096	0.27	0.153	0.0035192
GAPDH	1.52501	2.87789	1	0.995	2.43791e-90
HSPA5	1.43365	2.7013	0.724	0.398	1.10156e-28
HOPX	1.43288	2.69984	0.697	0.127	4.3487e-62
PRF1	1.40712	2.65207	0.743	0.253	1.65815e-57
DDIT4	1.39402	2.62811	0.894	0.467	8.85427e-64
NEAT1	1.37053	2.58566	0.971	0.902	1.86963e-25
TMSB10	1.2813	2.43058	0.996	1	7.06836e-61
MKI67	1.27387	2.4181	0.517	0.227	3.31842e-19
RUNX3	1.19633	2.29156	0.779	0.232	1.29043e-64
MT-ND2	1.17703	2.26111	0.881	0.818	5.47994e-34
CST7	1.16627	2.2443	0.757	0.332	4.30446e-32
CCL5	1.15822	2.23182	0.703	0.652	1
BHLHE40	1.125	2.18101	0.846	0.385	3.70594e-51
SERPINB1	1.11693	2.16885	0.814	0.398	2.46727e-40
DUSP4	1.09164	2.13116	0.553	0.116	1.77649e-41
CDK6	1.08584	2.12262	0.705	0.158	8.16248e-59
MT-ND1	1.07579	2.10788	0.902	0.821	2.85295e-33
MTHFD2	1.06476	2.09183	0.85	0.348	3.04028e-57
SYTL3	1.02476	2.03463	0.807	0.367	3.25603e-45
DUSP5	1.01912	2.02668	0.549	0.148	2.01171e-35
TRBV6-5	1.01453	2.02024	0.36	0.121	1.4772e-14
MIF	0.993412	1.99089	0.963	0.953	4.7281e-36
TPM4	0.981755	1.97487	0.81	0.288	8.53175e-56
ENO1	0.978624	1.97059	0.966	0.842	2.63959e-44
MZB1	0.968303	1.95654	0.568	0.066	8.24025e-53
CTLA4	0.90126	1.8677	0.528	0.082	5.86645e-42
SNHG15	0.891761	1.85544	0.63	0.219	7.94707e-34
PTMS	0.888032	1.85065	0.606	0.193	2.72525e-36
HCST	0.8877	1.85022	0.623	0.237	6.98318e-32
CTSB	0.885409	1.84729	0.582	0.172	1.47935e-33
S100A6	0.880986	1.84163	0.901	0.852	5.83607e-23
LSP1	0.877706	1.83745	0.768	0.388	4.46328e-39
CTSD	0.873777	1.83245	0.596	0.164	6.48504e-39
BATF3	0.866202	1.82286	0.432	0.082	3.56213e-29
GPI	0.854763	1.80846	0.797	0.356	1.49074e-38
PGAM1	0.848627	1.80079	0.788	0.398	1.34334e-35
PHLDA1	0.847626	1.79954	0.523	0.169	9.97982e-27
CLIC1	0.845845	1.79732	0.898	0.623	2.40844e-44
LMAN1	0.844742	1.79594	0.788	0.332	6.69739e-46
MYO1G	0.838809	1.78857	0.589	0.108	1.06217e-46
C12orf75	0.832429	1.78068	0.619	0.153	1.09972e-41
S100A4	0.830273	1.77802	0.854	0.807	6.25529e-17
CALR	0.821027	1.76666	0.821	0.496	1.92455e-34
LINC02446	0.818235	1.76325	0.683	0.42	4.66637e-15
RRM2	0.815039	1.75935	0.49	0.169	1.71547e-21
METRNL	0.813004	1.75687	0.582	0.156	1.0306e-36
SH2D2A	0.811897	1.75552	0.651	0.251	5.2197e-32
ZBED2	0.805068	1.74723	0.546	0.161	7.98955e-31
SRGN	0.803209	1.74498	0.934	0.887	1.68631e-19
CD63	0.801725	1.74318	0.669	0.248	3.00604e-35
PMAIP1	0.797736	1.73837	0.357	0.145	3.2113e-09
SEC61G	0.794712	1.73473	0.75	0.298	3.52054e-40
GSTP1	0.792098	1.73159	0.754	0.441	1.91396e-27
FAM162A	0.78721	1.72573	0.59	0.203	1.76482e-30
TNFRSF18	0.785599	1.72381	0.513	0.179	5.76771e-24
ACADVL	0.782473	1.72008	0.746	0.232	6.78495e-49
ENTPD1	0.781672	1.71912	0.417	0.037	4.76073e-35
PPIB	0.78063	1.71788	0.752	0.356	6.82967e-35
UBE2S	0.776364	1.71281	0.501	0.259	1.20151e-11
TPI1	0.776151	1.71256	0.938	0.823	1.65688e-27
HAVCR2	0.772508	1.70824	0.517	0.111	2.37137e-35
FLNA	0.771824	1.70743	0.634	0.282	8.52112e-26
S100A11	0.763455	1.69755	0.709	0.372	6.33077e-27
SLC1A5	0.756746	1.68967	0.497	0.09	1.05756e-36
GALM	0.753716	1.68613	0.535	0.116	3.15865e-35
CD7	0.753468	1.68584	0.858	0.784	2.85369e-17
TXN	0.74713	1.67845	0.775	0.396	1.95335e-30
ITGB2	0.746977	1.67827	0.6	0.164	3.48414e-36
RHOC	0.746408	1.67761	0.577	0.14	4.54066e-38
CD82	0.745486	1.67654	0.617	0.222	8.43118e-32
ITGAX	0.740956	1.67128	0.419	0.047	5.9776e-33
ACAP1	0.736591	1.66623	0.734	0.282	1.6324e-38
SLC2A3	0.728447	1.65685	0.691	0.388	1.14296e-19
SLC7A5	0.728071	1.65642	0.477	0.098	4.09997e-32
FTH1	0.724339	1.65214	0.971	0.968	0.000285471
ALDOA	0.715562	1.64212	0.806	0.554	1.90379e-21
CENPF	0.710071	1.63588	0.364	0.1	2.99144e-17
P4HB	0.709694	1.63546	0.641	0.195	1.67699e-37
GADD45A	0.709006	1.63468	0.461	0.106	1.06492e-27
HMGB2	0.70873	1.63436	0.754	0.52	1.26243e-11
VIM	0.708486	1.63409	0.921	0.939	1.30804e-12
TOP2A	0.707329	1.63278	0.44	0.214	1.28758e-09
IL32	0.704277	1.62933	0.949	0.984	2.5732e-08
WARS	0.703706	1.62868	0.51	0.119	3.58446e-31
CD74	0.702923	1.6278	0.902	0.905	0.000317342
GPRIN3	0.699597	1.62405	0.501	0.174	5.0078e-22
TYMS	0.693447	1.61714	0.502	0.145	4.96836e-27
ACTG1	0.692416	1.61599	0.972	0.963	2.30859e-27
GZMH	0.687526	1.61052	0.414	0.121	4.58088e-18
SLC16A3	0.676126	1.59784	0.508	0.127	7.27371e-31
ATP8B4	0.666296	1.58699	0.403	0.024	4.29829e-36
JUNB	0.663283	1.58368	0.919	0.823	3.54662e-17
HSP90B1	0.66066	1.58081	0.781	0.485	6.54842e-22
LINC01871	0.657624	1.57748	0.505	0.198	2.31451e-18
PGK1	0.655553	1.57522	0.799	0.741	6.9639e-09
TMEM258	0.654705	1.57429	0.732	0.359	1.67794e-29
TRIM25	0.652562	1.57196	0.429	0.082	3.78013e-27
NDFIP2	0.649179	1.56828	0.48	0.082	7.6531e-34
MT-CYB	0.649179	1.56828	0.879	0.931	5.17211e-10
COTL1	0.64785	1.56683	0.734	0.454	8.03865e-18
CIAO2B	0.641231	1.55966	0.647	0.28	6.37822e-27
AIF1	0.640986	1.55939	0.422	0.077	7.58547e-29
MCTP2	0.640508	1.55888	0.503	0.116	1.10871e-30
MTSS1	0.637684	1.55583	0.447	0.069	1.02032e-31
GSTO1	0.633267	1.55107	0.652	0.272	4.58502e-27
SHMT2	0.632539	1.55029	0.538	0.098	1.79868e-38
LDHA	0.629674	1.54722	0.883	0.778	1.46695e-13
CANX	0.628431	1.54588	0.781	0.393	4.43101e-26
MYL6	0.626176	1.54347	0.943	0.871	1.47633e-30
CD70	0.623703	1.54083	0.396	0.103	7.9858e-20
COX5A	0.62252	1.53956	0.73	0.354	1.33281e-27
PKM	0.619348	1.53618	0.928	0.794	2.38741e-20
GABPB1-AS1	0.617609	1.53433	0.556	0.251	1.77441e-17
SQLE	0.61536	1.53194	0.495	0.113	6.71786e-30
UQCRH	0.612694	1.52911	0.737	0.383	3.44785e-27
GARS	0.61216	1.52855	0.546	0.19	4.57278e-24
NFIL3	0.611876	1.52824	0.502	0.116	2.13783e-30
IL2RB	0.608291	1.52445	0.539	0.208	1.94801e-21
HLA-DRB1	0.608103	1.52425	0.348	0.148	3.88809e-08
PRDX5	0.605217	1.52121	0.643	0.224	1.33804e-31
PLIN2	0.604959	1.52094	0.513	0.232	7.89643e-14
ASPM	0.603222	1.51911	0.261	0.04	5.46002e-15
TSPO	0.602543	1.51839	0.611	0.216	1.59443e-28
CHCHD2	0.601765	1.51757	0.91	0.786	1.29717e-27
MT-ND5	0.600221	1.51595	0.914	0.968	8.52475e-15
CRIP1	0.597984	1.5136	0.783	0.557	1.14349e-15
PDIA6	0.597954	1.51357	0.615	0.224	1.13881e-27
MT-ND4	0.595552	1.51105	0.931	0.971	1.13816e-15
EIF2S2	0.591416	1.50673	0.734	0.361	2.11351e-25
COX5B	0.590257	1.50552	0.768	0.435	3.27611e-22
CD226	0.590017	1.50526	0.509	0.129	1.17356e-29
FLOT1	0.589648	1.50488	0.617	0.211	1.09408e-30
CKLF	0.589563	1.50479	0.592	0.23	5.50298e-23
SURF4	0.589331	1.50455	0.617	0.24	1.028e-25
ANKRD28	0.586444	1.50154	0.432	0.082	1.27351e-27
KLRC1	0.585914	1.50099	0.276	0.04	1.22727e-16
NAMPT	0.584845	1.49988	0.574	0.232	4.69151e-21
ETFB	0.574344	1.489	0.514	0.153	5.83328e-27
RAC2	0.573189	1.48781	0.851	0.718	1.3963e-17
GOLGB1	0.572789	1.4874	0.579	0.227	8.37665e-22
PTTG1	0.57182	1.4864	0.494	0.19	1.70377e-17
SLC27A2	0.571748	1.48632	0.468	0.077	4.65058e-33
RPLP0	0.570647	1.48519	0.999	1	1.74333e-24
IQGAP1	0.567119	1.48156	0.714	0.364	9.03422e-19
ALOX5AP	0.566887	1.48132	0.363	0.166	5.60042e-08
SEC13	0.566717	1.48115	0.513	0.14	1.56032e-28
UBALD2	0.565262	1.47966	0.56	0.251	1.38887e-17
STAG3	0.564615	1.47899	0.305	0.05	2.73442e-18
SMC2	0.563076	1.47742	0.429	0.077	2.08393e-28
ATF4	0.562982	1.47732	0.583	0.259	2.26386e-19
PRDM1	0.56252	1.47685	0.451	0.179	2.50938e-15
MFSD10	0.560718	1.475	0.545	0.172	9.76221e-26
SMC4	0.559383	1.47364	0.443	0.148	3.78799e-18
IL1RAP	0.55921	1.47346	0.396	0.05	9.42833e-29
DUT	0.559161	1.47341	0.523	0.24	5.66838e-16
CAMK1	0.557854	1.47208	0.408	0.058	8.62138e-29
CORO1A	0.556949	1.47115	0.843	0.668	1.45873e-21
FURIN	0.555786	1.46997	0.479	0.111	3.17068e-27
FMNL1	0.552642	1.46677	0.589	0.227	4.10883e-23
ARL6IP1	0.548045	1.4621	0.639	0.38	7.53169e-11
CDT1	0.547665	1.46172	0.375	0.066	2.94678e-23
RAB13	0.547566	1.46162	0.332	0.029	3.69954e-25
ANXA2	0.547402	1.46145	0.477	0.137	7.54012e-23
UBE2C	0.546644	1.46068	0.321	0.111	3.87626e-10
ATAD2	0.545247	1.45927	0.419	0.127	9.84214e-19
DBI	0.54347	1.45747	0.606	0.277	1.00067e-19
HERPUD1	0.542732	1.45673	0.561	0.296	1.94122e-13
DARS	0.542484	1.45648	0.607	0.203	1.862e-28
POMP	0.54113	1.45511	0.579	0.245	9.63198e-21
SNRPB	0.535746	1.44969	0.61	0.245	2.58581e-23
ARHGAP9	0.53478	1.44872	0.426	0.119	4.89997e-21
VDAC1	0.534537	1.44848	0.589	0.245	6.76527e-21
TNFRSF4	0.533256	1.44719	0.37	0.127	1.72747e-13
PDE4D	0.532328	1.44626	0.448	0.142	7.1365e-19
ROMO1	0.532298	1.44623	0.559	0.224	2.18477e-20
INSIG1	0.531932	1.44586	0.548	0.232	4.54543e-18
PRELID1	0.530728	1.44466	0.541	0.206	4.09598e-21
MACF1	0.530213	1.44414	0.567	0.298	1.85436e-10
FTL	0.529912	1.44384	0.992	1	1.74802e-09
TCEA1	0.528642	1.44257	0.669	0.34	1.19313e-18
HUWE1	0.528292	1.44222	0.527	0.274	6.95585e-11
AHNAK	0.526277	1.44021	0.581	0.42	0.00163188
SIT1	0.525428	1.43936	0.468	0.121	5.2147e-25
BCL7C	0.52457	1.4385	0.436	0.092	1.21237e-26
CYC1	0.523946	1.43788	0.506	0.121	3.7473e-30
FKBP1A	0.522582	1.43652	0.534	0.19	5.99087e-22
S100A10	0.522582	1.43652	0.753	0.551	2.11938e-11
SNRPF	0.522206	1.43615	0.505	0.142	7.23688e-26
SRI	0.5218	1.43575	0.549	0.206	7.65564e-22
HLA-DQB1	0.515949	1.42993	0.317	0.079	1.69008e-14
RNF213	0.515653	1.42964	0.759	0.604	8.31196e-05
EPRS	0.515378	1.42937	0.548	0.187	8.26152e-24
NCR3	0.514956	1.42895	0.377	0.113	9.04742e-15
PSMA2	0.512574	1.42659	0.601	0.243	2.35994e-22
NME2	0.511241	1.42528	0.745	0.544	3.05249e-13
LINC01588	0.509808	1.42386	0.422	0.084	1.37091e-24
CFLAR	0.507135	1.42122	0.698	0.351	1.2921e-18
GNB2	0.506663	1.42076	0.643	0.29	8.61289e-21
MTDH	0.505366	1.41948	0.585	0.245	2.58126e-19
PCLAF	0.50515	1.41927	0.406	0.09	3.38207e-23
TNFRSF9	0.50445	1.41858	0.334	0.108	1.23136e-11
VDR	0.503278	1.41743	0.374	0.047	7.87341e-27
ERO1A	0.501491	1.41568	0.516	0.193	9.64676e-19
CYTIP	0.500608	1.41481	0.873	0.765	1.36222e-09
SPN	0.499821	1.41404	0.434	0.121	1.12808e-20
EID1	0.49908	1.41331	0.603	0.24	1.01374e-22
H2AFZ	0.498442	1.41269	0.886	0.773	1.98946e-10
AIP	0.496861	1.41114	0.561	0.206	5.2019e-22
NSD2	0.495593	1.4099	0.375	0.106	8.7745e-17
PSMA6	0.495146	1.40946	0.644	0.274	2.40248e-22
NDUFB4	0.495031	1.40935	0.719	0.377	4.77342e-20
USP48	0.49329	1.40765	0.575	0.253	2.42799e-16
HLA-DRA	0.492609	1.40699	0.25	0.124	0.011503
MRPL51	0.491014	1.40543	0.538	0.216	3.78931e-19
TXNDC17	0.490253	1.40469	0.394	0.119	7.06496e-17
CD2	0.490061	1.4045	0.906	0.813	8.47626e-14
ARL3	0.489191	1.40366	0.393	0.09	2.04922e-22
COPE	0.489177	1.40364	0.534	0.201	4.1056e-20
MANF	0.488516	1.403	0.375	0.098	3.70817e-18
GLO1	0.48495	1.39954	0.51	0.172	1.09566e-21
FDPS	0.48481	1.3994	0.528	0.19	1.6974e-21
NCALD	0.482958	1.39761	0.286	0.021	1.931e-21
TKT	0.482736	1.39739	0.617	0.288	2.421e-17
C17orf49	0.482621	1.39728	0.6	0.251	2.84004e-20
NDUFS5	0.482248	1.39692	0.698	0.406	6.00749e-16
NUDT21	0.481928	1.39661	0.618	0.251	2.35476e-21
HIPK2	0.481316	1.39602	0.371	0.111	1.25243e-15
KCNN4	0.480991	1.3957	0.385	0.079	1.87741e-22
MICAL2	0.480103	1.39484	0.354	0.087	3.72256e-17
KDELR1	0.479862	1.39461	0.662	0.327	1.83696e-17
FKBP8	0.478927	1.39371	0.621	0.282	1.03197e-18
UQCRC1	0.478454	1.39325	0.473	0.145	3.76686e-22
COX6C	0.478216	1.39302	0.726	0.483	6.29156e-14
ARID5A	0.478181	1.39299	0.434	0.203	8.02822e-11
HDAC7	0.477658	1.39248	0.443	0.137	2.57663e-19
CTSC	0.477227	1.39207	0.532	0.23	1.08335e-15
PRDX2	0.477091	1.39193	0.601	0.272	3.29489e-16
IER3	0.475412	1.39032	0.349	0.098	7.02865e-15
FRMD4B	0.474716	1.38964	0.305	0.04	4.86593e-20
SQOR	0.474258	1.3892	0.47	0.156	4.56965e-19
COPA	0.473063	1.38805	0.479	0.161	1.89702e-19
PHGDH	0.470554	1.38564	0.297	0.032	1.60429e-20
MIS18BP1	0.469903	1.38502	0.414	0.116	7.35392e-19
NDUFA13	0.469303	1.38444	0.721	0.443	4.77817e-14
SDF4	0.468537	1.38371	0.45	0.135	1.05589e-19
BNIP3	0.468132	1.38332	0.364	0.169	1.02992e-07
MYL6B	0.467939	1.38313	0.43	0.098	2.11115e-24
TMED9	0.466477	1.38173	0.514	0.201	5.6799e-19
ECH1	0.464314	1.37966	0.599	0.261	3.91035e-19
ACTB	0.464021	1.37938	0.99	1	8.27519e-10
CCND3	0.463939	1.3793	0.51	0.224	3.16505e-15
NUSAP1	0.463904	1.37927	0.308	0.095	4.73303e-11
GRAMD1B	0.463014	1.37842	0.32	0.042	6.7541e-21
MYDGF	0.462094	1.37754	0.441	0.132	2.63649e-20
TPX2	0.461809	1.37727	0.348	0.124	9.34917e-11
CD81	0.460585	1.3761	0.526	0.253	4.04791e-13
ATAD5	0.459518	1.37508	0.316	0.053	2.0734e-18
BCL3	0.459163	1.37474	0.498	0.166	6.79818e-21
UQCRQ	0.458873	1.37447	0.503	0.182	9.48497e-18
OSTF1	0.458398	1.37401	0.495	0.177	1.1475e-18
AHI1	0.457982	1.37362	0.374	0.092	2.17034e-18
PA2G4	0.456882	1.37257	0.623	0.325	4.39204e-14
F2R	0.455769	1.37151	0.377	0.124	1.16473e-13
RPS2	0.455334	1.3711	0.997	1	6.28334e-12
G0S2	0.454532	1.37034	0.251	0.069	3.13796e-09
SLC3A2	0.4545	1.37031	0.575	0.412	0.0042016
TMSB4X	0.454109	1.36994	1	1	6.21924e-05
IMPDH2	0.453491	1.36935	0.566	0.282	5.02658e-13
AL138963.4	0.452525	1.36843	0.28	0.095	7.65072e-09
TNFSF10	0.452487	1.3684	0.378	0.116	1.7755e-15
EIF4H	0.450039	1.36608	0.57	0.243	1.69183e-17
SSR3	0.449799	1.36585	0.534	0.203	3.86484e-19
TAX1BP1	0.448969	1.36506	0.734	0.433	1.1542e-14
TADA3	0.448531	1.36465	0.43	0.119	6.39997e-21
PFDN2	0.448322	1.36445	0.503	0.227	1.06586e-14
SYNGR2	0.448132	1.36427	0.521	0.248	1.41252e-12
ATP5MC3	0.447368	1.36355	0.786	0.549	6.3245e-13
CD96	0.4466	1.36282	0.637	0.398	4.28858e-09
LY6E	0.446145	1.36239	0.586	0.288	6.3157e-15
MZT2A	0.445553	1.36184	0.514	0.187	1.3118e-20
MRPL52	0.444889	1.36121	0.461	0.164	6.68099e-18
KDELR2	0.444727	1.36106	0.419	0.116	2.50729e-19
RHOG	0.444691	1.36102	0.614	0.306	4.93152e-15
TMBIM6	0.444619	1.36095	0.807	0.662	4.53457e-07
TLN1	0.444553	1.36089	0.563	0.248	5.0107e-15
YARS	0.444166	1.36053	0.466	0.142	1.83419e-20
GNAI2	0.444096	1.36046	0.723	0.385	8.57313e-17
TRAPPC1	0.443989	1.36036	0.583	0.232	1.18347e-19
GNG5	0.443886	1.36026	0.697	0.393	9.5921e-15
CYBA	0.443315	1.35972	0.73	0.52	5.1834e-11
ATP5MPL	0.442933	1.35936	0.594	0.269	1.77318e-18
TK1	0.441092	1.35763	0.301	0.058	3.61635e-16
SELENOH	0.439891	1.3565	0.56	0.28	4.31203e-14
HSH2D	0.438915	1.35558	0.305	0.05	1.31961e-17
ALDOC	0.438375	1.35508	0.368	0.106	7.48554e-16
LMNA	0.43814	1.35486	0.317	0.092	1.14005e-12
ST3GAL1	0.437998	1.35472	0.468	0.169	9.69863e-17
STMN1	0.437781	1.35452	0.581	0.406	0.00104154
NOP10	0.437585	1.35434	0.593	0.293	2.38124e-14
MAP2K2	0.43737	1.35413	0.548	0.23	1.8743e-18
SAMSN1	0.436635	1.35344	0.465	0.195	4.56843e-12
LRRFIP1	0.436413	1.35324	0.721	0.427	3.92929e-12
SEC11A	0.436118	1.35296	0.537	0.166	4.93311e-23
TMED3	0.435644	1.35251	0.388	0.095	6.01842e-20
HELLS	0.435473	1.35235	0.316	0.053	1.18322e-18
CCT8	0.434492	1.35143	0.648	0.306	8.37859e-19
CEP152	0.434228	1.35119	0.348	0.066	1.68831e-19
APOBEC3G	0.432977	1.35002	0.503	0.216	1.46284e-15
NDUFA12	0.432846	1.34989	0.463	0.142	1.41323e-19
NDUFV2	0.431636	1.34876	0.743	0.433	6.6976e-14
GRK2	0.430943	1.34811	0.535	0.232	1.79061e-15
COX8A	0.430704	1.34789	0.754	0.557	5.56586e-09
CARHSP1	0.43066	1.34785	0.4	0.1	1.23731e-19
PIM1	0.429553	1.34682	0.572	0.28	1.15675e-13
FABP5	0.429284	1.34657	0.407	0.161	3.50053e-11
SAT1	0.428919	1.34622	0.688	0.499	0.0109865
PSMB6	0.428903	1.34621	0.513	0.214	1.22398e-16
GNA15	0.428789	1.3461	0.288	0.042	1.47344e-17
ARF4	0.428197	1.34555	0.588	0.285	1.12293e-13
FAM3C	0.428159	1.34552	0.43	0.137	1.04221e-16
RAB27A	0.428119	1.34548	0.477	0.182	1.30021e-16
PRDX3	0.427737	1.34512	0.481	0.198	1.43666e-14
SELPLG	0.427424	1.34483	0.443	0.201	1.12977e-10
BZW1	0.427412	1.34482	0.681	0.361	1.02654e-13
AP2S1	0.427314	1.34473	0.45	0.129	1.07724e-19
BCAT1	0.42659	1.34405	0.328	0.055	2.36428e-19
ATP5IF1	0.425946	1.34345	0.611	0.29	8.75895e-16
PSMB3	0.425507	1.34304	0.588	0.277	1.10737e-14
SEM1	0.425099	1.34266	0.63	0.282	2.12807e-17
ACTN4	0.424412	1.34202	0.39	0.111	2.90048e-17
MT-ND6	0.423896	1.34155	0.662	0.499	3.19695e-06
RNF181	0.422613	1.34035	0.535	0.227	3.40661e-17
TNFRSF1B	0.422477	1.34023	0.378	0.116	2.20506e-14
MAPK8	0.422284	1.34005	0.305	0.058	2.86408e-16
IGFLR1	0.421255	1.33909	0.439	0.179	7.76249e-13
CSGALNACT2	0.420259	1.33817	0.394	0.124	5.12365e-16
OTUD5	0.419808	1.33775	0.317	0.148	1.48373e-05
ZNF282	0.419613	1.33757	0.286	0.029	7.41788e-20
PNPLA6	0.419573	1.33753	0.323	0.045	6.27891e-21
SNRPC	0.418421	1.33646	0.422	0.129	3.4446e-18
ARPC3	0.418305	1.33636	0.818	0.646	4.36582e-13
CDKN1A	0.417718	1.33581	0.372	0.142	1.36234e-10
PSMD14	0.4177	1.3358	0.359	0.055	4.93368e-23
RSL24D1	0.41746	1.33557	0.644	0.383	7.97259e-11
POLR2H	0.417406	1.33552	0.349	0.077	6.86349e-18
CDC37	0.417364	1.33548	0.517	0.232	1.34071e-13
PSMB1	0.416993	1.33514	0.619	0.317	9.64318e-14
IER3IP1	0.415866	1.3341	0.426	0.121	2.8215e-19
CKAP5	0.415824	1.33406	0.312	0.108	4.20525e-10
ATP5MD	0.415351	1.33362	0.607	0.306	4.99708e-15
AARS	0.414373	1.33272	0.337	0.079	9.34225e-17
CEBPB	0.414008	1.33238	0.338	0.124	2.22347e-10
PPA1	0.413801	1.33219	0.542	0.256	3.55374e-14
ACAA2	0.413461	1.33188	0.411	0.098	1.14341e-21
ACP5	0.413299	1.33173	0.306	0.042	1.57195e-19
LTA	0.412436	1.33093	0.335	0.208	0.33585
SNRPG	0.410931	1.32954	0.553	0.277	3.79523e-12
AFAP1L2	0.410542	1.32918	0.274	0.018	8.64421e-21
DENND3	0.408587	1.32738	0.335	0.071	3.8969e-17
MT-ATP6	0.408549	1.32735	0.886	0.95	0.00156115
CCND2	0.408171	1.327	0.55	0.29	7.72543e-10
MPG	0.40786	1.32672	0.357	0.092	7.81893e-17
XBP1	0.406529	1.32549	0.483	0.219	5.00631e-12
CDC20	0.405609	1.32465	0.262	0.082	2.7963e-08
SELENOW	0.404791	1.3239	0.465	0.208	7.35365e-12
TAGLN2	0.404314	1.32346	0.841	0.736	2.76658e-07
SINHCAF	0.403437	1.32266	0.48	0.174	1.71381e-16
MPST	0.402359	1.32167	0.339	0.055	1.26407e-20
BLM	0.402359	1.32167	0.308	0.05	4.96164e-18
SPTBN1	0.402342	1.32165	0.437	0.169	1.02771e-12
WDR83OS	0.401936	1.32128	0.556	0.259	2.08846e-14
EBP	0.401397	1.32079	0.334	0.074	5.07325e-17
CIB1	0.4011	1.32051	0.63	0.322	7.5706e-14
SEC61B	0.400878	1.32031	0.633	0.369	1.7389e-10
KIF20B	0.400832	1.32027	0.317	0.1	1.82791e-11
PFN1	0.400809	1.32025	0.964	0.953	1.38901e-08
LSM3	0.399565	1.31911	0.374	0.106	1.40256e-16
PSMD8	0.398925	1.31852	0.564	0.222	3.13344e-18
DDIT3	0.398636	1.31826	0.323	0.135	3.14922e-07
BUB1	0.398147	1.31781	0.294	0.053	3.93958e-16
SEC14L1	0.397153	1.31691	0.455	0.158	2.43113e-16
LAT	0.395357	1.31527	0.553	0.293	1.75649e-10
TRAC	0.394751	1.31472	0.396	0.156	3.55303e-11
UBE2V1	0.394392	1.31439	0.697	0.364	2.47836e-15
ARF1	0.394341	1.31434	0.701	0.425	1.49044e-12
PXK	0.394038	1.31407	0.299	0.05	1.71647e-17
GBE1	0.3937	1.31376	0.269	0.074	5.79869e-10
SPCS2	0.392999	1.31312	0.51	0.201	1.36461e-15
RAD51AP1	0.392805	1.31294	0.265	0.021	5.27298e-19
CARS	0.392048	1.31226	0.371	0.116	2.04811e-14
AK2	0.391671	1.31191	0.437	0.166	3.03925e-14
POLR2E	0.391319	1.31159	0.506	0.211	3.97064e-15
MRPS6	0.390639	1.31097	0.553	0.269	9.8193e-12
BRCA1	0.390555	1.3109	0.259	0.026	2.47918e-17
GK	0.390445	1.3108	0.261	0.05	3.34302e-13
CAPG	0.390382	1.31074	0.276	0.053	4.06109e-14
DRAP1	0.390092	1.31048	0.599	0.306	5.42039e-13
ZNF267	0.390046	1.31044	0.466	0.222	1.49124e-10
NDUFB8	0.389458	1.3099	0.724	0.454	5.99445e-12
STAT3	0.389235	1.3097	0.636	0.369	4.91881e-09
GHITM	0.388988	1.30947	0.517	0.219	7.65644e-15
CD58	0.388877	1.30937	0.339	0.087	2.10077e-15
NDUFC2	0.388547	1.30907	0.417	0.187	1.52326e-10
PPP1R18	0.387951	1.30853	0.474	0.174	3.21975e-16
LSM2	0.387818	1.30841	0.512	0.232	1.47506e-13
PIM2	0.387721	1.30832	0.474	0.285	4.92729e-06
NDUFA6	0.387322	1.30796	0.491	0.193	1.45388e-15
PAICS	0.386799	1.30749	0.404	0.116	3.10618e-17
NUCKS1	0.386678	1.30738	0.527	0.256	6.5384e-12
CD38	0.386145	1.3069	0.263	0.05	2.28641e-13
HLA-DPA1	0.386145	1.3069	0.342	0.201	0.0248126
CD99	0.385722	1.30651	0.641	0.351	1.32351e-10
SMS	0.385463	1.30628	0.352	0.095	1.02457e-15
CAMTA2	0.385436	1.30625	0.306	0.061	2.52396e-16
VKORC1	0.38485	1.30572	0.411	0.14	2.73467e-15
INSIG2	0.384777	1.30566	0.313	0.071	1.59456e-14
SGO2	0.384737	1.30562	0.284	0.061	1.12371e-13
SPTAN1	0.384483	1.30539	0.451	0.211	9.10974e-09
AURKAIP1	0.383578	1.30457	0.43	0.137	4.93304e-17
TMEM173	0.383433	1.30444	0.309	0.082	1.14235e-12
CLTC	0.383319	1.30434	0.47	0.216	8.54269e-11
TM6SF1	0.382393	1.3035	0.268	0.016	1.23911e-20
PARK7	0.382227	1.30335	0.615	0.306	3.52363e-13
CKS2	0.380476	1.30177	0.422	0.211	4.3449e-07
TXN2	0.380244	1.30156	0.415	0.124	1.75635e-17
MZT2B	0.379754	1.30112	0.743	0.483	7.25847e-13
MRPL37	0.379481	1.30087	0.385	0.103	3.46275e-17
SNRPD1	0.379481	1.30087	0.368	0.113	1.40451e-14
IFI27L2	0.37718	1.2988	0.429	0.135	1.52963e-17
ZNRF1	0.376764	1.29843	0.377	0.103	7.5995e-17
IRF4	0.376413	1.29811	0.381	0.158	8.13741e-09
NCAPD2	0.376161	1.29788	0.327	0.113	9.65462e-11
GOLGA3	0.375728	1.29749	0.323	0.079	6.79809e-15
NUCB1	0.375376	1.29718	0.535	0.208	3.56318e-17
GOLIM4	0.375033	1.29687	0.277	0.029	5.84861e-19
MBOAT7	0.374876	1.29673	0.378	0.116	6.47619e-15
LAMTOR5	0.374702	1.29657	0.473	0.174	2.85375e-16
MDH2	0.374072	1.29601	0.546	0.24	1.74992e-14
PARP1	0.373393	1.2954	0.495	0.211	1.63578e-13
ATP5F1C	0.373089	1.29512	0.583	0.274	2.99528e-14
CD8A	0.373089	1.29512	0.688	0.462	7.21071e-07
SATB1	0.37302	1.29506	0.483	0.232	2.37805e-09
RPS18	0.372697	1.29477	0.994	1	5.56819e-09
CD151	0.37207	1.29421	0.326	0.066	4.11008e-17
ELL2	0.370496	1.2928	0.428	0.185	1.08457e-10
ATP5MF	0.370356	1.29267	0.601	0.317	5.21141e-11
RBM17	0.37023	1.29256	0.428	0.169	9.70481e-13
PLIN3	0.369641	1.29203	0.35	0.077	1.28185e-17
OPTN	0.36953	1.29193	0.51	0.24	1.60367e-11
PRDX6	0.369431	1.29184	0.581	0.314	1.90691e-10
HDLBP	0.368798	1.29128	0.488	0.201	3.83025e-14
SEC24A	0.368172	1.29072	0.335	0.074	2.08207e-16
NARF	0.367781	1.29037	0.499	0.235	4.53337e-12
ARRB2	0.36661	1.28932	0.433	0.156	1.16736e-14
TMC8	0.365485	1.28832	0.331	0.09	4.7973e-14
SLC39A7	0.364811	1.28771	0.364	0.121	2.72193e-13
PHPT1	0.364276	1.28724	0.399	0.129	1.19138e-14
SLAMF7	0.363985	1.28698	0.314	0.087	1.24933e-12
RRM1	0.363672	1.2867	0.341	0.084	2.11349e-15
CD68	0.363321	1.28638	0.28	0.034	5.13214e-18
HEBP2	0.362558	1.2857	0.414	0.132	4.5518e-16
RFTN1	0.362143	1.28533	0.481	0.203	1.27583e-12
UBB	0.361495	1.28476	0.752	0.609	4.28944e-05
NUDT1	0.36061	1.28397	0.287	0.047	1.52194e-16
RDH10	0.358502	1.28209	0.261	0.063	7.84419e-11
RPN1	0.35843	1.28203	0.444	0.172	8.42611e-14
CALM3	0.358423	1.28202	0.582	0.309	5.62853e-10
AK4	0.35833	1.28194	0.257	0.037	6.59199e-15
SLC5A3	0.358294	1.28191	0.497	0.314	0.00270238
ZEB2	0.357747	1.28142	0.359	0.142	3.17083e-09
ENO2	0.357395	1.28111	0.363	0.132	1.14322e-11
ELOC	0.357059	1.28081	0.48	0.211	1.90193e-12
PPP1CA	0.356999	1.28076	0.491	0.198	5.59413e-14
DIAPH1	0.355937	1.27982	0.352	0.132	3.52558e-10
JUND	0.355771	1.27967	0.806	0.739	0.0216724
SEC11C	0.355758	1.27966	0.353	0.132	4.54275e-10
ADGRE5	0.355573	1.27949	0.436	0.182	2.81373e-10
RPA3	0.355548	1.27947	0.418	0.148	2.4188e-13
HBS1L	0.354974	1.27896	0.499	0.245	1.46415e-10
UBE2V2	0.354843	1.27885	0.312	0.071	3.58251e-15
SERF2	0.354789	1.2788	0.964	0.953	1.58926e-09
RPP30	0.354332	1.27839	0.352	0.103	6.681e-14
KCNAB2	0.353866	1.27798	0.393	0.156	4.72785e-11
SUPT4H1	0.353723	1.27785	0.421	0.156	1.10653e-13
BAX	0.352443	1.27672	0.586	0.338	2.69192e-08
LMNB1	0.352437	1.27672	0.388	0.15	2.90998e-11
ST8SIA4	0.352357	1.27664	0.33	0.108	3.2422e-11
CHD4	0.351793	1.27615	0.581	0.274	1.50666e-12
PPP1R14B	0.351098	1.27553	0.389	0.132	1.98355e-13
PLP2	0.350495	1.275	0.531	0.285	2.67766e-09
MDM2	0.350076	1.27463	0.394	0.19	4.63299e-07
SUPT16H	0.349619	1.27422	0.421	0.148	3.45224e-14
RNF187	0.349453	1.27408	0.35	0.135	5.53446e-10
RAD23A	0.349248	1.2739	0.484	0.193	8.00306e-14
SRP72	0.349081	1.27375	0.466	0.187	8.64227e-14
TECR	0.347715	1.27254	0.523	0.248	1.10903e-11
FAS	0.347702	1.27253	0.451	0.219	5.22679e-09
NDUFAB1	0.347671	1.2725	0.386	0.156	1.06733e-10
RRBP1	0.347441	1.2723	0.281	0.063	3.83233e-13
NDUFB10	0.347404	1.27227	0.428	0.166	1.75622e-12
MDH1	0.347151	1.27205	0.487	0.23	2.05205e-10
ID2	0.347012	1.27192	0.404	0.28	0.503384
CHCHD10	0.345579	1.27066	0.516	0.277	1.1655e-08
DLGAP5	0.345295	1.27041	0.257	0.095	3.54854e-06
PFDN4	0.34528	1.2704	0.364	0.108	1.25977e-13
NDUFA4	0.344953	1.27011	0.668	0.425	4.02967e-08
MMADHC	0.3445	1.26971	0.462	0.187	2.82316e-13
ANAPC11	0.343489	1.26882	0.463	0.222	5.89792e-10
EHBP1L1	0.343307	1.26866	0.313	0.079	1.24803e-13
NDUFB6	0.343058	1.26844	0.403	0.161	5.25116e-11
MLEC	0.342777	1.2682	0.368	0.116	1.00338e-13
IL12RB2	0.342614	1.26805	0.255	0.042	4.73394e-14
HCFC1R1	0.342433	1.26789	0.36	0.137	2.61398e-10
RASSF1	0.34207	1.26757	0.401	0.124	3.97799e-15
CREM	0.342048	1.26755	0.397	0.172	3.25211e-09
PSMB2	0.341863	1.26739	0.434	0.185	8.81634e-11
SNX10	0.341796	1.26733	0.281	0.05	3.91598e-15
SCD	0.34167	1.26722	0.372	0.121	6.95092e-13
TACC1	0.341487	1.26706	0.433	0.182	5.3086e-11
EIF4A1	0.340829	1.26648	0.761	0.551	8.03639e-07
FANCI	0.340714	1.26638	0.27	0.04	1.05385e-15
BST2	0.340672	1.26635	0.503	0.248	3.73658e-10
GOLT1B	0.340427	1.26613	0.352	0.116	2.19466e-12
TALDO1	0.339851	1.26563	0.419	0.169	4.97723e-11
HM13	0.339851	1.26563	0.418	0.172	5.05959e-11
TAF1D	0.339723	1.26551	0.788	0.612	4.96743e-05
MSN	0.338712	1.26463	0.599	0.356	1.30338e-07
ARCN1	0.338596	1.26453	0.45	0.174	8.77858e-14
MRPS15	0.338392	1.26435	0.357	0.1	1.34095e-14
NCAPH	0.33822	1.2642	0.272	0.053	1.05072e-13
SLC1A4	0.337978	1.26398	0.255	0.045	4.12066e-13
VMP1	0.337058	1.26318	0.505	0.293	6.46375e-06
COX7B	0.336813	1.26296	0.59	0.311	1.93627e-10
ATP6V0A2	0.336056	1.2623	0.308	0.084	2.20433e-12
ARPC5L	0.335797	1.26207	0.512	0.227	8.54477e-13
COPB2	0.335778	1.26206	0.434	0.172	5.60276e-12
MAPK3	0.335419	1.26174	0.308	0.074	2.83081e-14
C16orf87	0.335264	1.26161	0.291	0.061	1.03006e-14
BIRC5	0.335132	1.26149	0.258	0.082	5.38314e-08
YBX3	0.334682	1.2611	0.414	0.156	7.25513e-13
FKBP11	0.334682	1.2611	0.337	0.164	1.95652e-05
MVD	0.334553	1.26099	0.343	0.092	9.42858e-15
HMGA1	0.333997	1.2605	0.535	0.29	1.77063e-08
METAP2	0.333607	1.26016	0.399	0.14	2.55891e-13
VAMP5	0.332768	1.25943	0.353	0.121	5.58249e-12
CHMP5	0.332706	1.25937	0.423	0.153	1.07954e-13
WDR54	0.332341	1.25905	0.36	0.132	7.01018e-11
YWHAQ	0.331697	1.25849	0.592	0.33	7.64425e-09
GNPTAB	0.331649	1.25845	0.377	0.145	2.99317e-10
APOBEC3C	0.331501	1.25832	0.385	0.135	2.14514e-12
ETV6	0.331488	1.25831	0.327	0.1	4.3186e-12
PHF19	0.331422	1.25825	0.277	0.053	2.27418e-14
SEC24D	0.331272	1.25812	0.319	0.077	2.52832e-14
YWHAE	0.331074	1.25795	0.545	0.243	4.80029e-13
EIF3A	0.330884	1.25778	0.63	0.364	4.79411e-08
ATP5PF	0.330863	1.25777	0.531	0.264	2.18888e-10
SMAP2	0.330537	1.25748	0.677	0.533	0.0187596
RFC1	0.32991	1.25693	0.461	0.198	8.68067e-11
CENPK	0.329838	1.25687	0.301	0.074	6.28503e-13
SF3B6	0.32938	1.25647	0.501	0.227	1.04984e-11
MCM5	0.329359	1.25645	0.268	0.045	1.01273e-14
ADAM8	0.329258	1.25637	0.288	0.084	1.33132e-10
PSMA1	0.328656	1.25584	0.65	0.327	1.63908e-12
PPP6R1	0.326994	1.2544	0.404	0.164	7.02862e-11
SLC2A1	0.326945	1.25435	0.254	0.037	6.95859e-15
TFRC	0.32642	1.2539	0.288	0.09	4.20333e-09
RBPJ	0.326293	1.25379	0.412	0.198	2.15722e-07
DYNC1H1	0.325375	1.25299	0.519	0.296	2.76195e-06
PRKDC	0.32482	1.25251	0.411	0.193	9.01919e-08
JMY	0.324052	1.25184	0.294	0.198	1
NEDD8	0.322529	1.25052	0.492	0.232	2.47272e-10
SNRPE	0.322298	1.25032	0.377	0.148	8.30921e-10
TRERF1	0.32227	1.2503	0.273	0.069	2.82032e-11
GLUD1	0.322064	1.25012	0.509	0.259	2.0244e-09
SPAG9	0.321914	1.24999	0.444	0.211	1.11003e-08
GOLGA2	0.321583	1.2497	0.339	0.098	1.92929e-13
TUBA1B	0.321326	1.24948	0.648	0.639	1
CALU	0.321199	1.24937	0.312	0.087	1.74185e-12
ROCK1	0.320978	1.24918	0.554	0.28	5.46793e-10
SCPEP1	0.32064	1.24888	0.257	0.05	9.60864e-13
VASP	0.32063	1.24888	0.406	0.148	6.7374e-13
AC092821.3	0.320557	1.24881	0.316	0.137	4.88443e-06
JPT1	0.320416	1.24869	0.392	0.169	7.59692e-09
CTNNAL1	0.319991	1.24832	0.312	0.074	3.83414e-14
FERMT3	0.319929	1.24827	0.334	0.095	3.06e-13
GADD45GIP1	0.319602	1.24799	0.372	0.135	3.11023e-11
FBXO32	0.319474	1.24788	0.276	0.119	2.64954e-05
LIMS1	0.319	1.24747	0.375	0.142	6.63308e-11
CORO1B	0.318945	1.24742	0.349	0.174	3.696e-05
UQCR10	0.318943	1.24742	0.637	0.359	3.3026e-09
H2AFV	0.318915	1.24739	0.55	0.33	4.29556e-06
ACSL4	0.31879	1.24728	0.379	0.137	3.53386e-11
SNRPA	0.318355	1.24691	0.437	0.187	1.29795e-10
CCNB1IP1	0.317558	1.24622	0.359	0.137	4.96308e-10
SRSF4	0.316983	1.24572	0.534	0.277	8.59059e-09
COPG1	0.316771	1.24554	0.312	0.095	4.05493e-11
ELOB	0.316626	1.24541	0.756	0.594	0.000104437
ECHS1	0.316518	1.24532	0.316	0.074	1.88609e-14
EIF4EBP1	0.315617	1.24454	0.294	0.087	5.30667e-11
IKBIP	0.315551	1.24449	0.32	0.087	7.10313e-13
PYCARD	0.315551	1.24449	0.284	0.095	6.9259e-09
MPC2	0.31476	1.2438	0.408	0.148	1.463e-12
CYP51A1	0.314303	1.24341	0.35	0.148	4.10591e-08
EIF3I	0.313782	1.24296	0.549	0.288	1.88593e-09
UQCR11	0.313759	1.24294	0.532	0.309	7.36123e-07
GMFG	0.313668	1.24286	0.721	0.565	1.47564e-05
DCUN1D5	0.313412	1.24264	0.319	0.074	1.29646e-14
P4HA1	0.312816	1.24213	0.332	0.135	6.338e-08
PTPRJ	0.312488	1.24185	0.308	0.121	2.148e-07
EIF2AK1	0.312304	1.24169	0.432	0.182	1.34931e-10
H2AFX	0.31197	1.2414	0.297	0.103	1.73099e-08
POC1B	0.311963	1.2414	0.316	0.095	5.47333e-12
NFATC3	0.311495	1.24099	0.385	0.169	9.59466e-09
PDIA3	0.311288	1.24082	0.599	0.364	2.2418e-07
BRD4	0.311147	1.24069	0.49	0.245	2.76306e-08
RHOB	0.310441	1.24009	0.263	0.124	0.0021129
SELENOS	0.310344	1.24	0.303	0.082	2.63078e-12
CD27-AS1	0.31014	1.23983	0.302	0.09	2.52357e-11
HDGFL3	0.309931	1.23965	0.276	0.066	7.87456e-12
CDK1	0.309737	1.23948	0.265	0.095	2.01929e-06
MYH9	0.309678	1.23943	0.548	0.377	0.0166483
TSTD1	0.309636	1.23939	0.479	0.227	2.49118e-09
SSR2	0.309603	1.23937	0.681	0.414	8.93479e-09
BLVRB	0.309384	1.23918	0.281	0.063	1.31804e-12
BLOC1S1	0.309329	1.23913	0.444	0.182	1.96093e-11
ARHGAP30	0.309038	1.23888	0.399	0.156	8.81546e-11
EIF1AY	0.308592	1.2385	0.323	0.095	3.89414e-12
IGF2R	0.308478	1.2384	0.359	0.172	5.85235e-06
ANP32E	0.308474	1.2384	0.541	0.311	6.93432e-08
WAS	0.308273	1.23822	0.47	0.203	2.36808e-11
UBE2M	0.307571	1.23762	0.371	0.132	1.86221e-11
GLA	0.307459	1.23753	0.299	0.09	1.04504e-10
TOPBP1	0.306929	1.23707	0.298	0.082	2.02667e-11
PRRC2A	0.306898	1.23705	0.381	0.161	9.59493e-09
KDM5B	0.306733	1.2369	0.388	0.164	7.61148e-09
PSMD7	0.306457	1.23667	0.448	0.193	1.49897e-10
SRA1	0.306238	1.23648	0.331	0.1	1.41034e-11
RDX	0.305913	1.2362	0.277	0.058	1.38083e-13
METTL26	0.305611	1.23594	0.337	0.113	4.29145e-11
VDAC2	0.305322	1.23569	0.557	0.296	1.81775e-09
UFM1	0.304681	1.23515	0.459	0.224	1.46394e-08
PRDX1	0.304503	1.23499	0.47	0.245	9.14337e-07
G6PD	0.303764	1.23436	0.291	0.074	5.99796e-12
TWF2	0.303683	1.23429	0.346	0.111	2.53646e-12
MRPL17	0.30345	1.23409	0.327	0.119	2.43507e-09
WDR1	0.303445	1.23409	0.452	0.198	3.12006e-10
NDUFA1	0.30333	1.23399	0.674	0.438	1.73481e-07
MRPL22	0.30312	1.23381	0.33	0.098	8.54034e-13
THYN1	0.30306	1.23376	0.312	0.116	2.648e-08
GUSB	0.302828	1.23356	0.301	0.079	3.47278e-12
CPD	0.30146	1.23239	0.294	0.092	1.97435e-09
PSMB10	0.301437	1.23237	0.446	0.185	3.66963e-11
ATP2B4	0.301089	1.23207	0.446	0.235	3.12765e-06
ILF2	0.300823	1.23185	0.47	0.219	2.85609e-10
FDFT1	0.300671	1.23172	0.537	0.348	0.000614841
AKR1A1	0.300637	1.23169	0.335	0.098	5.81214e-13
AC004687.1	0.300427	1.23151	0.331	0.172	0.000710613
STAM	0.300347	1.23144	0.326	0.108	1.56052e-10
SLAMF1	0.300347	1.23144	0.299	0.108	3.16871e-08
PTPN22	0.300089	1.23122	0.408	0.185	5.75226e-08
TMEM256	0.299433	1.23066	0.477	0.237	1.68552e-08
SND1	0.298758	1.23009	0.408	0.172	6.32641e-10
CDC5L	0.298598	1.22995	0.308	0.103	1.03279e-09
NTPCR	0.298423	1.2298	0.295	0.082	1.67906e-11
ECE1	0.298153	1.22957	0.257	0.058	3.71177e-11
NUP58	0.297858	1.22932	0.323	0.103	1.81724e-10
MZT1	0.297782	1.22925	0.343	0.113	3.3816e-11
CDK2AP2	0.297353	1.22889	0.452	0.224	6.09237e-08
UQCRC2	0.296942	1.22854	0.446	0.195	1.17037e-10
MFAP1	0.296508	1.22817	0.291	0.074	3.82002e-12
ARHGDIA	0.295966	1.22771	0.484	0.216	5.75837e-11
MRPL13	0.295905	1.22765	0.36	0.119	2.83184e-12
ITGAL	0.295887	1.22764	0.343	0.148	3.91207e-07
NDUFS6	0.295843	1.2276	0.33	0.119	1.65737e-09
USP12	0.295666	1.22745	0.316	0.1	1.54859e-10
SLC39A1	0.295542	1.22735	0.291	0.071	1.7693e-12
PTPN7	0.295542	1.22735	0.39	0.137	7.7008e-12
IFI16	0.295034	1.22691	0.687	0.393	6.72888e-09
MED8	0.294568	1.22652	0.331	0.113	4.90875e-10
COPB1	0.294237	1.22624	0.463	0.208	2.00307e-09
CTNNA1	0.294167	1.22618	0.255	0.063	2.277e-10
HDGF	0.294039	1.22607	0.434	0.201	1.86833e-08
SNX5	0.293742	1.22582	0.443	0.203	9.2486e-10
ITM2A	0.293699	1.22578	0.509	0.298	4.14014e-05
CACYBP	0.293623	1.22571	0.517	0.251	4.83595e-09
SERBP1	0.293453	1.22557	0.708	0.451	3.19823e-07
UBE2T	0.293398	1.22552	0.261	0.079	2.99297e-08
POMT1	0.293226	1.22538	0.258	0.058	1.8633e-11
BSG	0.2932	1.22536	0.415	0.156	1.34688e-11
IARS	0.292645	1.22488	0.309	0.116	9.65619e-08
PSMD4	0.292335	1.22462	0.399	0.161	1.55501e-10
NUCB2	0.292169	1.22448	0.426	0.272	0.0228563
MNAT1	0.292142	1.22446	0.28	0.066	2.22213e-12
PPM1G	0.291785	1.22415	0.408	0.177	2.70388e-09
NCKAP1L	0.291192	1.22365	0.349	0.142	1.27373e-08
TBCA	0.290913	1.22341	0.49	0.232	1.74422e-09
PPP1R7	0.290897	1.2234	0.314	0.103	5.04448e-10
SLC50A1	0.290867	1.22338	0.339	0.124	5.42438e-10
ARPC5	0.290554	1.22311	0.548	0.29	1.6567e-08
HADHA	0.289851	1.22251	0.45	0.224	3.78424e-08
CMC2	0.289715	1.2224	0.375	0.153	4.86072e-09
RAB33A	0.289551	1.22226	0.286	0.092	3.71724e-09
HNRNPA1	0.288991	1.22179	0.87	0.821	1.03542e-05
PSMD13	0.288908	1.22171	0.35	0.119	1.24934e-10
ATF3	0.28802	1.22096	0.279	0.095	1.95625e-07
ZNF106	0.287974	1.22092	0.366	0.129	3.14483e-11
IQGAP2	0.287921	1.22088	0.375	0.164	6.06679e-08
PRKCSH	0.287542	1.22056	0.359	0.127	6.9517e-11
NANS	0.287116	1.2202	0.266	0.058	4.94593e-12
RALBP1	0.287024	1.22012	0.455	0.208	6.23348e-10
CSNK2B	0.286271	1.21948	0.611	0.354	1.80161e-08
MAP1LC3B	0.286266	1.21948	0.557	0.327	1.72339e-05
CARD19	0.286116	1.21935	0.295	0.074	4.72977e-12
ICAM3	0.285382	1.21873	0.463	0.23	2.39094e-08
NINJ1	0.284936	1.21836	0.397	0.195	2.33655e-06
PRPF6	0.284768	1.21821	0.324	0.14	7.79681e-07
ZBTB7A	0.284456	1.21795	0.403	0.182	4.66838e-08
SEC31A	0.284154	1.2177	0.434	0.219	9.90506e-07
MAST4	0.28413	1.21768	0.279	0.074	9.49079e-11
CSNK1D	0.283981	1.21755	0.41	0.172	8.85208e-10
ZNF292	0.283339	1.21701	0.548	0.377	0.088383
JMJD6	0.283028	1.21675	0.368	0.153	1.07969e-08
RPL22L1	0.282837	1.21658	0.465	0.272	5.58777e-05
HSBP1	0.282368	1.21619	0.331	0.106	4.3808e-11
CSNK2A1	0.282208	1.21605	0.366	0.166	1.0827e-06
STAMBP	0.28218	1.21603	0.393	0.148	9.35216e-11
SF3B5	0.282068	1.21594	0.451	0.222	3.37282e-08
TMC6	0.281775	1.21569	0.295	0.1	1.03059e-08
MBD2	0.281574	1.21552	0.441	0.201	5.25387e-09
ATP2A2	0.281265	1.21526	0.276	0.084	1.20344e-08
ASXL1	0.280861	1.21492	0.434	0.208	1.33858e-07
POLR2A	0.280535	1.21465	0.468	0.256	2.5245e-05
MYO9B	0.280408	1.21454	0.291	0.106	1.13441e-07
ITGB7	0.280321	1.21446	0.276	0.106	1.11935e-06
NDUFB9	0.280305	1.21445	0.537	0.282	2.11735e-08
RBBP7	0.28029	1.21444	0.474	0.235	8.36266e-08
PMF1	0.279657	1.21391	0.284	0.071	1.5922e-11
DPP4	0.279435	1.21372	0.29	0.106	1.39241e-07
TMUB1	0.279279	1.21359	0.359	0.142	3.01018e-09
ARID5B	0.279183	1.21351	0.331	0.156	2.95925e-05
CBLB	0.27915	1.21348	0.474	0.266	3.12974e-05
SLC38A2	0.279101	1.21344	0.563	0.404	0.0827512
MCM6	0.279078	1.21342	0.305	0.108	2.04993e-08
CKS1B	0.278888	1.21326	0.309	0.148	5.48249e-05
LYST	0.278424	1.21287	0.506	0.301	4.80594e-05
LIMA1	0.278223	1.2127	0.292	0.074	7.7855e-12
TXLNA	0.278223	1.2127	0.274	0.079	1.02235e-09
LYPLA1	0.277996	1.21251	0.312	0.098	4.15994e-10
MTHFD1	0.277996	1.21251	0.29	0.103	8.86886e-08
ITPR1	0.277564	1.21215	0.36	0.164	2.4363e-06
MIB1	0.277555	1.21214	0.263	0.071	6.58611e-10
RPS10	0.277073	1.21173	0.274	0.071	6.33561e-11
CEP57	0.276689	1.21141	0.516	0.266	4.45202e-08
CARD8	0.27652	1.21127	0.319	0.137	4.26843e-06
MAGED1	0.276193	1.21099	0.265	0.077	3.13691e-09
CAPNS1	0.275379	1.21031	0.408	0.185	6.98821e-09
MXRA7	0.275169	1.21014	0.294	0.084	6.54106e-11
CTSA	0.275114	1.21009	0.297	0.116	3.52793e-07
FUT8	0.275086	1.21007	0.265	0.066	1.61817e-10
MT-CO3	0.274825	1.20985	0.908	0.989	0.985916
RBX1	0.274751	1.20979	0.502	0.269	7.4346e-07
TUBA4A	0.2745	1.20957	0.481	0.296	0.00041945
RTN3	0.27419	1.20931	0.343	0.135	1.27116e-08
CDC123	0.274122	1.20926	0.31	0.111	8.68872e-09
LAMTOR4	0.273598	1.20882	0.506	0.269	1.46185e-07
HNRNPLL	0.273413	1.20866	0.341	0.148	5.19072e-07
SLC39A8	0.273312	1.20858	0.32	0.095	3.05382e-11
GGCT	0.272934	1.20826	0.287	0.092	4.74748e-09
DDB1	0.272895	1.20823	0.328	0.137	7.88438e-07
TENT5C	0.272577	1.20796	0.255	0.09	2.12375e-06
SEC63	0.272277	1.20771	0.332	0.124	8.11905e-09
RPS6KA1	0.272274	1.20771	0.28	0.084	2.02032e-09
LSM4	0.272197	1.20765	0.406	0.214	3.01584e-05
CLPP	0.271944	1.20743	0.353	0.15	7.36673e-08
EMC4	0.271812	1.20732	0.294	0.082	7.38019e-11
ERGIC3	0.271644	1.20718	0.353	0.127	3.13294e-10
SASH3	0.271568	1.20712	0.28	0.106	6.35067e-07
ATP5MC1	0.271416	1.20699	0.309	0.124	8.75933e-07
DEF6	0.271295	1.20689	0.382	0.145	3.28727e-10
ACBD3	0.271209	1.20682	0.33	0.113	1.98494e-09
PPP4C	0.271058	1.20669	0.434	0.201	1.90303e-08
HNRNPUL2	0.270955	1.20661	0.423	0.222	4.19023e-06
PHTF2	0.270779	1.20646	0.269	0.106	8.74901e-06
GDI2	0.270592	1.2063	0.629	0.372	7.52658e-07
MARS	0.270121	1.20591	0.273	0.127	0.000486342
RAB11FIP1	0.270087	1.20588	0.272	0.082	2.77646e-09
SMG1	0.26981	1.20565	0.501	0.343	0.0742722
BCKDHA	0.269747	1.2056	0.273	0.087	1.27599e-08
FAM107B	0.268732	1.20475	0.61	0.441	0.0306154
ATP5PO	0.268618	1.20465	0.614	0.375	3.8646e-06
PNP	0.268575	1.20462	0.312	0.113	1.0887e-08
CCNT1	0.268517	1.20457	0.372	0.161	6.01298e-08
PTPN6	0.268336	1.20442	0.301	0.156	0.00153459
CCT6A	0.268275	1.20437	0.499	0.274	1.45272e-06
LRP10	0.267964	1.20411	0.341	0.135	1.62648e-08
TIMM17B	0.267917	1.20407	0.374	0.145	1.12715e-09
OSTC	0.267399	1.20364	0.393	0.198	4.78575e-06
CCDC85B	0.267157	1.20343	0.383	0.179	9.04715e-07
UBA6	0.267034	1.20333	0.28	0.082	2.07649e-09
ACP1	0.266827	1.20316	0.48	0.224	2.98199e-09
EXOSC8	0.266445	1.20284	0.274	0.087	1.47633e-08
PNN	0.265747	1.20226	0.574	0.361	2.9793e-05
DCAF7	0.265467	1.20203	0.415	0.193	4.92479e-08
TRABD	0.265442	1.202	0.374	0.166	1.14613e-07
TMF1	0.265384	1.20196	0.492	0.272	2.50884e-06
C1orf43	0.265357	1.20193	0.459	0.208	6.70837e-09
STXBP2	0.265264	1.20186	0.297	0.108	4.45759e-08
MAD2L1	0.264699	1.20139	0.298	0.119	8.40939e-07
LSM5	0.264596	1.2013	0.425	0.198	1.69752e-07
CITED2	0.264543	1.20126	0.28	0.179	1
ARF6	0.264491	1.20121	0.524	0.266	1.98839e-08
ICAM1	0.264483	1.20121	0.251	0.066	3.4376e-09
GFPT1	0.264456	1.20118	0.345	0.127	3.39942e-09
NFX1	0.263889	1.20071	0.324	0.132	2.25954e-07
CCDC47	0.263889	1.20071	0.33	0.14	1.07837e-06
APPL1	0.263096	1.20005	0.309	0.1	1.11582e-09
UHRF1BP1L	0.262997	1.19997	0.337	0.116	4.58975e-10
PPP1R12A	0.262971	1.19995	0.503	0.261	2.98125e-07
ATXN1	0.262718	1.19974	0.327	0.15	2.77548e-05
PSMG2	0.262698	1.19972	0.407	0.185	6.58263e-08
MKNK2	0.262232	1.19933	0.37	0.187	0.000134468
ETFA	0.262077	1.1992	0.377	0.148	1.67508e-09
FOPNL	0.261644	1.19884	0.295	0.095	7.37725e-09
PDIA4	0.261363	1.19861	0.269	0.082	1.43685e-08
RPSA	0.26072	1.19808	0.961	0.997	0.0740396
CLEC2B	0.26032	1.19774	0.514	0.356	0.0835277
ARPC1B	0.260305	1.19773	0.646	0.404	3.32628e-06
DCTN2	0.260086	1.19755	0.356	0.132	7.67702e-10
TXNRD1	0.260065	1.19753	0.341	0.172	0.00023381
CISD1	0.259718	1.19724	0.265	0.063	5.72796e-11
GUK1	0.2597	1.19723	0.567	0.356	5.22675e-05
MORF4L2	0.259592	1.19714	0.366	0.161	1.67064e-07
EIF4E2	0.259536	1.19709	0.321	0.129	1.28232e-07
NDUFV1	0.258953	1.19661	0.386	0.172	8.73996e-08
TOP1	0.258661	1.19637	0.499	0.269	1.53412e-06
HMGXB4	0.258159	1.19595	0.265	0.087	7.43053e-08
CCDC6	0.257866	1.19571	0.314	0.127	1.19978e-06
HIVEP1	0.257683	1.19556	0.288	0.106	3.69012e-07
SMARCE1	0.257445	1.19536	0.39	0.148	3.59669e-10
SMC3	0.257412	1.19533	0.393	0.169	6.03637e-08
LSM6	0.257272	1.19522	0.32	0.113	1.0547e-08
MCM7	0.257072	1.19505	0.269	0.098	1.1454e-06
DUSP2	0.25651	1.19459	0.259	0.15	0.813316
GNL2	0.256007	1.19417	0.294	0.09	8.50245e-10
EIF4G1	0.255869	1.19405	0.324	0.135	1.46168e-06
SEPTIN1	0.255134	1.19345	0.385	0.166	6.05293e-08
COX6A1	0.255116	1.19343	0.745	0.599	0.00129155
PSMB7	0.254965	1.19331	0.298	0.106	2.36065e-08
DDOST	0.254785	1.19316	0.407	0.19	1.8195e-07
UBA1	0.254621	1.19302	0.327	0.121	1.59677e-08
TMEM14C	0.25451	1.19293	0.281	0.095	3.10669e-08
YIF1B	0.25451	1.19293	0.284	0.1	6.11738e-08
ZBTB43	0.254177	1.19266	0.273	0.095	5.51812e-07
DNM2	0.253354	1.19198	0.4	0.195	1.8689e-06
NHP2	0.253194	1.19184	0.306	0.119	6.42023e-07
TCERG1	0.253083	1.19175	0.335	0.132	5.64765e-08
STX10	0.252346	1.19114	0.286	0.092	6.23386e-09
UBE2F	0.252307	1.19111	0.323	0.132	1.30669e-06
NGLY1	0.252307	1.19111	0.321	0.166	0.000407125
SUGP2	0.252252	1.19106	0.252	0.1	6.643e-05
SMC1A	0.252002	1.19086	0.287	0.116	9.46321e-06
FBL	0.251913	1.19078	0.43	0.214	2.53119e-06
PPP1R16B	0.251387	1.19035	0.332	0.164	0.000123973
KIF5B	0.251353	1.19032	0.53	0.282	1.61544e-07
HAX1	0.251323	1.1903	0.379	0.185	2.4546e-06
BTG3	0.251008	1.19004	0.36	0.156	1.96768e-07
RANBP1	0.250918	1.18996	0.331	0.129	2.03686e-07
NDUFS7	0.250918	1.18996	0.33	0.142	3.47234e-06
TMEM106C	0.250918	1.18996	0.326	0.148	7.90698e-06
ARHGEF6	0.250534	1.18965	0.33	0.137	1.4032e-06
TNFAIP3	-0.250157	0.840805	0.463	0.515	1
RPS14	-0.250342	0.840697	0.983	1	0.000164725
UBA52	-0.255339	0.83779	0.93	0.995	0.0316448
COMMD6	-0.255676	0.837594	0.534	0.604	1
PTMA	-0.257662	0.836442	0.975	0.997	2.22036e-06
DAZAP2	-0.258922	0.835712	0.463	0.485	1
RPS4X	-0.260268	0.834933	0.985	0.997	0.00928713
NELL2	-0.2606	0.834741	0.277	0.301	1
TUT4	-0.262486	0.83365	0.361	0.372	1
CREBRF	-0.262855	0.833437	0.185	0.272	1
RBL2	-0.263109	0.83329	0.207	0.282	1
RPL18	-0.264441	0.832521	0.989	1	0.000182021
RPS21	-0.26449	0.832493	0.989	1	0.00697193
PDCD4	-0.266951	0.831074	0.25	0.332	1
UBXN1	-0.267428	0.830799	0.397	0.427	1
C5orf56	-0.267693	0.830647	0.196	0.298	0.215739
ISCU	-0.268971	0.829911	0.272	0.346	1
IKZF1	-0.270038	0.829298	0.404	0.504	0.143224
PHC3	-0.271759	0.828309	0.294	0.369	1
ZFP36	-0.278506	0.824444	0.429	0.515	0.221129
STAT1	-0.281306	0.822846	0.287	0.346	1
DDX6	-0.281891	0.822512	0.403	0.451	1
BCL11B	-0.287342	0.819411	0.188	0.311	0.00310759
LAPTM5	-0.290348	0.817705	0.607	0.728	0.000954925
RPL37	-0.291947	0.816799	0.992	0.997	9.64917e-06
RPS15	-0.292907	0.816255	0.994	1	4.62796e-06
GSTK1	-0.294291	0.815473	0.341	0.396	1
CIRBP	-0.295283	0.814913	0.288	0.38	0.39239
ZFAS1	-0.295729	0.814661	0.726	0.797	0.0485309
RPL14	-0.298167	0.813285	0.992	1	1.04852e-06
SNHG7	-0.299576	0.812491	0.218	0.351	0.000867685
OGA	-0.299837	0.812344	0.454	0.464	1
CDC42SE2	-0.302374	0.810917	0.372	0.443	1
EPB41	-0.303103	0.810507	0.178	0.282	0.0463474
RPL19	-0.306454	0.808627	0.988	1	4.4409e-06
FNBP4	-0.306621	0.808533	0.317	0.406	0.582563
RPL32	-0.308276	0.807606	0.988	1	1.90456e-05
GCC2	-0.311433	0.805841	0.476	0.515	0.829518
SMDT1	-0.312388	0.805307	0.232	0.311	1
RPL22	-0.313912	0.804457	0.959	0.989	1.67911e-06
SPOCK2	-0.316962	0.802759	0.372	0.491	0.011095
CD69	-0.323854	0.798933	0.305	0.406	0.112467
DDX17	-0.326996	0.797195	0.589	0.715	0.00121164
RPS20	-0.327771	0.796767	0.793	0.913	9.03179e-05
RPL9	-0.328858	0.796166	0.957	0.997	1.64185e-05
LEPROTL1	-0.331528	0.794694	0.232	0.354	0.00370926
FOXP1	-0.333507	0.793605	0.243	0.354	0.0495948
TNRC6B	-0.338279	0.790985	0.262	0.346	1
RPL11	-0.339004	0.790587	0.996	1	1.42149e-09
ANKRD12	-0.341373	0.78929	0.374	0.501	0.0019947
JAK1	-0.342297	0.788785	0.537	0.609	0.0194447
EML4	-0.350821	0.784138	0.2	0.309	0.0129975
MT-ATP8	-0.351132	0.783969	0.702	0.881	0.00713771
GADD45B	-0.352491	0.78323	0.121	0.298	1.7372e-09
TUBA1A	-0.358307	0.780079	0.255	0.354	0.0664934
SMCHD1	-0.365948	0.775959	0.32	0.438	0.00378429
RPL6	-0.366635	0.775589	0.977	1	4.39574e-09
PTPRC	-0.368335	0.774676	0.848	0.968	1.06325e-13
VAMP2	-0.368687	0.774487	0.269	0.385	0.0015815
ARRDC3	-0.371644	0.772901	0.084	0.251	5.31373e-11
CXCR4	-0.373119	0.772111	0.239	0.369	0.000664654
CD44	-0.374389	0.771432	0.403	0.596	6.58322e-08
CD37	-0.37465	0.771292	0.539	0.702	9.27207e-08
PCED1B-AS1	-0.376679	0.770209	0.234	0.375	5.28736e-05
HNRNPA2B1	-0.377422	0.769812	0.837	0.955	4.45978e-07
CYLD	-0.380155	0.768355	0.281	0.398	0.00392394
ATP6V1G1	-0.380568	0.768135	0.236	0.38	1.73473e-05
NOP53	-0.381424	0.76768	0.588	0.731	2.56353e-07
H3F3B	-0.382131	0.767303	0.906	0.976	5.94646e-09
NFKBIA	-0.382439	0.76714	0.502	0.599	0.00630636
MBNL1	-0.383301	0.766681	0.65	0.747	1.02202e-05
EIF4G2	-0.386658	0.764899	0.39	0.488	0.00380582
DYRK2	-0.392043	0.76205	0.121	0.282	1.33561e-08
DDX24	-0.395119	0.760427	0.548	0.617	0.00220486
HIST1H2AC	-0.400201	0.757753	0.204	0.309	0.0436672
SF1	-0.402798	0.75639	0.36	0.512	2.70692e-06
RPS7	-0.404742	0.755371	0.983	1	1.42054e-11
COX4I1	-0.406278	0.754567	0.91	0.974	8.53834e-06
NACA	-0.410317	0.752458	0.967	0.997	4.97407e-12
RPL8	-0.411231	0.751982	0.985	0.997	9.05626e-09
RPL38	-0.41269	0.751221	0.874	0.982	1.89566e-09
RPS4Y1	-0.419081	0.747901	0.702	0.823	5.96169e-06
RPS25	-0.43019	0.742164	0.975	1	2.69003e-14
GAS5	-0.432688	0.74088	0.745	0.929	4.84157e-11
RPL24	-0.445957	0.734097	0.968	0.997	5.42585e-13
RPL17	-0.451687	0.731188	0.985	1	3.49039e-15
IFITM1	-0.452461	0.730795	0.458	0.583	0.202631
PLAAT4	-0.454619	0.729703	0.094	0.303	6.21342e-16
RPS28	-0.456865	0.728568	0.985	0.997	1.85307e-16
ARGLU1	-0.457438	0.728279	0.506	0.641	1.58471e-08
HLA-F	-0.463612	0.725168	0.208	0.375	1.8121e-08
HIST1H1C	-0.464759	0.724592	0.491	0.66	1.90536e-08
WHAMM	-0.469465	0.722232	0.143	0.317	6.44276e-10
RPS12	-0.470723	0.721603	0.992	1	1.49138e-14
PPDPF	-0.474678	0.719627	0.513	0.644	3.24962e-08
RPS29	-0.478135	0.717905	0.943	0.995	8.36222e-16
RPL36	-0.481683	0.716142	0.983	0.997	8.17277e-14
EIF4A2	-0.483049	0.715464	0.548	0.644	1.88307e-08
TMEM123	-0.5049	0.704709	0.268	0.464	4.9041e-11
ABLIM1	-0.50537	0.704479	0.124	0.346	4.59958e-16
HNRNPDL	-0.523523	0.695671	0.434	0.599	9.19641e-11
HNRNPU	-0.528586	0.693234	0.508	0.675	5.96883e-10
STK17A	-0.53215	0.691523	0.43	0.546	1.31782e-08
MTRNR2L12	-0.537608	0.688912	0.775	0.945	3.16555e-19
B2M	-0.539902	0.687817	1	1	4.18763e-31
COX7C	-0.541378	0.687114	0.87	0.974	1.9472e-16
TTC39C	-0.5463	0.684774	0.148	0.385	3.29697e-18
DNAJB1	-0.555303	0.680514	0.178	0.303	0.000790106
CAMK4	-0.556355	0.680018	0.077	0.314	1.83133e-22
STK4	-0.556875	0.679773	0.353	0.546	8.14646e-13
EEF1D	-0.558706	0.678911	0.88	0.979	5.2974e-16
ATM	-0.568487	0.674324	0.223	0.414	3.82847e-11
RPS27A	-0.578707	0.669563	0.993	0.997	6.3056e-20
SRSF5	-0.585656	0.666346	0.341	0.536	9.03681e-13
LEF1	-0.587209	0.665629	0.081	0.343	3.16941e-25
HIST1H1E	-0.592285	0.663292	0.65	0.9	1.21508e-22
CCNL1	-0.60426	0.657809	0.452	0.609	2.01362e-09
MT-CO1	-0.606063	0.656987	0.941	1	1.62918e-24
LINC01578	-0.614515	0.653149	0.348	0.541	1.77417e-12
FYB1	-0.624483	0.648652	0.349	0.675	1.39087e-26
RESF1	-0.640715	0.641395	0.363	0.604	2.17531e-16
RPL39	-0.6474	0.63843	0.972	1	2.92517e-29
JUN	-0.64765	0.638319	0.673	0.739	4.97682e-09
RPS26	-0.662461	0.6318	0.92	0.976	1.37067e-08
HLA-A	-0.666723	0.629936	0.978	0.997	9.69788e-35
TOMM7	-0.66823	0.629278	0.629	0.908	1.54491e-31
PABPC1	-0.672965	0.627216	0.883	0.984	7.89021e-35
KLF2	-0.689668	0.619997	0.019	0.285	6.2848e-37
RPL10	-0.713684	0.609761	0.992	1	1.35772e-30
RPL34	-0.71967	0.607236	0.977	1	3.72487e-34
RPS27	-0.723298	0.605711	0.985	1	4.92998e-35
ZFP36L2	-0.72654	0.604352	0.281	0.594	7.67906e-26
IRF1	-0.729767	0.603001	0.274	0.554	9.00611e-23
TCF7	-0.732094	0.602029	0.112	0.507	3.08883e-45
GIMAP7	-0.735933	0.600429	0.167	0.507	1.45619e-32
RPS13	-0.736165	0.600333	0.985	1	1.36213e-34
TRIM22	-0.740312	0.59861	0.161	0.47	6.4889e-29
HIST1H1D	-0.741533	0.598104	0.472	0.694	1.56949e-19
PIK3IP1	-0.744979	0.596676	0.069	0.396	1.84677e-39
MALAT1	-0.782152	0.581499	1	1	4.19262e-43
PFDN5	-0.783283	0.581043	0.8	0.979	2.2331e-37
FAU	-0.78332	0.581028	0.97	0.997	7.28313e-44
RPL30	-0.821586	0.565819	0.986	1	9.70799e-42
KLF6	-0.884133	0.541813	0.437	0.691	1.10076e-26
PNRC1	-0.887239	0.540648	0.719	0.963	5.49895e-46
H1FX	-0.955217	0.515764	0.527	0.789	1.96457e-29
SYNE2	-0.97083	0.510212	0.117	0.491	1.95025e-43
SNHG6	-0.972743	0.509536	0.666	0.918	1.06185e-41
FOS	-1.02135	0.492654	0.342	0.609	1.13607e-24
ITM2B	-1.03798	0.487008	0.428	0.889	2.6758e-64
HLA-B	-1.1028	0.465611	0.978	1	1.29475e-79
BTG1	-1.10379	0.465292	0.666	0.984	4.55519e-63
DUSP1	-1.10718	0.464201	0.15	0.583	7.72527e-55
LTB	-1.11025	0.463215	0.257	0.818	7.66128e-76
DDX5	-1.11252	0.462486	0.563	0.953	5.88112e-69
HLA-E	-1.1981	0.43585	0.622	0.987	9.66493e-74
HLA-C	-1.28673	0.40988	0.858	1	6.13474e-82
SARAF	-1.31848	0.400958	0.622	0.96	9.67487e-79
TXNIP	-1.62516	0.324173	0.486	0.937	4.45269e-84
IL7R	-1.83667	0.279967	0.12	0.855	1.23299e-131
