# Supplementary material for: Innate TCRβ-chain engagement drives human T cells toward distinct memory-like effector phenotypes with immunotherapeutic potentials
Source: Sci Adv. 2023 Dec 6;9(49):eadj6174. doi: 10.1126/sciadv.adj6174 (PMC10699787; doi:10.1126/sciadv.adj6174)
Supplement: Supplementary file 2 — Tables S1 to S8 [file sciadv.adj6174_tables_s1_to_s8.zip › adj6174_Table_S6.xlsx]

## Sheet: Normalized counts
Gene expression analysis (NanoString, normalized counts) in the indicated sorted cell subets
Gene	% above Threshold	D1 a-CD3ehSP34 CD4+ 6-5+	D1 a-CD3ehSP34 CD4+ Ctrl	D1 a-CD3ehSP34 CD8+ 6-5+	D1 a-CD3ehSP34 CD8+ Ctrl	D1 a-CD3eOKT3 CD4+ 6-5+	D1 a-CD3eOKT3 CD4+ Ctrl	D1 a-CD3eOKT3 CD8+ 6-5+	D1 a-CD3eOKT3 CD8+ Ctrl	D1 a-TRBV6-5AM CD4+ 6-5+	D1 a-TRBV6-5AM CD4+ Ctrl	D1 a-TRBV6-5AM CD8+ 6-5+	D1 a-TRBV6-5AM CD8+ Ctrl	D2 a-CD3ehSP34 CD4+ 6-5+	D2 a-CD3ehSP34 CD4+ Ctrl	D2 a-CD3ehSP34 CD8+ 6-5+	D2 a-CD3ehSP34 CD8+ Ctrl	D2 a-CD3eOKT3 CD4+ 6-5+	D2 a-CD3eOKT3 CD4+ Ctrl	D2 a-CD3eOKT3 CD8+ 6-5+	D2 a-CD3eOKT3 CD8+ Ctrl	D2 a-TRBV6-5AM CD4+ 6-5+	D2 a-TRBV6-5AM CD4+ Ctrl	D2 a-TRBV6-5AM CD8+ 6-5+	D2 a-TRBV6-5AM CD8+ Ctrl	D3 a-CD3ehSP34 CD4+ 6-5+	D3 a-CD3ehSP34 CD4+ Ctrl	D3 a-CD3ehSP34 CD8+ 6-5+	D3 a-CD3ehSP34 CD8+ Ctrl	D3 a-CD3eOKT3 CD4+ 6-5+	D3 a-CD3eOKT3 CD4+ Ctrl	D3 a-CD3eOKT3 CD8+ 6-5+	D3 a-CD3eOKT3 CD8+ Ctrl	D3 a-TRBV6-5AM CD4+ 6-5+	D3 a-TRBV6-5AM CD4+ Ctrl	D3 a-TRBV6-5AM CD8+ 6-5+	D3 a-TRBV6-5AM CD8+ Ctrl
ACACA	94.44	40.91	39.26	53.23	42.61	45.29	32.66	51.4	56.17	32.38	63.08	52.09	53.06	39.6	48.82	43.56	38.87	18.38	31.42	64.6	45.1	46	76.44	70.61	73.55	45.02	44.45	37.35	51.54	41.3	25.52	45.74	40.29	30.93	14.62	44.3	36.41
ACAD10	100	178.53	208.26	119.93	125.89	178.72	152.39	115.64	110.52	145.25	151.4	96.46	109.08	167.01	148.74	112.19	154.81	153.02	144.06	141.91	119.37	147.87	141.18	123.42	115.39	186.27	168.9	173.02	178.97	162.43	151.9	153.93	138.3	123.72	129.93	103.99	137.84
ACADVL	100	4667.7	5553.08	2803.18	3069.79	4994.47	4436.54	2602.87	2806.46	4041.14	3513.83	2856.15	2115.18	4521.21	4292.93	2676.11	3126.18	4046.56	4072.66	2041.76	2552.6	4033.52	2388.28	2544.67	2037.13	5086.82	5416.05	4118.22	4263.51	5328.66	5192.52	3969.7	3949.81	4758.58	2827.23	3914.81	3067.54
ACOT2	100	252.91	276.54	198.81	209.17	307.26	315.67	234.04	296.23	272	246.03	253.69	241.73	246.2	208.91	228.34	193.68	214.23	195.4	234.04	212.22	318.74	272.21	274.39	280.7	220.42	260.02	216.47	199.59	254.66	279.49	265.64	213.44	249.25	176.7	240.6	205.46
ACSF2	97.22	89.26	99.01	75.68	87.15	112.62	102.63	87.19	78.81	69.39	107.24	79.1	50.12	72.31	81.75	71.93	89.34	74.81	64.37	49.77	70.3	83.79	53.04	64.87	64.1	79.17	62.23	87.65	87.14	112.88	85.06	98.52	77.32	70.05	14.62	71.38	65.02
ACSL5	100	691.79	628.2	743.92	586.84	694.08	530.27	789.3	625.97	694.8	804.33	818.94	875.55	457.97	557.48	674.47	541.49	510.07	595.38	712.71	604.83	612.01	895.41	799.62	889.35	442.4	533.38	538.88	498.5	455.64	472.71	519.85	528.17	603.12	888.71	667.65	685.29
ACTN1	100	381.85	344.83	364.91	350.56	441.91	384.1	393.73	368.7	631.89	321.73	697.4	181.3	234.15	207.78	281.14	317.8	244.83	209.95	276.4	348.17	489.61	126.36	547.05	168.02	450.16	488.93	473.33	514.43	547.87	499.44	464.44	535.79	799.62	265.05	750.72	202.86
ACVR1B	91.67	49.59	56.33	21.88	40.67	57.53	51.32	40.38	33.52	41.63	195.56	58.84	44.22	16.88	27.25	33.66	32.73	81.61	33.72	65.66	50.4	46	43.68	38.46	28.34	48.12	82.23	18.25	19.68	42.67	52.25	29.91	27.23	34.57	129.93	24.61	74.12
ACVR1C	77.78	42.15	69.99	21.88	67.79	41.62	15.62	30.29	20.84	44.41	141.94	46.3	28.01	32.71	32.93	18.75	25.5	18.38	30.65	33.89	25.86	27.11	42.12	24.12	17.38	63.64	48.89	27.44	27.17	30.28	30.38	23.75	23.96	20.92	140.32	27.69	33.81
ACVR2A	77.78	42.15	46.09	21.88	44.55	50.19	37.32	22.94	20.84	32.38	59.93	20.5	35.38	32.71	31.79	18.75	25.5	98.61	36.78	37.07	24.38	32.86	41.34	24.12	17.38	37.25	57.78	29.73	30.92	33.04	47.39	43.98	46.83	25.47	103.94	24.25	66.32
ADAR	100	1993.53	2244.79	1654.59	1334.44	2194.87	2326.35	1666.72	1684.06	2764.41	4551.58	2314.05	2874.28	1816.4	1784.84	1468.4	1451.24	1611.82	1686.53	1446.6	1537.27	2121.09	2516.2	1862.72	2118.1	2196.48	2309.1	2041.96	2084.9	2097.88	2008.71	1918.44	1825.17	3815.23	5316.65	3530.83	4732
ADD1	100	2393.98	2598.15	1718.72	1805.07	2390.73	2303.02	1715.36	1694.02	1830.91	2138.58	1452.67	1714.25	2007.51	2111.84	1667.04	1644.93	2244.31	2232.11	1640.4	1687.15	2159.7	1903.14	1609	1760.48	2177.85	2322.44	1800.34	1680.1	1962.97	2102.28	1709.09	1640.04	1640.17	2120.42	1415.29	2097.48
ADORA2A	100	109.1	131.44	44.89	112.33	130.98	119.74	78.93	108.71	133.22	164.02	120.57	88.44	148.07	87.43	42.9	54.56	95.21	64.37	57.19	81.57	133.9	62.4	80.36	69.5	107.11	144.46	84.61	82.46	121.14	131.24	94.12	100.19	107.34	166.31	87.99	94.93
AFDN	100	256.63	174.12	147.5	85.22	268.09	195.94	178.05	146.76	215.56	233.41	226.68	148.87	254.81	233.89	104.27	91.38	316.24	255.93	109.08	125.34	226.73	278.45	157.86	139	119.53	162.24	125	105.88	117.01	109.37	133.7	127.41	127.36	218.28	143.37	214.56
AHR	100	1590.61	1191.53	1194.77	821.19	1488.55	1326.45	910.45	745.55	1037.12	1085.06	824.72	708.99	1193.14	1328.41	1086.28	925.44	1377.19	1512.59	1011.35	815.06	1245.38	1401.62	1086.64	835.37	984.15	1102.32	1361.31	1162.86	740.59	851.85	1252.57	1012.77	831.45	945.88	798.71	864.74
AKT1	100	410.36	351.66	472.65	478.38	438.24	384.1	513.97	516.36	439.46	533.07	508.34	642.66	390.83	365.6	506.18	436.46	333.25	328.72	442.66	425.77	445.25	485.14	519.5	532.39	397.38	420.04	461.14	467.58	406.09	399.8	497.86	510.74	437.56	488.53	487.35	583.86
AKT2	100	968.25	1024.24	884.37	921.9	1082.13	961.02	931.56	927.64	971.43	1170.22	974.23	958.09	867.74	864.04	912.72	927.49	914.73	916.44	875.8	908.57	959.5	1093.53	1063.68	1070.86	900.32	995.65	1047.28	983.89	988.37	1003.75	960.54	882.09	1112.55	1081	1118.08	1162.52
ALDH1L1	0	18.62	17.12	21.88	16.75	19.62	15.62	21.25	16.12	21.88	18.62	20.5	15.12	16.88	18.5	18.75	25.5	18.38	23.62	19.5	24.38	19	22.5	24.12	17.38	18.12	17.75	18.25	18.12	16.12	20.12	23.75	16.12	19.25	14.62	24.25	20.38
ALDH1L2	5.56	18.62	17.12	21.88	16.75	19.62	15.62	21.25	16.12	21.88	18.62	20.5	15.12	16.88	22.71	18.75	25.5	18.38	23.62	19.5	24.38	20.54	22.5	24.12	17.38	18.12	17.75	18.25	18.12	16.12	20.12	23.75	16.12	19.25	14.62	24.25	20.38
ALDH3A2	100	513.26	558.21	512.41	495.81	564.33	547.38	553.43	500.05	755.86	564.61	603.83	551.27	359.84	373.55	463.29	376.45	370.65	431.4	473.37	410.51	565.19	492.16	570.01	511.48	521.57	504.49	452.75	416.04	473.54	480	415.18	438.87	670.44	301.43	522.43	364.1
ALDH8A1	72.22	42.15	61.45	21.88	32.93	33.05	38.88	21.25	28.99	24.05	18.62	24.11	28.01	56.82	48.82	33	26.6	18.38	29.88	39.18	24.38	32.86	30.42	25.26	26.99	48.12	55.56	28.2	30.92	16.12	26.73	23.75	22.87	25.47	14.62	24.25	20.38
ALDOA	100	8162.58	8811.87	9488.89	8560.54	9498.05	9168.54	9289.93	9632.39	11226.9	8037.02	10318.2	9810.88	5912.35	7109.85	7642.93	7127.33	6471.09	6550.73	7423.62	7482.73	10225.9	9489.96	9317.06	9593.21	9335.41	9867.57	9135.08	9482.79	10836.3	11125.1	10079.5	10722.3	13648	8377.76	11873	10240.3
ALDOC	100	1926.59	2610.1	1330.09	1317.01	2275.67	2699.56	1338.15	1784.61	1166.64	2002.95	1050.44	1081.91	1065.74	1131.99	535.88	610.37	948.73	734.84	396.07	613.45	1221.56	1125.5	754.85	728.08	1867.39	2031.3	1260.69	1340.9	2680.16	2821.68	1577.15	1692.31	1657.45	2489.42	1565.43	1901.12
ANGPT2	0	18.62	17.12	21.88	16.75	19.62	15.62	21.25	16.12	21.88	18.62	20.5	15.12	16.88	18.5	18.75	25.5	18.38	23.62	19.5	24.38	19	22.5	24.12	17.38	18.12	17.75	18.25	18.12	16.12	20.12	23.75	16.12	19.25	14.62	24.25	20.38
APC	100	107.86	97.3	71.19	60.04	116.29	101.08	97.29	80.62	78.64	107.24	69.45	75.17	96.42	91.97	86.45	95.48	91.81	81.22	69.89	74.94	84.61	89.7	88.4	83.67	82.27	88.9	84.61	92.77	89.48	88.71	87.08	83.85	80.96	166.31	91.69	91.03
ARAF	100	66.95	102.42	66.06	71.66	112.62	73.09	86.27	66.13	77.71	167.17	81.99	113.5	92.97	88.56	73.25	72.97	129.22	95.78	80.48	80.91	78.04	97.5	74.05	86.37	80.72	100.01	93.75	98.39	81.22	94.79	97.64	121.97	93.7	124.73	81.23	149.54
AREG	13.89	27.27	17.12	21.88	16.75	19.62	31.1	21.25	16.12	21.88	18.62	20.5	15.12	30.99	18.5	18.75	25.5	18.38	23.62	24.36	24.38	19	22.5	24.12	17.38	18.12	17.75	18.25	18.12	16.12	20.12	23.75	16.12	19.25	14.62	24.25	31.21
ATG14	100	239.27	259.47	89.78	143.32	217.9	255.03	97.29	121.39	132.3	305.96	113.82	106.13	156.68	144.2	92.39	145.26	255.04	182.37	133.43	135.95	172.51	156.77	124.56	107.29	198.69	222.24	159.3	141.49	177.58	189.57	153.93	148.1	109.16	285.84	123.07	144.34
ATG7	100	292.58	264.6	244.34	236.29	265.64	194.38	222.11	208.36	289.58	293.34	256.58	224.05	242.76	250.92	223.72	250.29	227.83	265.89	290.17	236.09	262.88	287.03	284.72	253.71	262.34	306.69	316.32	323.28	253.29	266.13	292.91	286.41	308.38	322.22	276.9	289.98
ATP5MF	100	2012.13	1937.52	1889.95	2072.35	1632.99	1282.91	1705.26	1365.18	2036.3	1126.07	2034.32	1277.95	1301.61	1789.38	2066.32	2134.58	1754.64	1767.76	1799.25	1931.2	2339.61	2024.82	2164.66	1799.61	2179.4	2306.88	1888.75	1828.15	1609.2	1685.47	1651.92	1870.91	2022.24	826.34	1878.64	1174.22
ATP5MG	100	855.43	897.92	881.81	906.41	883.82	836.61	838.87	868.75	816	634	747.56	890.29	690.41	801.59	824.94	805.41	775.31	751.7	844.03	830.31	904.46	772.18	727.87	838.74	985.7	977.87	883.4	851.76	923.67	1021.98	949.98	1017.13	701.37	472.94	729.18	713.9
ATP5PD	100	937.26	937.18	870.9	844.43	1050.31	998.34	890.26	991.05	905.74	1050.36	726.34	909.45	884.96	938.97	811.74	802	877.32	859.74	764.6	834.29	1098.33	909.45	788.72	871.13	914.29	1015.65	895.6	863.95	1035.17	1068.15	1008.04	968.12	830.54	852.33	726.1	929.76
ATP6V1F	100	1562.1	1693.41	1657.16	1617.21	1735.82	1659.23	1568.51	1734.79	1560.76	1659.13	1673.56	1726.04	1410.08	1621.35	1515.91	1447.83	1400.99	1322.56	1491.08	1513.39	1654.48	1565.41	1537.25	1487.87	1446.72	1573.48	1455.82	1400.87	1488.06	1583.4	1556.92	1572.52	1571.94	1351.25	1521.74	1553.93
AURKA	100	626.08	517.24	753.54	753.4	615.74	373.21	762.69	707.5	867.81	438.44	664.6	675.09	545.78	580.19	700.87	726.3	625.69	583.89	630.11	685.73	821.49	688.72	734.18	746.97	686.11	715.62	676.08	695.28	587.79	605.17	661.47	689.34	708.65	311.83	609.19	556.55
B3GAT1	2.78	18.62	17.12	21.88	16.75	19.62	15.62	21.25	16.12	21.88	18.62	20.5	15.12	16.88	18.5	18.75	25.5	18.38	23.62	19.5	24.38	19	27.3	24.12	17.38	18.12	17.75	18.25	18.12	16.12	20.12	23.75	16.12	19.25	14.62	24.25	20.38
BATF	100	452.51	460.91	695.18	470.64	532.5	457.18	611.25	519.98	351.56	482.6	473.61	586.65	452.81	597.22	584.06	526.49	540.67	590.02	591.98	587.58	408.28	614.62	509.16	621.46	434.64	491.16	485.53	438.53	480.42	498.23	460.92	451.94	345.68	363.8	477.51	494.14
BATF3	100	1332.74	385.8	2767.27	1921.28	1197.2	415.2	1609.81	1529.15	1129.63	1126.07	2661.3	3959.14	976.21	1598.64	2988.27	2308.49	1026.94	1469.68	2659.16	1943.8	1211.7	3138.62	3047.52	3143.76	481.21	511.16	1807.2	1796.3	492.81	509.17	1566.59	1669.44	738.67	498.92	1875.56	1733.38
BCL2	100	507.06	561.62	419.42	356.37	519.03	489.84	441.46	433.02	286.8	1015.67	340.5	607.28	440.76	438.26	372.21	351.9	370.65	367.04	385.48	320.98	216.05	506.2	290.46	437.25	437.74	484.49	352.9	371.07	430.86	443.55	396.71	384.42	306.56	1055.02	335.98	778.91
BCL2L1	100	921.14	725.5	565.64	486.13	1012.36	793.07	599.32	533.57	688.33	794.87	625.05	604.34	836.75	896.96	579.44	500.57	1166.36	1236.74	654.46	659.87	650.62	618.52	509.74	480.44	715.6	773.4	684.46	671.85	812.17	881.02	723.92	699.14	518.52	514.51	502.12	756.81
BCL6	100	123.98	167.29	51.31	92.97	164.03	149.28	43.14	105.99	77.71	315.42	52.09	58.96	136.02	118.08	44.22	75.02	108.82	91.95	39.18	70.3	77.22	80.34	45.35	30.36	102.45	124.46	89.18	91.83	119.76	113.01	78.29	92.57	72.77	249.46	62.76	133.94
BID	86.11	30.99	34.14	21.88	56.17	31.83	35.77	32.12	38.95	32.38	107.24	20.5	54.54	46.49	27.25	26.4	25.92	85.01	23.62	36.01	31.83	27.11	54.6	24.12	53.98	68.3	53.34	32.01	30.92	52.31	49.82	33.43	32.67	23.65	135.13	24.25	70.22
BLK	75	30.99	17.12	21.88	34.86	48.97	26.44	34.88	17.21	21.88	63.08	27.97	32.43	43.04	28.38	31.02	25.5	112.22	30.65	41.3	24.38	22.18	34.32	26.98	22.27	52.78	42.23	24.39	21.55	16.12	37.67	23.75	21.78	20.01	14.62	24.25	36.41
BTBD6	100	143.81	126.32	139.17	83.28	165.26	164.83	151.44	144.04	146.18	173.48	96.46	116.45	148.07	186.2	139.91	120.71	163.22	148.65	162.03	145.9	155.26	136.5	135.47	148.45	167.65	184.46	163.11	167.73	176.2	184.71	165.37	137.21	158.29	181.9	124.3	174.25
BUB1	100	1119.5	991.8	1320.47	1274.4	1031.94	765.08	1270.23	1237.45	1497.85	548.84	1435.31	1056.85	864.3	1077.49	1323.21	1312.12	1003.14	1149.39	1230.56	1224.9	1651.2	1077.93	1407.52	1296.23	1342.72	1306.79	1250.79	1294.98	1160.44	1153.22	1177.8	1253.44	1414.56	478.14	1358.06	907.65
C3	16.67	23.56	17.12	21.88	16.75	19.62	15.62	21.25	16.31	21.88	18.62	25.08	26.53	16.88	18.5	18.75	25.5	18.38	23.62	24.36	24.38	19	22.5	24.12	17.38	18.12	17.75	18.25	18.12	16.12	20.12	23.75	20.69	19.25	14.62	24.25	20.38
CALM1	100	647.15	621.37	696.47	685.62	654.91	550.49	699.36	713.85	622.64	861.11	658.81	692.78	628.42	634.69	652.03	611.05	724.3	689.63	720.12	712.26	702.37	821.31	676.21	738.87	554.16	662.28	630.35	535.98	547.87	605.17	591.1	605.49	556.73	982.26	549.5	720.4
CARD10	5.56	18.62	17.12	21.88	16.75	19.62	15.62	21.25	16.12	21.88	18.62	25.08	15.12	16.88	18.5	18.75	25.5	18.38	23.62	21.18	24.38	19	22.5	24.12	17.38	18.12	17.75	18.25	18.12	16.12	20.12	23.75	16.12	19.25	14.62	24.25	20.38
CASP3	100	1697.23	1756.57	1704.61	1692.74	1549.75	1523.94	1736.47	1544.55	1147.21	725.48	1130.5	1089.28	1162.15	1253.48	1711.92	1847.47	1152.76	1312.6	1609.69	1848.3	1185.41	1141.1	1399.48	1278.02	2302.03	2357.99	1708.87	1739.14	2183.22	2302.79	1591.22	1783.79	1202.61	530.11	1139	747.71
CASP8	100	1174.05	1271.76	650.93	788.27	998.89	766.64	646.13	611.48	707.75	1763.22	708.01	652.98	828.14	791.37	653.35	739.26	778.71	865.87	665.05	602.17	676.09	943.77	675.63	737.52	990.35	1126.77	862.06	856.45	710.3	754.64	727.44	656.67	791.43	2276.34	756.26	1279.55
CBR4	100	618.64	616.25	564.36	540.36	558.21	433.86	473.58	453.85	453.33	356.43	506.41	474.62	566.44	657.39	696.25	632.19	567.88	616.07	565.51	531.88	553.68	550.66	602.16	588.4	599.18	648.95	592.24	598.77	534.11	585.72	490.83	533.61	481.22	384.59	462.74	383.61
CCL1	94.44	59.51	59.75	32.07	38.74	269.31	220.82	46.81	82.44	112.87	18.62	82.95	86.97	573.33	713.03	80.51	106.39	1339.79	1658.95	181.09	409.85	336.81	189.53	82.66	72.2	152.12	240.02	429.89	396.37	529.98	639.19	900.73	821.11	68.23	14.62	97.22	105.33
CCL11	47.22	18.62	17.12	21.88	16.75	31.83	15.62	21.25	16.31	22.2	85.16	27.97	23.58	16.88	18.5	18.75	25.5	81.61	23.62	36.01	24.38	28.75	27.3	24.12	17.38	45.02	51.12	18.25	18.12	24.78	26.73	23.75	22.87	19.25	77.96	24.25	28.61
CCL13	2.78	18.62	17.12	21.88	16.75	19.62	15.62	21.25	16.12	21.88	18.62	20.5	15.12	29.27	18.5	18.75	25.5	18.38	23.62	19.5	24.38	19	22.5	24.12	17.38	18.12	17.75	18.25	18.12	16.12	20.12	23.75	16.12	19.25	14.62	24.25	20.38
CCL14	0	18.62	17.12	21.88	16.75	19.62	15.62	21.25	16.12	21.88	18.62	20.5	15.12	16.88	18.5	18.75	25.5	18.38	23.62	19.5	24.38	19	22.5	24.12	17.38	18.12	17.75	18.25	18.12	16.12	20.12	23.75	16.12	19.25	14.62	24.25	20.38
CCL15	5.56	18.62	17.12	21.88	16.75	19.62	15.62	21.25	16.12	21.88	63.08	20.5	15.12	16.88	18.5	18.75	25.5	71.41	23.62	19.5	24.38	19	22.5	24.12	17.38	18.12	17.75	18.25	18.12	16.12	20.12	23.75	16.12	19.25	14.62	24.25	20.38
CCL16	0	18.62	17.12	21.88	16.75	19.62	15.62	21.25	16.12	21.88	18.62	20.5	15.12	16.88	18.5	18.75	25.5	18.38	23.62	19.5	24.38	19	22.5	24.12	17.38	18.12	17.75	18.25	18.12	16.12	20.12	23.75	16.12	19.25	14.62	24.25	20.38
CCL17	55.56	152.49	17.12	28.86	16.75	142	27.99	21.25	18.12	471.84	189.25	66.56	1221.94	16.88	23.84	18.75	25.5	18.38	23.62	21.18	24.38	26.29	62.4	29.28	32.39	18.12	17.75	18.25	18.12	16.12	20.12	23.75	18.51	24.56	155.91	33.84	218.46
CCL18	75	28.51	32.43	21.88	44.55	35.5	27.99	44.05	19.93	26.83	85.16	32.8	29.48	39.6	26.11	19.14	25.5	91.81	25.29	36.01	26.53	22.18	26.52	24.12	17.54	18.12	40	19.06	18.12	16.12	27.95	23.75	19.6	24.56	77.96	24.25	20.38
CCL19	16.67	27.27	17.12	21.88	34.86	30.6	15.62	21.25	16.12	21.88	18.62	20.5	33.9	16.88	18.5	18.75	25.5	18.38	23.62	33.89	24.38	19	22.5	24.12	17.38	18.12	17.75	18.25	18.12	16.12	20.12	23.75	16.12	19.25	93.55	24.25	20.38
CCL2	5.56	18.62	17.12	21.88	16.75	19.62	15.62	21.25	16.12	21.88	18.62	22.19	15.12	16.88	18.5	18.75	25.5	18.38	23.62	19.5	24.38	19	22.5	24.12	17.54	18.12	17.75	18.25	18.12	16.12	20.12	23.75	16.12	19.25	14.62	24.25	20.38
CCL20	33.33	18.62	30.73	21.88	16.75	24.48	15.62	21.25	16.12	25.9	75.7	20.5	15.12	34.43	31.79	18.75	25.5	91.81	32.18	27.53	24.38	19	35.88	24.12	17.38	18.12	17.75	18.25	18.12	16.12	29.16	23.75	16.12	19.25	93.55	24.25	20.38
CCL21	0	18.62	17.12	21.88	16.75	19.62	15.62	21.25	16.12	21.88	18.62	20.5	15.12	16.88	18.5	18.75	25.5	18.38	23.62	19.5	24.38	19	22.5	24.12	17.38	18.12	17.75	18.25	18.12	16.12	20.12	23.75	16.12	19.25	14.62	24.25	20.38
CCL22	94.44	275.23	237.28	80.16	185.93	264.41	258.14	46.81	178.46	132.3	91.47	116.72	79.6	182.5	151.01	126.71	292.57	153.02	137.93	54.01	148.55	71.47	22.5	72.33	17.38	586.76	535.6	520.59	615.63	507.95	506.74	447.72	548.86	70.96	83.15	164.91	54.62
CCL23	30.56	28.51	17.12	80.81	38.74	30.6	15.62	187.23	54.35	21.88	18.62	20.5	41.27	16.88	18.5	21.78	25.5	18.38	23.62	30.71	30.51	19	22.5	24.12	17.38	18.12	17.75	18.25	18.12	16.12	20.12	23.75	25.05	19.25	14.62	24.25	20.38
CCL24	13.89	18.62	17.12	21.88	16.75	19.62	15.62	21.25	17.21	21.88	18.62	20.5	26.53	16.88	22.71	18.75	25.5	18.38	23.62	19.5	24.38	19	22.5	24.12	17.38	18.12	17.75	18.25	18.12	16.12	20.12	23.75	21.78	19.25	14.62	24.25	32.51
CCL25	72.22	26.03	32.43	21.88	38.74	30.6	43.54	22.03	21.74	30.53	72.55	20.5	47.17	34.43	27.25	18.75	25.5	18.38	26.05	28.59	24.38	22.18	29.64	24.12	24.97	37.25	17.75	18.29	21.55	28.91	30.38	29.03	25.05	39.12	14.62	24.25	54.62
CCL26	0	18.62	17.12	21.88	16.75	19.62	15.62	21.25	16.12	21.88	18.62	20.5	15.12	16.88	18.5	18.75	25.5	18.38	23.62	19.5	24.38	19	22.5	24.12	17.38	18.12	17.75	18.25	18.12	16.12	20.12	23.75	16.12	19.25	14.62	24.25	20.38
CCL27	0	18.62	17.12	21.88	16.75	19.62	15.62	21.25	16.12	21.88	18.62	20.5	15.12	16.88	18.5	18.75	25.5	18.38	23.62	19.5	24.38	19	22.5	24.12	17.38	18.12	17.75	18.25	18.12	16.12	20.12	23.75	16.12	19.25	14.62	24.25	20.38
CCL28	100	210.76	238.99	124.41	137.51	213	213.04	125.74	133.17	148.03	214.49	106.1	120.87	134.29	118.08	120.77	140.49	139.42	147.12	118.61	146.56	168.41	118.56	119.97	117.41	231.29	191.13	190.55	180.85	207.86	182.28	207.59	181.86	141.91	181.9	164.3	145.64
CCL3/L1	100	490.94	85.35	3921.64	1665.62	1241.27	241.03	11721.2	6017.86	318.26	413.21	3159.99	3571.48	413.21	858.36	2505.85	1586.96	969.13	1697.26	5515.29	7888.6	249.73	591.22	2403.46	1171.4	83.82	111.12	254.58	425.41	312.48	289.22	1301.83	1608.46	251.07	103.94	654.72	918.05
CCL4/L1	100	195.88	71.7	2459.44	1148.51	498.22	144.62	9155.01	4151.72	113.8	271.27	1425.66	2356.91	204.88	520.01	1305.39	1112.3	669.89	1483.47	3978.68	7980.78	124.87	417.29	1055.06	1211.89	91.58	137.79	279.73	530.36	223	178.63	927.99	1270.87	92.79	83.15	289.83	1403.09
CCL5	100	5156.16	1329.8	10177	5606.96	4812.07	1314.01	9546.91	6755.26	1826.29	2334.14	4046.45	6824.57	2906.24	5666.76	8090.38	5999.34	3230.45	5343.88	7429.97	7021.82	2503.08	4222.01	4507.27	4442.69	1130.06	1591.26	2326.26	2649	1013.15	1359.8	2310.75	2590.74	953.35	1626.7	2153.7	3904.97
CCL7	0	18.62	17.12	21.88	16.75	19.62	15.62	21.25	16.12	21.88	18.62	20.5	15.12	16.88	18.5	18.75	25.5	18.38	23.62	19.5	24.38	19	22.5	24.12	17.38	18.12	17.75	18.25	18.12	16.12	20.12	23.75	16.12	19.25	14.62	24.25	20.38
CCL8	8.33	18.62	17.12	21.88	16.75	30.6	15.62	21.25	16.12	21.88	18.62	20.5	15.12	43.04	18.5	18.75	25.5	18.38	23.62	19.5	24.38	19	22.5	24.12	17.38	18.12	17.75	18.25	18.12	16.12	20.12	23.75	18.51	19.25	14.62	24.25	20.38
CCNC	100	711.62	662.34	983.78	817.32	711.22	618.91	886.59	772.73	858.56	668.7	1125.67	958.09	576.77	714.16	1037.45	829.28	669.89	658.21	911.8	870.1	828.06	1057.65	1160.11	1037.8	731.12	697.84	787.36	772.12	649.74	725.47	802.21	881	817.81	561.29	924.24	621.57
CCR2	100	92.98	134.86	125.06	187.87	108.95	97.97	169.79	206.54	144.33	154.56	131.18	103.18	58.54	61.31	56.76	75.02	71.41	55.17	60.36	78.26	74.76	99.84	63.14	97.84	232.84	308.92	157.02	124.63	216.12	262.48	140.74	126.32	60.04	337.81	83.69	165.15
CCR4	100	2555.15	1724.14	1633.43	739.85	3225.59	2682.45	952.67	643.19	1272.11	1577.12	483.26	975.78	1859.45	2526.26	1062.53	1027.74	2887	3357.74	1121.48	1023.96	1685.7	2677.65	1018.9	1455.48	2236.83	2726.92	2941.36	2663.99	2689.8	3357.58	3384.76	3124.35	1753.88	1730.64	1580.81	2235.31
CCR5	100	80.58	112.67	338.61	228.54	89.36	82.42	284.52	245.5	54.59	138.79	84.88	252.05	103.3	98.78	299.62	227.78	115.62	102.68	309.23	258.64	59.15	103.74	123.99	242.92	159.88	137.79	70.12	74.96	89.48	103.29	64.21	72.96	40.03	197.49	33.84	172.95
CCR6	58.33	18.62	17.12	33.35	16.75	19.62	29.55	26.62	26.27	21.88	132.48	30.87	48.64	30.99	24.98	22.44	25.5	18.38	26.82	22.24	24.38	20.54	71.76	24.12	34.41	32.6	17.75	18.29	18.12	16.12	20.12	23.75	18.51	19.25	150.72	31.38	28.61
CCR7	100	2687.8	3077.84	773.42	828.94	2721.25	3139.63	353.35	701.16	1727.29	2759.96	1040.79	1540.32	2696.2	2677.26	721.33	917.26	2315.72	2395.32	522.09	614.11	1803.99	1514.71	926.48	944.68	2072.29	2055.74	1301.85	1300.6	1657.38	1772.97	986.05	1024.75	1600.14	2317.92	1365.44	2374.45
CCR8	100	247.95	307.27	67.98	100.71	315.83	377.88	49.56	124.11	110.1	164.02	80.06	54.54	142.9	113.54	43.56	47.06	166.62	134.1	54.01	67.64	222.62	91.26	84.96	60.05	613.15	693.4	665.41	579.09	597.43	675.65	747.67	653.4	171.02	155.91	283.06	488.93
CD101	27.78	26.03	35.85	21.88	16.75	19.62	15.62	21.25	27.18	21.88	18.62	20.5	15.12	16.88	18.5	18.75	25.5	18.38	23.62	19.5	24.38	19	22.5	24.12	24.29	35.7	17.75	23.63	41.23	16.12	25.52	23.75	35.94	19.25	14.62	24.25	27.31
CD14	47.22	24.8	17.12	21.88	40.67	19.62	24.88	26.62	24.46	21.88	72.55	26.04	67.8	16.88	23.84	20.46	25.5	18.38	23.62	19.5	24.38	20.54	29.64	24.12	21.59	18.12	17.75	18.25	18.12	16.12	20.12	23.75	26.14	20.92	114.34	24.25	32.51
CD160	47.22	18.62	17.12	44.89	77.47	19.62	15.62	35.79	52.54	21.88	18.62	24.11	156.24	16.88	18.5	24.42	31.37	18.38	23.62	41.3	29.18	19	22.62	24.12	98.52	18.12	17.75	28.96	34.67	16.12	20.12	26.39	40.29	19.25	14.62	24.25	55.92
CD163	0	18.62	17.12	21.88	16.75	19.62	15.62	21.25	16.12	21.88	18.62	20.5	15.12	16.88	18.5	18.75	25.5	18.38	23.62	19.5	24.38	19	22.5	24.12	17.38	18.12	17.75	18.25	18.12	16.12	20.12	23.75	16.12	19.25	14.62	24.25	20.38
CD19	8.33	18.62	17.12	21.88	16.75	19.62	15.62	21.25	18.12	21.88	18.62	20.5	36.85	29.27	18.5	18.75	25.5	18.38	23.62	19.5	24.38	19	22.5	24.12	17.38	18.12	17.75	18.25	18.12	16.12	20.12	23.75	16.12	19.25	14.62	24.25	20.38
CD1A	0	18.62	17.12	21.88	16.75	19.62	15.62	21.25	16.12	21.88	18.62	20.5	15.12	16.88	18.5	18.75	25.5	18.38	23.62	19.5	24.38	19	22.5	24.12	17.38	18.12	17.75	18.25	18.12	16.12	20.12	23.75	16.12	19.25	14.62	24.25	20.38
CD1D	0	18.62	17.12	21.88	16.75	19.62	15.62	21.25	16.12	21.88	18.62	20.5	15.12	16.88	18.5	18.75	25.5	18.38	23.62	19.5	24.38	19	22.5	24.12	17.38	18.12	17.75	18.25	18.12	16.12	20.12	23.75	16.12	19.25	14.62	24.25	20.38
CD200	83.33	83.06	126.32	21.88	42.61	106.5	122.85	21.25	28.99	122.12	88.32	60.77	29.48	98.14	95.37	19.14	27.28	91.81	68.96	19.5	27.19	106.79	32.76	28.13	17.38	62.09	53.34	32.01	31.86	89.48	93.57	34.3	35.94	80.96	14.62	87.99	20.38
CD209	2.78	18.62	17.12	21.88	16.75	19.62	15.62	21.25	16.12	21.88	18.62	20.5	15.12	16.88	18.5	18.75	25.5	18.38	23.62	19.5	24.38	19	22.5	24.12	17.38	18.12	17.75	18.25	18.12	16.12	26.73	23.75	16.12	19.25	14.62	24.25	20.38
CD22	0	18.62	17.12	21.88	16.75	19.62	15.62	21.25	16.12	21.88	18.62	20.5	15.12	16.88	18.5	18.75	25.5	18.38	23.62	19.5	24.38	19	22.5	24.12	17.38	18.12	17.75	18.25	18.12	16.12	20.12	23.75	16.12	19.25	14.62	24.25	20.38
CD244	55.56	18.62	17.12	39.76	63.91	19.62	15.62	47.73	33.52	21.88	18.62	35.69	56.01	37.88	38.6	53.46	30.01	18.38	23.62	63.54	34.49	19	39.78	58.55	66.13	18.12	17.75	31.25	31.86	16.12	20.12	25.51	25.05	19.25	14.62	24.25	39.01
CD247	100	1537.3	1946.05	724.04	863.8	1544.86	1732.32	689.26	885.97	970.5	1564.51	568.14	734.05	1348.1	1180.81	680.41	780.86	1145.96	1101.88	662.94	704.3	1123.8	864.99	625.12	676.12	1660.94	1609.04	972.58	936.1	1453.65	1448.51	953.5	972.48	943.35	1559.14	617.19	1032.48
CD27	100	979.41	1536.36	361.7	857.99	1046.63	1492.84	383.64	940.32	396.9	331.2	472.65	156.24	816.09	556.34	258.04	603.55	591.68	357.84	200.15	524.58	462.5	90.48	354.18	128.21	1030.71	1100.1	612.05	636.25	1161.82	1218.84	674.66	767.75	353.87	343.01	428.28	158.64
CD274	97.22	64.47	51.21	21.88	46.48	61.21	52.87	33.04	22.65	39.78	113.55	40.51	35.38	67.15	57.91	31.02	34.78	91.81	59	41.3	38.46	45.18	53.04	29.85	33.06	52.78	77.78	43.45	45.91	42.67	43.75	36.06	34.85	50.03	140.32	44.3	62.42
CD276	19.44	18.62	17.12	21.88	16.75	19.62	15.62	21.25	16.12	66.61	18.62	45.34	15.12	16.88	18.5	18.75	25.5	18.38	23.62	19.5	24.38	68.18	22.62	40.76	17.38	18.12	17.75	18.25	18.12	16.12	20.12	23.75	16.12	76.41	14.62	45.54	20.38
CD28	100	546.73	826.22	134.03	245.97	577.79	676.44	132.16	198.39	290.5	611.92	133.11	66.33	375.33	338.35	84.47	208.68	472.67	271.26	60.36	142.59	324.49	188.75	80.94	113.36	701.63	780.07	310.98	297.04	669.01	678.08	286.75	275.52	295.65	634.05	145.22	197.65
CD300C	2.78	18.62	17.12	21.88	16.75	19.62	15.62	21.25	16.12	21.88	18.62	20.5	15.12	16.88	18.5	18.75	25.5	18.38	23.62	19.5	24.38	19	22.5	24.12	19.57	18.12	17.75	18.25	18.12	16.12	20.12	23.75	16.12	19.25	14.62	24.25	20.38
CD300E	0	18.62	17.12	21.88	16.75	19.62	15.62	21.25	16.12	21.88	18.62	20.5	15.12	16.88	18.5	18.75	25.5	18.38	23.62	19.5	24.38	19	22.5	24.12	17.38	18.12	17.75	18.25	18.12	16.12	20.12	23.75	16.12	19.25	14.62	24.25	20.38
CD300LF	2.78	18.62	17.12	21.88	16.75	19.62	15.62	21.25	16.12	21.88	18.62	20.5	15.12	16.88	18.5	18.75	25.5	18.38	23.62	19.5	24.38	19	22.5	24.12	17.38	18.12	17.75	18.25	18.12	16.12	20.12	23.75	16.12	19.25	77.96	24.25	20.38
CD33	0	18.62	17.12	21.88	16.75	19.62	15.62	21.25	16.12	21.88	18.62	20.5	15.12	16.88	18.5	18.75	25.5	18.38	23.62	19.5	24.38	19	22.5	24.12	17.38	18.12	17.75	18.25	18.12	16.12	20.12	23.75	16.12	19.25	14.62	24.25	20.38
CD38	100	2102.63	2941.27	920.93	1568.79	1804.37	2357.45	1199.56	1808.17	1940.08	693.93	1083.23	514.42	1244.8	982.12	835.5	1326.44	873.92	583.89	498.79	967.59	1354.64	218.39	536.72	329.29	3033.15	2964.72	1698.2	1786.92	2609.96	2478.99	1624.65	1759.83	2551.67	608.06	1670.04	686.59
CD3D	100	5742.57	6969.95	5012.51	5372.61	6631.13	7195.19	5765.59	7506.25	4443.59	5251.82	4172.81	4262.78	4617.62	4667.61	4364.28	4486.72	4315.2	4114.04	3588.96	4938.75	5100.64	3973.19	3601.46	3676.15	5432.98	5373.83	4924.63	4663.62	5941.23	6165.89	5857.36	6026.54	3124.78	4209.67	3004.1	4421.22
CD3E	100	2199.33	2714.23	2055.41	2047.17	2540.08	2906.38	2271.54	2685.98	2045.55	3113.24	2055.54	2079.8	2229.61	2220.83	1930.37	1993.41	1962.07	1977.71	1610.74	2053.89	2365.89	2056.79	1788.1	2028.36	2368.78	2431.33	2185.25	2149.56	2682.91	2672.21	2414.54	2452.43	1904.89	3159.85	1890.95	2921.9
CD3G	100	2193.14	2591.33	2213.82	2225.35	2448.27	2489.63	2375.26	2857.19	2160.27	2652.72	2074.83	2290.58	1952.42	1917.68	1958.74	2114.12	1883.86	1700.32	1808.78	2116.89	2236.1	2008.44	1788.67	2022.29	2449.5	2520.23	2451.26	2317.29	2655.38	2619.96	2692.5	2665.88	1830.29	2484.22	1766.65	2479.78
CD4	91.67	1480.27	1551.72	21.88	58.1	1670.94	1606.36	29.37	18.12	1469.17	1346.86	31.83	33.9	1210.36	1395.4	18.75	34.78	1264.97	1285.78	38.12	30.51	1568.23	1359.5	25.83	28.34	1268.21	1344.57	22.87	18.12	1280.2	1260.16	29.91	29.4	1314.5	1257.7	40	39.01
CD40	50	35.95	35.85	21.88	16.75	30.6	15.62	21.25	25.37	21.88	18.62	22.19	50.12	16.88	29.52	18.75	25.5	85.01	36.78	19.5	24.38	28.75	29.64	24.12	24.29	31.05	17.75	18.29	20.61	42.67	32.81	23.75	16.12	19.25	14.62	24.25	37.71
CD40LG	86.11	281.43	247.52	21.88	16.75	369.69	283.02	21.25	28.99	1548.73	684.47	271.05	45.69	139.46	211.18	18.75	34.1	275.44	232.18	19.5	27.19	1023.58	765.16	92.42	49.93	336.84	408.93	114.33	98.39	282.19	319.6	140.74	126.32	1287.21	686.02	284.9	288.68
CD45R0	100	5984.32	6785.58	4705.96	4293.83	6779.25	7338.25	4907.45	5544.99	2843.97	3384.5	1839.47	2241.94	5313.19	6034.63	3800.02	4149.14	5430.55	5536.97	2876.25	4309.38	3985.87	3887.4	2144.57	2761.84	4344.83	4798.22	3477.96	3274	5438.79	5787.97	4142.99	4314.63	2111.38	2998.74	1551.28	2038.96
CD45RA	97.22	64.47	109.25	63.49	65.85	68.55	66.87	55.07	75.19	79.56	1116.6	104.18	364.08	49.93	24.98	40.92	57.29	18.38	31.42	37.07	52.39	50.11	125.58	64.87	151.15	145.91	117.79	158.54	164.92	106	83.85	95	90.39	70.96	977.06	75.07	605.97
CD6	100	945.94	1083.99	450.2	476.45	969.51	950.13	498.36	611.48	458.88	1066.13	354	507.05	1019.25	1084.3	306.22	506.71	958.93	1085.79	288.05	499.38	658.01	804.15	245.11	493.93	990.35	1008.98	640.26	595.95	959.46	1018.33	697.53	699.14	482.13	1148.56	366.74	703.49
CD68	94.44	50.83	54.63	113.51	98.78	61.21	46.65	155.11	148.57	79.56	18.62	122.5	110.55	41.32	60.18	80.51	76.38	18.38	45.21	61.42	77.59	59.15	55.38	83.81	72.88	41.91	66.67	96.04	125.56	53.69	59.54	98.52	96.92	99.16	135.13	148.3	185.95
CD69	100	2536.55	3154.66	1327.52	1812.82	1848.44	1970.24	984.79	1337.1	1735.62	4475.87	1045.61	1625.81	1852.56	1640.65	1209.7	1612.19	1734.24	1650.52	1081.24	1396.67	1888.61	2052.89	1057.94	1473.02	3017.63	3273.63	2247.75	2053.04	2419.99	2449.83	1959.78	1742.4	1785.72	5207.51	1297.76	3641
CD7	100	644.68	1015.7	313.6	569.41	1276.77	1850.5	563.53	1097.95	794.72	1804.23	743.7	953.67	716.23	501.85	271.9	402.37	584.88	379.3	218.15	452.29	667.87	426.65	365.08	525.65	565.03	622.28	664.65	682.16	1000.76	984.31	880.49	957.23	518.52	1543.54	594.42	1448.6
CD80	100	226.88	100.72	101.33	94.9	224.02	110.41	202.83	119.58	155.43	239.72	285.52	98.76	251.37	239.57	91.73	105.71	306.04	323.36	151.44	189.01	188.94	239.45	199.19	148.45	131.94	160.01	109.76	77.77	94.98	80.2	136.34	105.63	123.72	161.11	222.14	243.17
CD84	100	638.48	730.62	483.55	488.07	509.24	455.63	450.64	449.32	294.2	394.28	304.81	275.64	537.17	510.93	502.23	687.43	479.47	537.91	596.22	597.53	324.49	302.63	363.36	356.95	624.02	631.17	568.61	576.28	447.38	518.89	574.39	494.41	315.66	410.57	370.44	459.03
CD86	80.56	70.67	17.12	119.28	73.6	52.64	15.62	85.35	78.81	38.86	18.62	87.78	79.6	53.37	105.59	142.55	98.89	78.21	107.28	134.49	126.01	59.15	87.36	115.95	120.11	18.12	17.75	33.54	40.29	26.15	31.6	36.94	31.58	31.84	14.62	58.46	20.38
CD8A	100	48.35	39.26	1891.88	1630.76	42.84	31.1	2170.59	2281.95	37.01	132.48	1538.52	2073.9	72.31	49.96	1713.24	1556.95	78.21	32.95	1582.15	1811.82	36.97	51.48	1476.98	1666.01	43.46	48.89	1543.47	1651.05	34.41	34.03	1775.06	1913.38	26.38	155.91	1329.14	2072.77
CD8B	86.11	32.23	32.43	865.13	1036.17	26.93	41.99	973.78	1473.89	39.78	69.39	772.64	1247	53.37	18.5	740.47	788.36	18.38	23.62	623.75	832.3	67.36	22.5	648.65	931.86	31.05	17.75	1037.37	1036.36	42.67	40.1	1198.92	1193.55	47.3	77.96	895.32	1815.3
CD9	100	167.37	187.78	42.97	73.6	330.52	373.21	102.79	131.35	341.39	138.79	394.52	61.91	228.99	178.26	45.54	94.11	346.85	308.04	51.89	100.8	345.03	49.14	153.27	56.01	130.39	122.23	462.66	372	192.72	217.52	812.76	626.18	162.83	145.52	346.44	206.76
CD96	100	3160.15	3810.17	3018.67	2924.53	3083.59	3477.08	3000.27	3528.46	1777.25	1772.69	1564.56	1413.56	2470.65	2720.41	2780.39	2813.15	2506.15	2496.47	2379.58	2715.08	2057.01	1410.97	1629.67	1394.75	3053.33	3173.62	2535.11	2566.54	2905.92	3095.1	2908.89	2880.41	1192.6	1860.57	1161.15	1682.66
CD99	100	338.45	368.73	418.14	338.94	510.46	419.86	563.53	616.91	397.82	485.75	392.59	586.65	445.92	498.44	452.07	366.22	510.07	489.64	522.09	545.14	562.72	622.42	449.46	600.55	395.83	397.81	368.15	338.27	472.16	509.17	456.52	472.63	360.24	608.06	335.36	609.87
CDC26	100	1258.36	1268.35	1162.06	1032.3	1188.63	1195.83	995.81	1105.19	1084.3	1406.79	1112.17	1043.59	879.79	1020.72	1121.26	1047.51	1033.74	1041.34	1069.59	1020.64	1076.15	1286.96	1207.18	1249	1091.25	1175.66	1088.43	1010.12	1075.09	1113.12	1084.57	1014.95	948.8	1081	960.55	1057.19
CDC42	100	5350.8	5558.2	4677.75	4328.69	6047.22	5490.86	4532.08	4859.22	5065.3	4784.99	4276.99	4068.21	4796.68	5553.22	4966.15	4460.12	5678.79	5985.23	4306.97	4852.53	6021.53	4986.38	4537.12	4672.11	5341.39	5564.96	5066.4	4658.94	5185.5	5708.98	5159.82	5219.59	4353.76	4038.16	3975.73	4482.33
CDKN1A	100	458.71	242.4	537.42	391.23	444.36	192.83	360.69	278.11	347.86	495.22	329.89	462.83	385.66	508.66	399.93	342.35	329.85	343.28	250.98	218.85	234.12	297.17	194.6	195.01	231.29	255.58	192.08	229.57	169.32	174.99	176.8	154.64	175.57	374.19	247.98	356.3
CEACAM1	100	57.03	47.8	39.12	42.61	47.74	31.1	29.37	38.05	68.46	126.17	63.66	23.58	99.86	63.58	23.76	33.42	122.42	65.9	23.3	38.46	104.33	70.98	40.18	29.02	142.81	164.46	116.62	95.58	88.1	117.87	93.24	96.92	151.01	254.66	120.61	124.83
CEACAM3	0	18.62	17.12	21.88	16.75	19.62	15.62	21.25	16.12	21.88	18.62	20.5	15.12	16.88	18.5	18.75	25.5	18.38	23.62	19.5	24.38	19	22.5	24.12	17.38	18.12	17.75	18.25	18.12	16.12	20.12	23.75	16.12	19.25	14.62	24.25	20.38
CHMP3	100	426.48	546.26	312.32	366.05	412.53	485.17	313.89	355.11	347.86	599.31	329.89	408.3	385.66	426.91	287.74	313.71	472.67	419.14	315.58	372.71	440.32	436.79	373.69	387.99	488.97	451.15	352.9	335.46	428.11	454.48	365.04	404.02	350.23	623.65	337.82	505.84
CHMP4A	100	1924.11	1908.5	1305.07	1299.57	1940.25	1750.98	1341.82	1323.51	1758.75	1993.48	1221.17	1308.9	1716.54	1897.25	1375.34	1431.47	1965.47	2031.35	1350.23	1529.31	2021.69	1587.25	1312.8	1363.04	1946.56	1922.4	1612.07	1560.16	1921.68	2028.16	1648.4	1563.81	1567.39	1917.74	1281.14	1652.75
CIITA	100	411.6	454.08	282.82	447.39	399.07	258.14	245.97	237.34	120.27	208.18	128.29	237.31	430.43	541.58	260.02	399.64	493.07	558.6	286.99	287.82	291.63	354.89	219.28	239.54	360.13	402.26	316.32	372.94	232.64	206.58	225.18	258.09	86.42	119.53	118.15	141.74
CISH	100	653.35	524.07	682.36	553.92	614.52	440.08	658.98	565.28	809.52	1722.22	783.25	1030.32	335.73	393.98	535.22	411.23	414.86	337.92	571.86	424.44	510.15	959.37	642.91	838.74	481.21	613.39	709.62	701.84	411.59	444.76	688.74	581.53	1028.86	2006.09	835.64	1603.34
CKAP5	100	662.03	553.09	693.9	610.08	554.53	494.5	714.05	668.55	718.86	451.06	620.23	657.4	611.21	539.31	615.08	687.43	544.08	571.63	630.11	637.99	716.34	624.76	671.04	705.81	655.06	637.84	646.35	636.25	591.92	506.74	595.5	554.3	607.67	348.21	585.81	498.04
CLCF1	77.78	55.79	83.65	21.88	36.8	64.88	59.09	21.25	23.55	30.53	110.4	28.94	32.43	74.03	51.09	18.75	25.5	108.82	64.37	27.53	29.18	19	36.66	24.12	17.38	90.03	95.56	38.87	48.73	59.19	58.33	42.22	35.94	29.11	135.13	24.25	59.82
CLDN1	0	18.62	17.12	21.88	16.75	19.62	15.62	21.25	16.12	21.88	18.62	20.5	15.12	16.88	18.5	18.75	25.5	18.38	23.62	19.5	24.38	19	22.5	24.12	17.38	18.12	17.75	18.25	18.12	16.12	20.12	23.75	16.12	19.25	14.62	24.25	20.38
CLDN23	0	18.62	17.12	21.88	16.75	19.62	15.62	21.25	16.12	21.88	18.62	20.5	15.12	16.88	18.5	18.75	25.5	18.38	23.62	19.5	24.38	19	22.5	24.12	17.38	18.12	17.75	18.25	18.12	16.12	20.12	23.75	16.12	19.25	14.62	24.25	20.38
CLDN3	0	18.62	17.12	21.88	16.75	19.62	15.62	21.25	16.12	21.88	18.62	20.5	15.12	16.88	18.5	18.75	25.5	18.38	23.62	19.5	24.38	19	22.5	24.12	17.38	18.12	17.75	18.25	18.12	16.12	20.12	23.75	16.12	19.25	14.62	24.25	20.38
CLDN4	5.56	18.62	17.12	21.88	16.75	19.62	15.62	21.25	16.12	21.88	18.62	20.5	15.12	29.27	18.5	18.75	25.5	18.38	23.62	19.5	24.38	19	22.5	24.12	17.38	18.12	17.75	18.25	18.12	24.78	20.12	23.75	16.12	19.25	14.62	24.25	20.38
CLDN7	27.78	18.62	17.12	21.88	16.75	24.48	15.62	21.25	21.74	21.88	59.93	20.5	28.01	36.16	21.57	18.75	25.5	68.01	23.62	19.5	24.38	19	22.5	24.12	17.38	18.12	17.75	18.25	18.12	24.78	20.12	23.75	18.51	19.25	14.62	24.25	27.31
CMIP	100	105.38	105.84	98.12	127.83	119.97	111.96	101.88	95.12	71.24	107.24	72.34	86.97	91.25	98.78	100.31	96.84	95.21	68.2	97.43	108.1	84.61	72.54	61.42	64.78	114.87	137.79	108.23	78.71	100.49	98.43	95.88	118.7	65.5	93.55	41.23	93.63
CMKLR1	5.56	18.62	17.12	21.88	16.75	19.62	15.62	21.25	16.12	21.88	18.62	20.5	15.12	16.88	18.5	21.78	25.5	18.38	23.62	25.42	24.38	19	22.5	24.12	17.38	18.12	17.75	18.25	18.12	16.12	20.12	23.75	16.12	19.25	14.62	24.25	20.38
COLEC12	41.67	23.56	32.43	21.88	54.23	24.48	15.62	27.53	20.84	31.46	18.62	24.11	15.12	37.88	29.52	18.75	25.5	78.21	23.62	28.59	24.38	19	22.5	24.12	17.38	18.12	17.75	18.25	18.12	27.53	20.12	23.75	16.12	21.83	88.35	24.25	20.38
COX16	100	463.67	447.25	498.3	459.02	482.31	393.43	425.86	465.63	466.29	381.66	450.46	449.57	385.66	421.23	592.64	512.16	421.66	421.44	491.38	492.08	579.15	563.14	576.32	566.81	510.7	473.38	425.31	390.74	496.94	487.29	434.53	435.6	477.59	348.21	442.43	383.61
COX19	100	116.54	109.25	63.49	102.65	91.81	54.43	76.18	62.51	65.69	164.02	66.56	54.54	80.92	66.99	63.36	86.61	119.02	98.85	76.25	63.67	64.08	90.48	75.77	65.45	119.53	95.56	82.32	92.77	82.59	133.67	86.2	70.79	80.05	176.7	82.46	113.13
COX4I1	100	4448.26	4878.79	3289.3	3490.06	4781.47	4624.7	3188.42	3513.06	3258.45	3709.39	2921.74	2952.4	3682.74	4286.12	3173.06	3070.25	3947.95	4017.49	2893.2	2955.82	3988.34	3540.31	2967.73	3022.3	3874.49	4300.39	3471.1	3229.02	4126.93	4264.11	3750.68	3632.91	2796.38	2515.41	2557.36	2694.34
COX5B	100	1583.17	1628.54	1560.96	1446.77	1618.31	1642.13	1435.43	1612.49	1707.86	1400.48	1653.3	1435.67	1396.31	1679.25	1492.82	1422.6	1397.59	1463.55	1272.92	1476.92	1867.25	1435.15	1503.38	1384.63	1650.07	1829.06	1687.53	1615.45	1693.17	1712.21	1796.17	1882.88	1713.85	1096.59	1716.19	1408.29
COX6B1	100	3912.68	4213.04	4202.53	3949.08	4263.66	4029.12	3994.25	4267.67	4030.96	3668.39	3771.54	3886.91	3043.98	3502.7	3648.89	3388.74	3077.43	3241.27	3240.55	3458.52	4049.13	3608.95	3644.51	3716.64	3694.42	3984.81	3785.89	3629.13	4085.63	4120.72	3952.99	4224.24	3730.63	3113.07	3493.91	3218.39
COX6C	100	5355.76	5443.83	5474.9	5176.99	5508.6	5057	5172.7	5492.44	4774.8	4204.61	4248.05	4992.41	4688.21	5343.17	5218.26	4674.94	4638.24	4724.74	4174.59	4674.8	5447.31	4611.21	4108.9	4682.91	5245.15	5313.82	5170.06	4715.16	5727.86	6198.7	5676.16	5774.98	4196.39	3315.76	3931.42	3953.09
COX7A2	100	3814.74	3729.94	4330.15	3887.1	3892.75	3386.89	3757.46	3872.7	4125.33	3229.95	3576.69	3723.3	3474.41	4132.84	4314.12	3888.63	3206.64	3724.01	3596.38	3776.18	4748.22	3565.27	3500.43	3393.42	3728.57	3975.92	3811.05	3596.34	4114.54	4029.58	4167.62	4251.46	3606.91	2931.18	3381.92	3408.24
COX7B	100	3114.28	3113.69	3747.84	3433.9	3081.15	2693.34	3362.8	3378.08	3826.5	3006	3894.04	3388.7	2937.24	3328.98	4040.24	3463.75	2883.6	3202.19	3382.46	3284.1	4085.27	3365.59	3745.54	3688.97	3326.53	3549.21	3405.55	3227.15	3419.37	3492.47	3777.07	3685.18	3636.93	2359.49	3492.68	2799.67
COX7C	100	507.06	566.75	555.38	493.88	641.45	656.23	611.25	672.17	529.2	574.07	517.98	598.44	464.86	529.09	539.84	461.02	418.26	463.59	401.36	438.37	562.72	531.16	462.67	524.97	588.31	593.39	602.15	588.46	624.96	770.43	710.73	801.51	524.89	535.3	501.5	557.85
CPA3	0	18.62	17.12	21.88	16.75	19.62	15.62	21.25	16.12	21.88	18.62	20.5	15.12	16.88	18.5	18.75	25.5	18.38	23.62	19.5	24.38	19	22.5	24.12	17.38	18.12	17.75	18.25	18.12	16.12	20.12	23.75	16.12	19.25	14.62	24.25	20.38
CPT1A	100	642.2	571.87	613.1	536.49	631.65	489.84	598.4	655.87	609.69	593	684.86	629.39	513.07	616.52	765.55	693.57	503.27	601.51	674.59	651.25	745.09	771.4	774.94	756.42	580.55	622.28	617.39	554.72	597.43	576	636.84	630.53	561.28	665.23	633.8	491.54
CPT1B	100	145.05	162.17	65.41	87.15	135.88	93.3	95.45	71.57	127.67	154.56	70.41	82.54	137.74	95.37	73.91	105.71	91.81	118	82.6	74.28	91.19	96.72	90.12	80.3	121.08	171.13	147.11	136.81	104.62	123.95	116.99	105.63	143.73	265.05	105.22	219.76
CREB1	100	668.23	708.43	512.41	551.98	717.34	684.22	541.5	609.67	606.91	738.09	472.65	585.17	566.44	589.27	479.79	506.71	622.29	632.16	534.8	519.27	597.22	678.58	557.96	641.71	656.61	664.51	629.58	622.19	662.13	679.29	580.55	643.6	561.28	789.96	480.58	693.09
CRLF2	100	358.29	457.49	31.42	38.74	403.96	458.74	32.12	36.24	170.23	135.63	32.8	33.9	439.04	314.5	25.74	41.6	554.28	301.91	29.65	28.52	377.89	120.12	32.15	28.34	498.28	606.72	636.44	549.1	403.33	459.34	467.96	395.31	186.49	135.13	137.84	451.22
CS	100	2069.16	1816.32	2200.35	1961.95	2000.23	1735.43	2051.27	1786.43	2335.13	2091.26	2399.9	2420.29	1556.42	1807.55	2121.75	1828.38	1642.43	1809.9	2121.18	1874.16	2339.61	2745.51	2551.56	2792.87	1865.84	1851.28	1929.91	1934.98	1830.82	1911.5	1772.42	1818.63	2362.46	1611.11	2136.47	1895.92
CSF2	100	143.81	182.66	100.69	114.27	326.84	315.67	393.73	327.03	1113.9	217.64	623.12	112.02	475.19	552.94	82.49	107.07	829.71	702.66	214.98	456.27	1018.65	241.79	296.77	68.83	478.1	597.83	437.51	406.67	534.11	647.7	714.25	633.8	651.34	202.69	464.58	344.59
CSF2RA	5.56	28.51	17.12	21.88	16.75	19.62	15.62	21.25	16.12	21.88	18.62	20.5	15.12	39.6	18.5	18.75	25.5	18.38	23.62	19.5	24.38	19	22.5	24.12	17.38	18.12	17.75	18.25	18.12	16.12	20.12	23.75	16.12	19.25	14.62	24.25	20.38
CSF3	2.78	18.62	17.12	21.88	16.75	19.62	15.62	21.25	16.31	21.88	18.62	20.5	15.12	16.88	18.5	18.75	25.5	18.38	23.62	19.5	24.38	19	22.5	24.12	17.38	18.12	17.75	18.25	18.12	16.12	20.12	23.75	16.12	19.25	14.62	24.25	20.38
CSF3R	0	18.62	17.12	21.88	16.75	19.62	15.62	21.25	16.12	21.88	18.62	20.5	15.12	16.88	18.5	18.75	25.5	18.38	23.62	19.5	24.38	19	22.5	24.12	17.38	18.12	17.75	18.25	18.12	16.12	20.12	23.75	16.12	19.25	14.62	24.25	20.38
CTLA4	100	1431.92	1990.44	491.25	474.51	1527.72	1380.88	704.87	491.9	779.92	933.66	499.66	191.62	1184.54	1101.33	574.16	590.59	1305.78	1295.74	518.91	628.7	757.41	466.43	374.27	302.3	1518.13	1493.47	841.48	772.12	1430.25	1464.31	907.76	764.48	825.09	883.51	425.2	474.63
CTNNA1	100	261.59	192.9	291.8	139.45	319.5	264.36	336.83	180.27	379.32	246.03	355.93	260.9	330.57	366.73	396.63	257.79	312.84	380.06	325.11	250.02	491.25	487.48	408.13	313.09	175.41	155.57	180.64	173.35	141.79	181.06	200.55	170.97	514.88	358.6	483.04	273.08
CTNNB1	100	2309.67	2255.03	1979.74	1748.91	2436.03	2323.24	2056.78	1978.48	2369.36	1949.32	2499.25	1824.8	2167.63	2334.37	2178.51	1937.49	2162.7	2540.14	1998.34	2060.52	2410.25	1953.84	2371.89	1973.7	2039.69	2215.76	2070.92	2008.06	2111.64	2214.08	2077.65	2126.82	2325.16	1756.63	2398.6	1732.08
CTNND1	38.89	18.62	35.85	21.88	54.23	26.93	27.99	21.25	26.27	49.03	18.62	46.3	15.12	16.88	18.5	21.12	33.42	18.38	23.62	19.5	24.38	26.29	22.5	25.83	17.38	18.12	17.75	18.25	22.49	23.4	20.12	23.75	26.14	19.25	14.62	24.25	20.38
CTSD	100	540.54	640.15	607.32	602.34	678.17	788.41	770.95	815.31	663.35	946.27	958.8	790.06	631.87	533.64	573.5	469.88	581.48	508.03	602.57	583.6	848.6	569.38	735.9	693.66	616.25	622.28	527.45	505.06	619.45	672	716.89	651.22	600.39	982.26	681.8	915.45
CTSW	100	207.04	157.05	1608.42	1284.08	276.65	181.94	2005.38	1609.78	295.13	252.34	2269.68	1435.67	325.4	571.1	2392.99	1834.51	302.64	574.69	2247.21	2271.41	518.36	454.73	2548.69	1611.35	322.87	366.7	1772.14	1862.82	423.98	384	1935.15	2138.8	405.72	327.42	2982.56	1412.19
CX3CL1	13.89	26.03	17.12	21.88	16.75	19.62	24.88	21.25	16.31	21.88	18.62	20.5	15.12	16.88	18.5	18.75	25.5	18.38	23.62	19.5	24.38	19	22.5	24.12	17.38	32.6	17.75	18.25	18.12	16.12	20.12	23.75	21.78	19.25	14.62	24.25	20.38
CX3CR1	97.22	178.53	51.21	178.93	54.23	208.1	57.54	234.96	57.98	37.93	182.95	48.23	225.52	108.47	216.86	257.38	85.25	163.22	249.8	262.63	161.15	32.86	272.99	113.66	186.24	41.91	75.56	54.12	62.78	38.54	47.39	41.34	60.98	21.83	88.35	24.25	153.44
CXCL1	50	35.95	37.56	21.88	46.48	30.6	15.62	24.78	16.12	41.63	88.32	22.19	15.12	32.71	28.38	20.46	25.5	112.22	23.62	37.07	29.84	19	22.5	24.12	17.38	34.15	17.75	18.25	18.12	16.12	40.1	23.75	22.87	19.25	93.55	24.25	20.38
CXCL10	61.11	18.62	17.12	21.88	16.75	19.62	15.62	21.25	16.12	35.16	186.1	20.5	44.22	58.54	68.12	18.75	27.28	95.21	62.07	19.5	24.54	133.9	133.38	24.12	26.99	52.78	42.23	25.92	29.05	16.12	35.24	23.75	38.12	108.25	285.84	83.69	330.29
CXCL11	25	18.62	17.12	21.88	16.75	19.62	15.62	21.25	19.93	21.88	18.62	20.5	15.12	36.16	29.52	18.75	25.5	81.61	28.35	22.24	24.38	29.57	22.5	24.12	17.38	18.12	17.75	18.25	18.12	16.12	20.12	23.75	23.96	19.25	14.62	24.25	33.81
CXCL12	0	18.62	17.12	21.88	16.75	19.62	15.62	21.25	16.12	21.88	18.62	20.5	15.12	16.88	18.5	18.75	25.5	18.38	23.62	19.5	24.38	19	22.5	24.12	17.38	18.12	17.75	18.25	18.12	16.12	20.12	23.75	16.12	19.25	14.62	24.25	20.38
CXCL13	75	516.98	711.85	29.5	83.28	285.22	318.78	21.25	34.42	50.88	18.62	20.5	29.48	2200.34	2131.14	183.47	278.93	1030.34	1136.36	156.73	293.79	32.86	22.5	24.12	17.38	352.37	337.81	27.44	59.97	170.69	206.58	25.51	45.74	63.68	14.62	24.25	20.38
CXCL14	36.11	18.62	17.12	21.88	32.93	24.48	31.1	22.94	18.12	26.83	69.39	20.5	15.12	16.88	18.5	18.75	25.5	18.38	26.05	21.18	24.38	23	22.5	24.12	17.38	31.05	17.75	18.25	18.12	16.12	20.12	23.75	16.12	33.66	14.62	24.25	27.31
CXCL16	77.78	32.23	42.68	21.88	32.93	35.5	52.87	22.94	25.37	29.61	66.24	39.55	35.38	46.49	53.36	25.74	25.5	18.38	34.48	27.53	29.18	27.11	38.22	24.12	17.38	45.02	44.45	25.92	23.43	52.31	51.04	34.3	33.76	19.25	14.62	24.25	39.01
CXCL2	47.22	29.75	17.12	21.88	42.61	26.93	26.44	21.25	16.12	29.61	66.24	20.5	33.9	32.71	22.71	18.75	25.5	64.61	23.62	28.59	24.38	19	39.78	24.12	30.36	18.12	40	18.25	18.12	16.12	32.81	24.63	16.12	20.92	14.62	24.25	20.38
CXCL3	27.78	54.55	52.92	21.88	38.74	34.28	45.1	21.25	16.12	21.88	18.62	20.5	15.12	49.93	18.5	18.75	25.5	64.61	23.62	19.5	24.38	19	22.5	24.12	17.38	32.6	17.75	18.25	19.68	16.12	26.73	23.75	16.12	19.25	14.62	24.25	20.38
CXCL5	0	18.62	17.12	21.88	16.75	19.62	15.62	21.25	16.12	21.88	18.62	20.5	15.12	16.88	18.5	18.75	25.5	18.38	23.62	19.5	24.38	19	22.5	24.12	17.38	18.12	17.75	18.25	18.12	16.12	20.12	23.75	16.12	19.25	14.62	24.25	20.38
CXCL6	0	18.62	17.12	21.88	16.75	19.62	15.62	21.25	16.12	21.88	18.62	20.5	15.12	16.88	18.5	18.75	25.5	18.38	23.62	19.5	24.38	19	22.5	24.12	17.38	18.12	17.75	18.25	18.12	16.12	20.12	23.75	16.12	19.25	14.62	24.25	20.38
CXCL8	63.89	38.43	32.43	21.88	46.48	29.38	15.62	22.03	18.12	75.86	18.62	47.26	23.58	36.16	18.5	18.75	41.6	74.81	31.42	24.36	25.86	69.01	22.5	79.79	47.23	40.36	48.89	27.44	18.12	24.78	20.12	23.75	16.12	26.38	14.62	24.25	20.38
CXCL9	44.44	32.23	40.97	21.88	40.67	26.93	38.88	21.25	16.12	24.05	312.27	20.5	15.12	30.99	27.25	18.75	25.5	74.81	28.35	21.18	24.38	31.22	38.22	24.12	17.38	18.12	17.75	18.25	18.12	16.12	20.12	23.75	16.12	19.25	98.75	24.25	53.31
CXCR3	100	1480.27	1604.64	1373.05	1673.37	1292.69	1069.87	1616.24	1858.9	1272.11	823.26	1460.39	1015.58	1267.18	1301.16	980.69	1331.22	1050.75	1108.01	1080.18	1389.38	1242.09	835.35	1485.01	1172.08	1657.83	1651.26	1469.54	1469.27	1233.4	1301.47	1273.68	1423.33	1086.17	493.73	1257.76	678.79
CXCR4	100	6904.22	8007.84	4054.39	4663.75	5157.28	5574.83	2802.95	3546.58	2084.41	9346.03	1799.92	4576.74	6752.54	7005.39	3961.7	5335.78	5498.56	5692.52	2814.83	3744.35	3378.79	4490.32	2272.01	3340.79	7356.25	7642.92	4322.49	4608.34	5243.32	5690.75	3378.6	3740.72	1455.5	11828.6	1734.04	6070.07
CXCR5	47.22	32.23	40.97	21.88	16.75	28.16	34.21	21.25	16.31	33.31	94.63	20.5	15.12	44.76	24.98	18.75	25.5	18.38	23.62	19.5	24.38	41.07	22.5	24.12	17.38	35.7	53.34	18.25	18.12	31.66	32.81	23.75	22.87	23.65	93.55	24.25	20.38
CXCR6	100	63.23	78.53	93.63	123.95	66.1	82.42	94.53	160.34	90.67	78.86	78.13	97.28	91.25	89.7	40.26	68.88	115.62	86.59	37.07	61.01	83.79	56.94	38.46	57.36	130.39	191.13	220.28	176.16	143.16	171.34	192.64	163.35	81.87	93.55	94.15	126.13
CYBB	5.56	18.62	17.12	21.88	16.75	19.62	24.88	21.25	16.12	21.88	18.62	20.5	15.12	16.88	18.5	18.75	25.5	18.38	23.62	19.5	24.38	19	22.5	24.12	17.38	18.12	40	18.25	18.12	16.12	20.12	23.75	16.12	19.25	14.62	24.25	20.38
DAP3	100	1552.18	1512.46	1665.49	1491.32	1557.1	1374.66	1453.79	1267.35	1524.68	1529.81	1590.61	1680.35	1082.95	1329.55	1562.77	1462.16	1336.38	1405.32	1520.73	1420.54	1556.72	1804.08	1571.69	1645.09	1502.61	1577.92	1543.47	1436.47	1324.25	1466.74	1429.37	1438.57	1551.02	1320.07	1496.51	1280.85
DDIT4	100	1446.8	1794.13	987.62	1061.35	2235.27	2494.29	1033.44	1514.66	2372.14	2485.55	2242.67	1991.36	1583.97	1319.33	694.27	691.52	1071.15	841.35	500.91	660.53	1644.62	1268.24	1074.58	837.39	1334.96	1517.92	1525.18	1511.44	2090.99	2097.42	2019.6	1978.72	2278.77	2369.89	2277.38	2934.91
DECR1	100	1819.97	1753.16	1661	1733.41	1640.34	1491.29	1495.09	1554.52	1508.95	1170.22	1246.25	1297.11	1337.77	1577.06	1571.35	1647.65	1370.39	1409.15	1374.59	1389.38	1527.97	1067.79	1120.5	1079.63	1881.36	1837.95	1586.16	1500.19	1771.63	1867.75	1580.67	1601.92	1371.81	1132.97	1206.07	1128.71
DGLUCY	100	328.54	339.71	274.48	298.26	282.77	244.14	287.27	245.5	236.84	536.22	298.06	249.1	259.98	272.5	314.14	285.07	207.43	234.47	301.82	257.32	219.34	350.99	318.01	329.29	333.74	335.59	320.13	326.09	210.61	213.87	305.23	290.76	274.73	779.57	341.52	512.34
DHFR2	100	115.3	129.74	95.56	133.64	132.21	96.41	93.62	105.99	89.74	123.02	71.38	94.34	118.8	96.51	80.51	87.29	122.42	92.72	85.78	89.53	102.69	106.08	86.1	105.94	113.32	108.9	107.47	111.51	115.63	122.73	105.55	104.54	88.24	150.72	70.76	133.94
DHRS4	100	867.83	788.66	759.96	631.39	854.45	698.21	703.03	669.46	572.68	567.76	473.61	667.72	583.66	668.75	597.92	484.88	567.88	635.99	550.68	509.33	519.18	546.76	485.63	490.56	599.18	693.4	501.53	511.62	527.22	659.85	503.14	536.88	441.2	452.15	367.36	487.63
DIABLO	100	469.87	496.76	542.55	439.65	579.02	517.83	473.58	557.13	523.65	545.68	454.32	577.8	476.91	484.81	506.18	443.28	411.46	506.5	444.78	452.96	494.54	584.98	473	518.9	512.25	528.94	535.07	534.11	561.64	605.17	606.93	555.39	497.6	556.09	479.97	570.86
DLL1	19.44	18.62	17.12	21.88	16.75	19.62	15.62	21.25	22.65	21.88	18.62	20.5	30.95	16.88	18.5	18.75	25.5	18.38	23.62	19.5	24.38	19	22.5	24.12	17.38	18.12	17.75	20.58	18.12	16.12	20.12	24.63	22.87	19.25	88.35	24.25	75.42
DOCK2	100	2359.26	2594.74	1903.42	1696.61	2198.54	2539.39	1859.45	1979.38	1941.93	1826.31	1534.66	1779.11	1919.71	1768.95	1732.38	1754.04	2019.88	1945.53	1678.52	1708.37	2057.01	2111.39	1656.65	1926.47	2292.72	2355.77	2211.93	2027.74	2256.18	2199.5	2017.84	2064.75	1652.9	1860.57	1572.2	1807.5
DUSP1	100	1481.51	1756.57	515.62	633.32	1318.39	1001.45	523.14	355.11	610.61	3371.89	318.31	835.75	1702.77	1349.99	591.98	787	1486.01	1720.25	666.11	673.13	892.96	2220.59	509.74	1144.41	1442.07	1553.48	932.18	752.44	896.14	928.41	577.91	457.38	662.25	4500.71	421.51	2180.7
DVL2	100	370.69	315.81	329.64	253.72	361.12	281.46	314.8	288.98	294.2	435.29	295.16	327.23	270.31	323.59	305.56	309.62	411.46	354.78	308.17	325.62	308.06	311.99	317.44	344.13	310.46	351.14	346.04	309.22	306.97	306.23	295.55	304.92	312.02	332.62	305.83	339.39
EBI3	100	478.55	396.04	126.98	112.33	474.96	382.54	102.79	72.47	240.54	205.03	101.28	114.97	606.04	724.38	112.85	111.84	938.53	1049.01	104.84	116.72	450.18	148.98	109.64	70.18	360.13	435.6	255.34	216.45	359.28	382.79	234.86	205.82	119.17	171.5	103.99	141.74
EGF	0	18.62	17.12	21.88	16.75	19.62	15.62	21.25	16.12	21.88	18.62	20.5	15.12	16.88	18.5	18.75	25.5	18.38	23.62	19.5	24.38	19	22.5	24.12	17.38	18.12	17.75	18.25	18.12	16.12	20.12	23.75	16.12	19.25	14.62	24.25	20.38
EGR1	69.44	38.43	34.14	24.37	16.75	36.72	32.66	21.25	19.93	24.05	59.93	22.19	15.12	16.88	18.5	21.78	26.6	18.38	23.62	24.36	24.38	22.18	35.1	24.12	30.36	34.15	46.67	47.26	23.43	33.04	36.46	43.98	27.23	28.2	14.62	24.25	80.62
ENTPD1	100	2887.4	3869.92	4731.62	4822.56	3483.89	4108.43	5124.97	6041.42	1606.09	788.56	3830.38	2384.92	2573.95	2887.31	5282.93	4751.32	2485.74	2743.2	4853.41	4634.35	1864.78	916.47	3424.08	2043.88	2789.45	3018.05	3774.46	3875.57	2572.79	2816.82	3863.27	3906.25	1314.5	389.78	2885.34	951.86
ENTPD2	0	18.62	17.12	21.88	16.75	19.62	15.62	21.25	16.12	21.88	18.62	20.5	15.12	16.88	18.5	18.75	25.5	18.38	23.62	19.5	24.38	19	22.5	24.12	17.38	18.12	17.75	18.25	18.12	16.12	20.12	23.75	16.12	19.25	14.62	24.25	20.38
EOMES	86.11	199.6	305.56	196.88	273.08	135.88	171.05	265.24	281.73	21.88	18.62	39.55	123.82	249.65	214.59	170.93	310.3	176.82	173.94	136.61	254.66	19	55.38	49.37	76.25	367.89	388.92	244.67	301.73	403.33	374.28	215.51	290.76	19.25	14.62	36.31	78.02
ERAP2	100	2879.96	3286.1	1900.21	1774.08	2729.82	2876.83	1769.51	1857.09	2132.52	4876.46	1639.8	2480.73	2200.34	2206.07	1638.67	1670.16	2315.72	2077.32	1594.86	1659.95	2227.06	2986.52	1608.43	2405.56	2741.33	2960.27	2286.63	2083.03	2440.64	2476.56	2066.22	2036.43	2034.97	5493.36	1792.49	3536.97
FAM30A	5.56	18.62	17.12	21.88	16.75	19.62	15.62	21.25	28.99	21.88	18.62	20.5	15.12	16.88	18.5	18.75	25.5	18.38	23.62	19.5	24.38	19	22.5	24.12	17.38	18.12	17.75	18.25	18.12	16.12	20.12	23.75	20.69	19.25	14.62	24.25	20.38
FAS	100	1239.76	1278.59	778.56	819.25	1129.88	849.05	641.54	684.86	670.75	1409.95	495.8	673.61	1212.08	1277.32	808.44	925.44	1298.98	1350.15	709.53	715.58	911.85	880.59	544.18	537.79	1047.79	1088.99	814.8	774.93	751.6	853.07	630.68	714.39	378.43	1117.38	398.13	828.33
FASLG	100	198.36	230.45	522.67	468.7	102.83	97.97	524.98	397.69	216.49	85.16	565.25	291.85	160.12	257.73	563.6	612.41	156.42	234.47	452.19	561.06	173.33	166.91	407.56	252.36	279.41	284.47	352.9	355.14	166.56	181.06	255.09	286.41	332.04	129.93	572.88	170.35
FASN	100	655.83	457.49	1217.21	854.12	762.64	581.59	1147.24	931.26	931.65	857.95	1435.31	1721.62	611.21	657.39	1074.41	891.34	533.87	600.75	1050.53	882.7	709.77	1403.18	1413.26	1554	506.04	562.27	854.44	891.12	601.56	599.09	926.23	847.24	1005.2	556.09	1418.36	1011.68
FCAR	0	18.62	17.12	21.88	16.75	19.62	15.62	21.25	16.12	21.88	18.62	20.5	15.12	16.88	18.5	18.75	25.5	18.38	23.62	19.5	24.38	19	22.5	24.12	17.38	18.12	17.75	18.25	18.12	16.12	20.12	23.75	16.12	19.25	14.62	24.25	20.38
FCER1G	30.56	18.62	17.12	21.88	16.75	19.62	15.62	21.25	37.14	25.9	18.62	114.79	47.17	16.88	18.5	18.75	25.5	18.38	23.62	19.5	27.19	69.83	22.5	49.94	26.99	18.12	17.75	18.25	20.61	16.12	20.12	23.75	20.69	19.25	14.62	88.61	20.38
FCGR3A/B	52.78	38.43	17.12	128.26	87.15	19.62	15.62	387.31	161.25	21.88	18.62	37.62	259.42	16.88	44.28	611.12	106.39	18.38	41.38	482.91	194.31	19	62.4	153.84	163.29	18.12	17.75	18.25	24.36	16.12	20.12	23.75	29.4	19.25	14.62	24.25	46.81
FCRL2	0	18.62	17.12	21.88	16.75	19.62	15.62	21.25	16.12	21.88	18.62	20.5	15.12	16.88	18.5	18.75	25.5	18.38	23.62	19.5	24.38	19	22.5	24.12	17.38	18.12	17.75	18.25	18.12	16.12	20.12	23.75	16.12	19.25	14.62	24.25	20.38
FH	100	1559.62	1290.54	2007.31	1652.07	1509.36	1105.64	1728.21	1619.74	2051.1	1157.61	2043.96	1894.08	1342.93	1604.31	1976.56	1814.74	1353.39	1671.21	1822.55	1766.73	1939.54	1956.18	2028.62	2012.17	1560.04	1629.04	1752.32	1713.84	1574.78	1636.87	1742.52	1757.65	1780.26	857.52	1804.18	1271.75
FKBP1A	100	163.65	148.51	182.77	164.63	154.24	152.39	185.39	185.71	188.73	129.32	215.1	203.41	129.13	170.31	178.19	167.77	91.81	139.46	150.38	157.84	149.51	160.67	171.06	167.34	149.02	151.12	197.41	191.16	159.68	137.32	242.77	225.42	161.92	135.13	201.22	185.95
FLCN	100	207.04	227.04	148.78	158.82	216.67	181.94	130.33	157.63	174.86	258.65	162.05	110.55	247.93	221.4	150.47	169.13	190.43	213.02	165.2	184.37	205.37	186.41	187.71	175.44	212.66	242.24	176.83	190.22	178.95	168.91	174.16	145.93	167.38	457.35	195.06	204.16
FNIP1	100	307.46	365.31	194.96	218.86	326.84	384.1	223.02	279.92	286.8	394.28	255.62	224.05	306.46	294.07	207.23	235.28	333.25	324.89	224.51	240.74	298.2	243.35	222.15	241.57	287.17	311.14	236.28	281.11	298.71	289.22	268.28	282.05	253.8	571.68	263.37	258.77
FOS	100	784.77	1003.75	388.64	408.66	626.76	547.38	370.79	252.74	656.87	1624.44	447.57	498.21	943.5	793.64	425.67	559.22	833.12	871.23	540.09	477.49	662.94	1668.37	535.57	858.98	1327.2	1295.67	945.14	684.97	757.11	846.99	486.43	393.13	741.4	3315.76	603.65	1990.85
FOSB	100	280.19	274.84	87.86	153.01	200.76	130.62	148.68	76.1	167.46	406.9	105.14	154.77	296.13	179.39	108.23	233.24	275.44	323.36	208.62	158.5	122.4	570.94	154.99	343.46	321.32	431.15	323.18	256.75	174.82	194.43	176.8	113.26	151.92	753.58	134.76	577.36
FOXO1	100	355.81	445.54	177.64	255.65	351.33	489.84	163.37	216.51	269.22	476.29	225.71	213.73	413.21	314.5	135.95	235.96	404.66	329.49	137.67	200.95	251.38	202.79	142.36	155.2	487.42	484.49	291.16	353.26	461.15	460.56	316.66	350.66	296.56	639.25	216.6	332.89
FOXP3	66.67	53.31	56.33	21.88	16.75	51.41	51.32	31.21	28.99	47.18	186.1	51.12	15.12	29.27	18.5	18.75	25.5	18.38	23.62	19.5	24.38	34.5	42.9	24.12	17.38	57.43	82.23	56.4	38.42	56.44	49.82	43.98	32.67	90.97	249.46	84.3	70.22
FPR1	0	18.62	17.12	21.88	16.75	19.62	15.62	21.25	16.12	21.88	18.62	20.5	15.12	16.88	18.5	18.75	25.5	18.38	23.62	19.5	24.38	19	22.5	24.12	17.38	18.12	17.75	18.25	18.12	16.12	20.12	23.75	16.12	19.25	14.62	24.25	20.38
FYN	100	2457.2	2693.75	2054.77	1727.6	2602.51	2679.34	2174.26	2034.64	1658.83	2684.26	1470.03	2197.72	1940.37	2050.52	1639.33	1741.77	2026.68	2071.19	1487.9	1917.27	1752.24	1811.1	1408.67	1600.56	2317.55	2595.79	1732.5	1724.14	2214.88	2412.16	1815.53	1951.49	1552.84	2598.56	1530.36	1910.23
GADD45B	100	386.81	351.66	219.33	220.79	410.08	377.88	193.65	173.03	171.16	517.3	135.04	234.36	259.98	309.96	136.61	149.35	346.85	288.88	149.32	149.22	140.47	234.77	125.71	182.19	391.17	342.25	288.12	270.8	227.13	340.25	254.21	248.29	245.62	472.94	182.76	386.21
GARS	100	1491.43	1019.12	2462.65	1657.88	1570.56	1054.32	2016.4	1553.61	2135.29	1678.06	2508.9	2395.23	1113.95	1571.39	2331.62	1873.39	1309.18	1755.5	2452.65	2077.1	1832.75	2780.61	2652.01	2775.33	1369.11	1397.91	1791.19	1699.78	1318.74	1440	1778.58	1750.03	2086.82	1450	2208.46	1830.9
GART	100	979.41	838.17	1342.91	1038.11	1008.69	716.88	1180.29	1051.74	1309.12	914.73	1409.26	1496.1	816.09	998.01	1451.24	1165.5	860.32	1092.68	1439.19	1243.47	1168.16	1497.55	1573.41	1572.89	967.07	966.76	1137.22	1159.11	931.93	981.88	1103.92	1085.73	1287.21	810.75	1348.22	997.37
GATA3	100	1476.55	1505.63	880.52	879.29	1728.48	1569.04	1083.92	1085.26	1336.87	1406.79	854.63	508.53	1339.49	1086.57	635.54	690.84	1503.01	1487.31	640.7	795.16	1462.25	1090.41	708.35	678.82	1904.65	2302.43	3588.48	2901.06	2078.61	2359.91	3816.65	3336.7	1904.89	1855.37	1813.41	3885.47
GFER	100	119.02	117.79	90.43	127.83	129.76	107.3	118.4	100.55	115.65	126.17	117.68	104.65	139.46	121.49	108.23	105.71	156.42	129.5	114.37	100.8	104.33	124.8	112.51	95.14	147.47	171.13	150.92	127.44	129.4	151.9	138.98	140.48	161.01	192.29	145.84	152.14
GFM1	100	383.09	372.14	518.82	422.22	443.14	363.88	457.98	449.32	556.03	529.91	578.75	635.29	402.88	428.04	579.44	506.71	435.26	484.27	578.22	546.47	554.51	653.62	678.5	670.72	397.38	380.03	485.53	502.25	415.72	442.33	548.88	524.9	594.03	410.57	635.03	485.03
GLS	100	1867.08	1824.85	1714.87	1411.91	1836.2	1752.53	1568.51	1500.16	1715.26	1700.14	1627.26	1463.67	1735.48	1992.62	1847.21	1824.28	1775.05	2115.64	1721.94	1719.64	1645.45	1612.99	1515.44	1479.77	1673.36	1733.49	1628.08	1741.01	1649.12	1640.51	1586.83	1672.71	1428.21	1548.74	1546.97	1364.08
GLS2	77.78	28.51	37.56	21.88	40.67	40.4	35.77	22.03	26.27	24.05	18.62	25.08	15.12	51.65	40.87	25.08	25.92	18.38	26.05	27.53	24.38	20.54	24.18	24.12	21.59	52.78	60.01	32.77	25.3	39.92	25.52	27.27	28.31	19.25	93.55	24.25	36.41
GLUD1/2	100	1470.36	1572.21	1650.1	1365.42	1581.58	1458.63	1652.03	1511.94	1276.73	1450.95	1326.31	1378.18	1160.43	1455.58	1611.61	1384.41	1424.8	1553.97	1494.25	1523.34	1621.62	1619.23	1516.58	1538.48	1262	1384.57	1339.96	1321.22	1397.21	1480.11	1321.18	1414.61	1093.44	1096.59	1044.85	1128.71
GNAI2	100	7953.06	8171.72	7924.72	7481.75	8158.85	7736.34	7863.67	8027.14	7801.96	7267.38	6859.19	7172.44	6582.09	7281.29	7336.71	6996.39	6467.69	7088.65	6697.14	7248.62	8682.34	7145.35	6915.33	7153.92	7601.51	7782.94	7112.17	6809.43	7612.38	7885.39	6849.56	7160.19	7206.54	6298.91	6426.02	7344.42
GNG10	100	167.37	213.38	185.34	149.13	168.93	163.28	201	224.66	238.69	198.72	218.96	165.09	136.02	145.33	153.77	156.17	173.42	114.94	156.73	138.61	166.76	176.27	176.23	157.22	153.68	184.46	189.79	166.79	234.02	194.43	224.3	210.18	163.74	140.32	188.91	146.94
GNLY	86.11	261.59	97.3	629.77	495.81	213	57.54	566.28	470.16	34.23	91.47	381.98	156.24	313.35	585.86	1176.04	710.62	302.64	450.56	798.49	495.4	72.29	85.8	344.99	103.91	18.12	44.45	54.88	58.1	16.12	20.12	29.91	43.56	19.25	14.62	44.92	36.41
GOT1	100	304.98	300.44	506.64	493.88	303.59	314.12	453.39	446.61	457.96	356.43	489.05	481.99	327.12	323.59	486.39	420.78	397.86	353.24	414.07	431.07	433.75	465.65	488.5	481.11	322.87	375.59	392.54	414.17	351.02	354.84	403.74	405.11	439.38	254.66	382.13	309.49
GPI	100	3177.5	3344.14	4589.89	3441.65	3889.07	3651.24	4741.33	4091.93	4118.86	3009.15	4125.55	4315.84	2277.82	2636.39	3059.55	2570.37	2213.71	2220.61	2899.55	2678.61	3701.64	3909.24	3982.04	4307.73	3401.04	3675.89	3560.28	3725.65	4143.44	4181.48	4040.95	4058.71	5941.17	2863.61	5157.8	3984.3
GRK2	100	4883.41	5254.35	4330.8	4499.12	4535.42	4445.87	3749.2	4314.78	4326.09	3662.08	3711.74	3710.03	4249.18	4228.21	4291.68	4728.82	3978.55	4074.96	3658.86	3983.76	4134.56	3313.33	3656.56	3578.98	4718.93	4531.53	4051.9	4071.41	4272.84	4069.68	3429.62	3593.71	3362.2	2395.87	3114.86	2918
GRK4	50	30.99	39.26	22.45	44.55	42.84	32.66	21.25	18.12	24.98	63.08	20.5	15.12	39.6	22.71	23.1	25.5	71.41	28.35	30.71	24.38	20.54	22.5	24.12	17.38	18.12	40	18.29	18.12	16.12	20.12	23.75	16.12	19.25	14.62	24.25	20.38
GRPEL1	100	176.05	151.93	213.56	232.41	156.69	121.29	211.09	152.19	219.27	246.03	237.29	271.21	136.02	162.36	234.28	169.81	156.42	142.52	247.81	210.23	159.37	260.51	249.13	274.63	150.57	168.9	173.78	173.35	140.41	161.62	162.73	162.26	234.7	207.88	225.22	162.54
GZMA	100	2284.88	1981.9	22583.9	18068.2	1882.72	1262.7	19790.4	20255.8	2582.15	2810.43	30150.2	15839.5	1413.52	2920.24	11885.8	10924.6	1625.42	2381.53	10278.7	10845.8	2949.97	6916.82	12059.8	12701.9	3449.16	3998.14	7071.01	7311.68	3144.06	3667.45	8732.82	8519.26	1359.07	3560.03	28841.7	5482.31
GZMB	100	2731.19	2280.64	24295.5	21188.3	2376.04	1489.73	25338.5	22284.1	17678.1	5116.19	75313.2	23940.5	8226.33	10835.1	31787.3	29640	5784.2	7818.12	24079.6	32516	17298.1	4750.05	36560.5	11784.9	5417.45	6062.78	16959.2	17665	2793.04	2819.25	13618.2	15501.9	10468.7	3367.73	50516.5	12434
GZMH	100	254.15	102.42	1779.01	1177.56	197.09	63.76	1582.28	1066.24	197.06	246.03	691.61	1838.07	487.24	1194.44	2228.01	2086.16	448.86	968.55	1603.33	2372.88	236.59	668.44	866.78	1191.64	172.3	215.58	686.75	871.44	68.83	81.42	518.97	706.76	217.42	109.14	433.82	723
GZMK	100	3668.45	5534.31	3634.97	6282.89	1222.91	1514.61	2067.79	3898.07	28.68	766.48	278.77	2028.21	2802.94	2468.35	1944.88	4235.07	887.52	639.06	870.5	2122.2	87.08	733.18	299.07	1410.27	7703.96	7425.13	4088.49	4426.55	5434.66	5118.39	2761.11	3269.18	37.3	1964.51	284.29	1249.64
GZMM	100	116.54	131.44	156.48	125.89	157.91	99.52	165.2	170.31	69.39	217.64	97.42	253.53	117.08	143.06	92.39	148.67	112.22	106.51	88.96	143.25	104.33	156.77	101.6	192.98	117.97	106.68	173.78	152.74	119.76	116.66	174.16	197.11	60.04	155.91	127.38	221.06
HACD4	100	649.63	778.42	574.62	571.35	689.19	618.91	541.5	612.39	595.81	529.91	431.17	399.45	432.15	438.26	531.92	510.12	476.07	402.29	469.14	494.07	566.01	379.07	421.91	435.23	670.58	691.17	499.25	520.05	600.18	606.38	468.83	511.83	472.13	608.06	415.36	481.13
HADHB	100	852.95	1003.75	708.01	677.87	876.48	925.25	677.33	721.09	839.13	656.08	735.98	591.07	828.14	841.33	728.59	716.07	744.7	831.39	614.22	669.15	1003.04	705.88	765.75	614.72	900.32	917.86	762.21	762.75	964.97	918.69	889.29	865.76	853.29	535.3	820.87	544.85
HAVCR2	100	663.27	872.31	607.32	801.82	736.93	771.3	971.95	1066.24	848.38	283.88	1244.32	530.64	592.27	590.41	648.07	724.26	476.07	489.64	607.87	880.05	695.8	305.75	714.09	363.03	636.43	766.74	620.44	695.28	671.76	716.96	742.4	785.17	749.58	192.29	846.1	369.3
HDAC7	100	567.81	674.29	291.8	453.2	883.82	814.84	559.86	635.03	443.16	391.13	357.86	219.62	556.11	411.01	260.02	398.96	574.68	513.39	273.22	511.32	469.89	255.83	318.01	250.34	599.18	624.5	525.16	566.91	905.78	1051.14	628.05	692.61	443.93	358.6	385.2	431.72
HDAC8	100	383.09	419.94	361.7	364.11	394.17	376.32	381.8	363.26	363.59	239.72	325.07	265.32	339.18	367.87	382.77	388.04	312.84	366.27	360.06	366.74	433.75	343.97	368.53	359.65	397.38	446.71	406.26	422.6	414.34	408.3	386.15	368.08	341.13	280.64	323.05	296.48
HDC	2.78	18.62	17.12	21.88	16.75	19.62	15.62	21.25	16.12	21.88	18.62	20.5	15.12	16.88	18.5	18.75	25.5	18.38	23.62	21.18	24.38	19	22.5	24.12	17.38	18.12	17.75	18.25	18.12	16.12	20.12	23.75	16.12	19.25	14.62	24.25	20.38
HIF1A	100	3338.67	4260.84	1995.13	2329.94	3497.35	4271.71	2266.04	2700.47	2478.53	4835.46	2207.94	2126.97	3157.61	3129.15	2040.58	2378.05	3366.47	3257.36	1928.45	2509.5	2392.18	2318.87	1776.05	2009.47	3182.17	3262.52	2567.12	2286.36	3197.75	3407.4	2399.59	2465.5	1851.21	4339.6	1762.96	2347.15
HK2	100	644.68	643.56	688.77	567.47	663.48	668.67	628.69	563.47	714.23	526.76	826.65	797.43	309.91	424.64	579.44	463.74	404.66	391.56	564.45	517.29	690.05	827.55	919.02	880.58	574.34	593.39	591.47	565.97	649.74	684.15	605.18	626.18	915.15	608.06	875.63	681.39
HK3	8.33	18.62	17.12	21.88	16.75	19.62	15.62	21.25	17.21	21.88	18.62	20.5	25.06	16.88	18.5	18.75	25.5	18.38	23.62	19.5	24.38	19	22.5	24.12	17.38	18.12	17.75	18.29	18.12	16.12	20.12	23.75	16.12	19.25	14.62	24.25	20.38
HLA-DQA1	66.67	3928.8	3084.67	3924.2	3515.24	3938.04	2405.65	2876.37	2932.38	958.48	2148.04	666.53	4727.09	3042.26	4220.27	3429.78	2996.6	3325.66	4481.07	3273.38	3242.98	2565.52	5092.46	2230.68	4444.71	18.12	17.75	18.25	18.12	16.12	20.12	23.75	16.12	19.25	14.62	24.25	20.38
HLA-DRA	100	7536.5	6427.1	6650.43	6271.27	7135.48	4749.1	5036.86	5511.47	1828.14	3188.94	1362	6637.38	6637.19	9384.05	6484.05	5817.25	6525.5	8277.11	5286.55	5699.42	5383.23	7944.83	4394.76	6591.16	3981.6	4495.97	4509.99	4723.59	3448.28	3435.35	3528.14	4164.34	794.16	914.69	1075	2434.27
HLA-DRB1	100	4166.83	3388.52	4736.11	3989.75	4170.62	2699.56	3906.14	3716.89	778.07	2217.43	730.19	4909.86	3656.91	5797.33	4795.89	3694.94	3849.33	4943.12	4358.86	3947.28	2368.36	5949.65	3005.61	5385.34	1792.88	2344.66	2468.03	2599.33	1678.03	1573.68	1958.9	2370.76	340.22	810.75	470.12	2182
HLA-E	100	6205	7553.76	3570.2	3861.93	6602.98	7349.14	3503.23	4219.66	2722.77	10109.4	2021.78	4825.84	5270.15	5598.64	3231.14	3595.38	5274.13	5890.98	2802.12	3800.06	3383.72	5212.57	2347.2	3830.67	5459.37	5893.87	4187.58	4086.41	5649.4	6085.69	4039.19	4292.85	3042.9	11433.7	2599.82	8348.3
HMGCR	100	609.96	541.14	949.79	718.54	673.27	510.05	868.23	784.51	544.92	574.07	793.86	959.57	499.3	539.31	787.99	705.84	554.28	613.01	833.44	787.2	647.33	912.57	890.89	1041.85	520.01	466.71	608.24	569.72	542.36	504.31	595.5	602.22	496.69	415.77	657.19	589.06
HOPX	100	1108.35	302.15	2528.7	1311.2	1197.2	388.76	3821.7	2855.38	219.27	343.81	1121.82	2240.47	704.18	1512.35	2585.04	1300.53	856.92	1475.81	2477.01	2385.48	387.74	1837.62	1802.45	2128.23	153.68	195.57	346.04	385.12	257.42	288	608.69	687.16	58.22	171.5	270.75	409.61
HSD11B1	27.78	18.62	17.12	21.88	16.75	19.62	15.62	21.25	16.12	25.9	18.62	23.15	23.58	30.99	28.38	18.75	25.5	18.38	23.75	26.48	24.38	22.18	22.5	24.12	17.38	18.12	46.67	18.25	18.12	23.4	20.12	23.75	16.12	19.25	14.62	24.25	20.38
HSPA9	100	764.93	660.63	1255.69	912.22	781	642.23	1116.96	932.17	1292.46	1015.67	1501.86	1422.4	635.31	826.57	1217.62	1010.69	853.52	952.46	1177.61	1080.99	1205.13	1556.83	1669.28	1710.54	760.62	911.19	964.19	978.26	779.13	817.83	958.78	964.86	1425.48	956.27	1427.59	1018.18
HSPE1	100	6093.42	4233.52	12990.5	9005.99	6546.67	4078.88	10495	8192.01	12967.2	7232.68	15929.2	15665.6	4984.35	7556.06	14012.1	10242.6	6498.3	8268.68	13799.9	10960.5	11048.2	15470	17479.2	17573	5921.95	6051.67	8546.65	7936.68	6012.81	5908.27	8567.45	8543.22	13913.7	5820.77	14118.4	9054.39
ICAM1	100	689.31	529.19	412.37	364.11	752.84	597.14	446.97	387.72	519.02	706.55	387.76	496.73	631.87	700.54	400.59	391.45	761.71	828.32	406.66	480.15	613.65	616.96	367.38	322.54	471.89	515.6	417.69	406.67	509.33	538.33	438.93	414.91	322.94	493.73	337.82	617.67
ICOS	100	555.41	547.97	402.75	282.77	632.88	541.16	424.02	343.33	690.18	820.1	531.49	380.29	395.99	400.79	298.3	305.53	486.27	448.26	268.99	356.79	595.58	680.14	419.04	461.54	360.13	468.93	346.04	318.59	425.36	445.98	383.51	317.99	428.46	670.43	375.97	482.43
ICOSLG	66.67	30.99	46.09	21.88	34.86	48.97	63.76	23.86	28.08	30.53	63.08	21.22	23.58	16.88	30.66	18.75	25.5	64.61	33.72	19.5	27.85	31.22	22.5	24.12	17.38	32.6	17.75	21.34	26.24	53.69	54.68	26.39	27.23	20.01	14.62	24.25	20.38
ID2	100	824.44	795.49	848.46	536.49	1133.55	1146.07	1083	897.74	707.75	779.1	578.75	698.67	566.44	741.41	718.03	487.61	816.11	839.05	793.19	825.67	648.98	826.77	584.94	657.9	513.8	546.72	602.15	563.16	638.72	809.32	740.64	678.45	408.45	815.95	382.74	972.67
ID3	69.44	27.27	35.85	22.45	52.29	25.71	45.1	24.78	57.98	24.98	18.62	28.94	15.12	61.98	39.74	24.42	48.42	18.38	23.62	19.5	34.49	22.18	22.5	24.12	17.38	57.43	55.56	53.35	66.53	103.24	100.86	69.49	92.57	19.25	14.62	28.92	20.38
IDH3A	100	810.8	769.89	1215.93	991.63	853.22	628.24	1017.84	922.2	1503.4	1021.98	1526.94	1504.94	671.47	783.42	1292.85	1046.83	782.11	819.13	1243.27	1057.78	1214.16	1478.83	1737.01	1779.37	878.59	931.2	980.2	976.39	758.48	826.33	886.65	908.23	1671.1	919.89	1543.89	1035.08
IDO1	2.78	18.62	17.12	21.88	16.75	19.62	24.88	21.25	16.12	21.88	18.62	20.5	15.12	16.88	18.5	18.75	25.5	18.38	23.62	19.5	24.38	19	22.5	24.12	17.38	18.12	17.75	18.25	18.12	16.12	20.12	23.75	16.12	19.25	14.62	24.25	20.38
IDO2	22.22	18.62	30.73	21.88	46.48	19.62	15.62	21.25	16.12	21.88	18.62	20.5	23.58	16.88	23.84	19.8	25.5	71.41	23.62	24.36	24.38	26.29	22.5	24.12	17.38	18.12	17.75	18.25	18.12	16.12	20.12	23.75	16.12	19.25	14.62	24.25	20.38
IFI30	100	266.55	204.85	471.37	286.64	329.29	228.59	388.23	338.8	716.08	640.31	725.37	905.03	173.89	239.57	401.91	240.06	180.22	220.68	355.83	250.68	566.83	761.26	671.04	778.68	232.84	206.69	248.48	254.87	198.22	183.49	264.76	218.89	896.04	592.47	783.33	840.03
IFI35	100	156.21	138.27	160.97	156.88	171.38	149.28	134.92	125.01	389.5	536.22	286.48	365.55	117.08	119.22	147.17	154.81	139.42	153.25	140.85	155.19	257.13	241.79	183.69	232.8	242.16	240.02	210.37	206.15	163.81	184.71	168.89	153.55	896.04	987.45	685.49	954.46
IFI6	100	123.98	157.05	152.63	135.57	154.24	141.51	138.59	105.08	894.64	1069.29	612.51	791.53	137.74	128.3	133.97	126.85	119.02	106.51	109.08	123.35	385.28	283.91	196.89	277.33	307.35	275.58	202.75	182.72	167.94	195.65	121.39	126.32	2566.23	2582.97	1984.48	2838.68
IFIT1	80.56	18.62	17.12	23.09	50.36	19.62	29.55	21.25	16.12	270.15	842.18	204.49	272.69	55.09	30.66	29.04	32.05	18.38	39.08	21.18	27.85	101.86	108.42	42.48	49.93	102.45	84.45	53.35	59.03	31.66	44.96	23.75	21.78	1415.47	3398.92	1440.52	2179.4
IFIT2	97.22	105.38	107.55	39.76	61.98	78.34	94.86	21.25	28.08	127.67	965.2	60.77	145.93	182.5	210.05	89.09	104.34	214.23	247.5	70.95	83.56	195.51	214.49	99.31	94.47	97.79	104.45	99.09	82.46	66.07	54.68	58.93	54.45	294.74	2250.35	251.06	1153.42
IFIT3	100	54.55	47.8	37.84	34.86	34.28	38.88	22.03	19.93	234.07	1943.01	154.33	336.07	67.15	69.26	49.5	42.96	112.22	96.55	45.54	31.83	93.65	199.67	49.94	68.83	57.43	88.9	49.54	51.54	24.78	27.95	32.55	25.05	952.44	4022.57	848.56	2080.57
IFITM3	94.44	40.91	59.75	25.65	65.85	29.38	27.99	21.25	50.73	56.44	69.39	108.03	86.97	148.07	97.64	98.99	146.62	170.02	86.59	83.66	137.28	229.2	157.55	148.1	187.59	40.36	17.75	50.31	56.22	27.53	32.81	46.62	53.36	65.5	98.75	148.3	120.93
IFNA1	0	18.62	17.12	21.88	16.75	19.62	15.62	21.25	16.12	21.88	18.62	20.5	15.12	16.88	18.5	18.75	25.5	18.38	23.62	19.5	24.38	19	22.5	24.12	17.38	18.12	17.75	18.25	18.12	16.12	20.12	23.75	16.12	19.25	14.62	24.25	20.38
IFNAR1	100	825.68	884.26	588.09	550.04	749.17	769.75	594.73	641.37	556.03	898.96	511.23	536.53	680.08	691.46	558.98	606.28	734.5	696.53	546.45	574.32	661.3	636.46	545.9	568.16	799.42	797.85	704.28	642.81	739.21	753.42	715.13	698.05	594.94	909.5	499.66	667.08
IFNB1	0	18.62	17.12	21.88	16.75	19.62	15.62	21.25	16.12	21.88	18.62	20.5	15.12	16.88	18.5	18.75	25.5	18.38	23.62	19.5	24.38	19	22.5	24.12	17.38	18.12	17.75	18.25	18.12	16.12	20.12	23.75	16.12	19.25	14.62	24.25	20.38
IFNG	100	652.11	192.9	1471.17	751.47	539.84	121.29	1682.32	705.69	423.73	372.2	1112.17	1438.61	456.25	924.21	1286.25	1046.83	530.47	1164.71	1395.77	1592.31	322.02	837.69	840.95	886.65	159.88	226.69	126.53	144.3	85.35	114.23	142.5	148.1	80.96	93.55	169.22	211.96
IFNGR1	100	453.75	447.25	328.99	307.95	434.57	413.64	335	294.42	358.04	769.64	321.21	462.83	371.89	405.34	331.3	301.43	425.06	414.55	296.52	290.48	392.67	519.46	302.51	385.29	488.97	486.71	433.7	355.14	421.23	516.46	398.47	363.73	342.95	826.34	323.05	641.08
IFNGR2	75	90.5	145.1	21.88	16.75	113.84	130.62	21.25	30.8	36.08	428.98	20.5	44.22	110.19	69.26	18.75	38.19	112.22	75.09	19.5	24.38	65.72	119.34	24.12	37.11	93.14	124.46	75.46	76.84	88.1	75.34	78.29	67.52	40.03	415.77	24.25	239.27
IGF1R	94.44	65.71	80.23	23.73	16.75	94.26	94.86	33.04	38.05	48.11	91.47	32.8	29.48	87.81	53.36	21.12	31.37	64.61	47.51	25.42	27.19	42.72	28.86	24.12	20.92	68.3	62.23	35.82	37.48	97.74	76.56	44.86	39.2	36.39	98.75	35.07	40.31
IKBKE	100	719.06	966.2	231.51	484.19	768.76	738.65	310.21	494.62	553.25	883.19	379.08	358.18	456.25	290.66	215.81	321.89	455.66	306.5	229.8	299.76	478.11	388.43	287.59	305.67	852.2	864.52	541.17	544.42	846.58	794.74	503.14	480.25	503.97	1096.59	353.21	771.11
IKZF2	100	684.35	950.84	265.5	610.08	632.88	928.36	287.27	635.94	156.35	444.75	191.95	464.31	375.33	264.55	1123.24	636.28	428.46	258.23	1145.84	529.22	173.33	96.72	703.76	437.93	580.55	642.28	551.84	531.3	669.01	623.39	573.51	536.88	103.7	296.24	180.3	309.49
IKZF4	100	230.6	293.62	110.31	162.69	226.46	276.8	112.89	143.13	123.97	208.18	125.4	84.02	130.85	99.91	77.21	118.66	163.22	112.64	99.55	129.98	86.26	95.16	101.03	84.35	204.9	237.8	256.86	225.83	214.74	201.72	199.67	231.96	108.25	155.91	110.15	144.34
IL10	11.11	18.62	17.12	21.88	16.75	19.62	15.62	21.25	16.12	21.88	18.62	20.5	15.12	16.88	26.11	18.75	25.5	18.38	23.62	22.24	24.38	19	22.5	24.12	17.38	34.15	42.23	18.25	18.12	16.12	20.12	23.75	16.12	19.25	14.62	24.25	20.38
IL10RA	100	4305.69	5326.04	2181.75	3160.81	3112.97	3043.22	2010.89	3097.26	1262.86	2785.2	1235.64	1410.61	2728.91	2292.36	1473.68	2071.16	2002.88	1876.56	1208.32	1790.6	1278.24	1744.8	954.04	1116.74	5280.85	5578.29	3666.99	3535.43	4312.76	4643.25	3335.5	3602.42	1404.56	3346.95	1652.19	4124.73
IL11	22.22	24.8	17.12	21.88	16.75	19.62	24.88	21.25	16.31	21.88	18.62	20.5	15.12	29.27	18.5	18.75	25.5	18.38	23.62	19.5	24.38	19	22.5	24.12	17.38	31.05	17.75	19.82	20.61	16.12	20.12	23.75	18.51	19.25	14.62	24.25	20.38
IL12A	55.56	18.62	17.12	33.99	38.74	25.71	15.62	25.7	23.55	21.88	18.62	23.15	42.75	16.88	21.57	25.08	25.5	18.38	23.62	32.83	24.38	20.54	47.58	28.13	59.38	18.12	42.23	26.68	29.05	16.12	20.12	23.75	22.87	25.47	14.62	24.25	28.61
IL12B	0	18.62	17.12	21.88	16.75	19.62	15.62	21.25	16.12	21.88	18.62	20.5	15.12	16.88	18.5	18.75	25.5	18.38	23.62	19.5	24.38	19	22.5	24.12	17.38	18.12	17.75	18.25	18.12	16.12	20.12	23.75	16.12	19.25	14.62	24.25	20.38
IL12RB1	100	251.67	300.44	228.95	257.59	277.88	261.25	219.35	212.89	261.82	425.82	280.7	309.54	251.37	238.43	254.74	244.83	255.04	239.07	283.81	230.13	346.67	459.41	345.57	428.48	299.59	326.7	306.41	312.03	345.52	284.36	288.51	303.83	367.51	353.4	331.05	403.11
IL12RB2	100	110.34	136.57	105.82	98.78	151.79	129.07	271.67	206.54	326.58	381.66	516.05	212.25	151.51	148.74	182.15	198.45	258.44	176.24	235.1	348.84	295.74	255.05	386.32	260.46	105.55	146.68	97.56	83.4	115.63	105.72	160.09	120.88	340.22	280.64	399.36	299.08
IL13	100	468.63	102.42	418.78	158.82	640.22	152.39	450.64	132.26	995.48	539.38	836.3	156.24	216.94	249.79	113.51	90.7	323.04	307.27	178.97	187.02	314.63	303.41	246.83	130.91	344.61	428.93	1003.07	800.23	495.56	504.31	1374.84	1191.37	660.43	504.12	1119.92	2425.17
IL15	97.22	53.31	64.87	47.46	42.61	51.41	29.55	41.3	38.05	39.78	119.86	31.83	53.06	55.09	51.09	25.08	32.05	142.82	56.7	41.3	34.49	50.93	49.14	24.12	22.94	57.43	84.45	42.68	44.98	45.43	47.39	43.98	44.65	40.94	114.34	36.31	78.02
IL16	100	3056.01	4714.91	1010.71	2124.64	3272.11	4190.84	1500.6	2844.51	1223.07	2160.66	824.72	1136.45	2071.22	1466.93	557.66	1278.7	1673.03	1066.63	583.51	1415.9	1554.26	1132.52	735.33	1074.23	3621.47	3620.33	1774.42	1754.13	3795.18	4188.77	2109.32	2258.59	659.52	2182.79	503.35	1670.96
IL17A	5.56	18.62	17.12	21.88	16.75	19.62	15.62	21.25	19.93	21.88	18.62	20.5	23.58	16.88	18.5	18.75	25.5	18.38	23.62	19.5	24.38	19	22.5	24.12	17.38	18.12	17.75	18.25	18.12	16.12	20.12	23.75	16.12	19.25	14.62	24.25	20.38
IL17C	0	18.62	17.12	21.88	16.75	19.62	15.62	21.25	16.12	21.88	18.62	20.5	15.12	16.88	18.5	18.75	25.5	18.38	23.62	19.5	24.38	19	22.5	24.12	17.38	18.12	17.75	18.25	18.12	16.12	20.12	23.75	16.12	19.25	14.62	24.25	20.38
IL17F	2.78	18.62	17.12	21.88	16.75	19.62	15.62	21.25	16.12	21.88	18.62	20.5	15.12	16.88	18.5	18.75	25.5	18.38	23.62	19.5	24.38	19	24.96	24.12	17.38	18.12	17.75	18.25	18.12	16.12	20.12	23.75	16.12	19.25	14.62	24.25	20.38
IL18	16.67	18.62	17.12	21.88	16.75	29.38	15.62	21.25	19.93	21.88	18.62	23.15	15.12	16.88	18.5	18.75	25.5	64.61	23.62	27.53	24.38	19	22.5	24.12	17.54	18.12	17.75	18.25	18.12	16.12	20.12	23.75	16.12	19.25	14.62	24.25	20.38
IL18BP	91.67	39.67	51.21	28.86	36.8	47.74	35.77	35.79	39.86	34.23	91.47	29.9	42.75	46.49	30.66	20.46	25.5	18.38	32.18	19.5	24.54	31.22	42.12	25.26	35.76	45.02	53.34	35.82	26.24	48.18	43.75	50.14	33.76	24.56	83.15	28.31	65.02
IL19	0	18.62	17.12	21.88	16.75	19.62	15.62	21.25	16.12	21.88	18.62	20.5	15.12	16.88	18.5	18.75	25.5	18.38	23.62	19.5	24.38	19	22.5	24.12	17.38	18.12	17.75	18.25	18.12	16.12	20.12	23.75	16.12	19.25	14.62	24.25	20.38
IL1A	30.56	66.95	17.12	21.88	16.75	69.78	15.62	21.25	16.12	36.08	18.62	20.5	15.12	51.65	63.58	18.75	25.5	81.61	52.11	19.5	24.38	77.22	35.1	24.12	17.38	29.49	17.75	18.25	18.12	16.12	20.12	23.75	16.12	20.92	14.62	24.25	20.38
IL1B	36.11	24.8	17.12	21.88	16.75	19.62	32.66	21.25	16.12	21.88	18.62	20.5	23.58	30.99	27.25	18.75	25.5	18.38	25.29	21.18	24.38	23.82	22.5	24.12	17.38	29.49	42.23	18.25	18.12	16.12	20.12	23.75	19.6	24.56	103.94	24.25	20.38
IL1F10	8.33	18.62	17.12	21.88	16.75	19.62	15.62	25.7	16.12	21.88	18.62	20.5	25.06	16.88	18.5	18.75	25.5	18.38	23.62	19.5	24.38	19	22.5	24.12	17.38	18.12	17.75	18.25	18.12	23.4	20.12	23.75	16.12	19.25	14.62	24.25	20.38
IL1R1	0	18.62	17.12	21.88	16.75	19.62	15.62	21.25	16.12	21.88	18.62	20.5	15.12	16.88	18.5	18.75	25.5	18.38	23.62	19.5	24.38	19	22.5	24.12	17.38	18.12	17.75	18.25	18.12	16.12	20.12	23.75	16.12	19.25	14.62	24.25	20.38
IL1RN	55.56	18.62	17.12	21.88	38.74	29.38	15.62	21.25	16.12	36.08	97.78	50.16	25.06	36.16	18.5	18.75	25.5	64.61	23.62	19.5	24.38	19	24.96	24.12	17.38	48.12	55.56	28.96	29.99	30.28	35.24	23.75	30.49	32.75	161.11	37.54	61.12
IL2	2.78	18.62	17.12	21.88	16.75	19.62	15.62	21.25	16.12	21.88	18.62	20.5	15.12	16.88	18.5	18.75	25.5	18.38	23.62	19.5	24.38	19	22.5	24.12	17.38	18.12	17.75	18.25	18.12	16.12	20.12	23.75	16.12	19.25	14.62	24.25	31.21
IL20	5.56	18.62	17.12	21.88	16.75	19.62	15.62	21.25	20.84	21.88	18.62	20.5	15.12	16.88	24.98	18.75	25.5	18.38	23.62	19.5	24.38	19	22.5	24.12	17.38	18.12	17.75	18.25	18.12	16.12	20.12	23.75	16.12	19.25	14.62	24.25	20.38
IL21	27.78	35.95	44.38	21.88	16.75	19.62	38.88	21.25	16.31	24.98	18.62	20.5	25.06	37.88	18.5	18.75	25.5	18.38	28.35	19.5	24.38	40.25	44.46	24.12	17.38	18.12	17.75	18.25	18.12	16.12	20.12	23.75	16.12	19.25	14.62	24.25	20.38
IL21R	100	394.24	428.47	245.62	307.95	471.29	471.18	221.19	320.69	333.99	400.59	332.78	458.41	552.67	510.93	359.02	358.72	540.67	514.92	336.76	368.07	412.39	408.71	355.32	389.34	367.89	371.15	406.26	434.78	496.94	528.61	379.11	417.09	282	306.63	412.89	408.31
IL22	47.22	74.39	54.63	21.88	16.75	73.45	15.62	21.25	16.12	138.78	154.56	21.22	15.12	105.02	70.39	18.75	25.5	173.42	59	19.5	24.38	114.19	148.98	24.12	17.38	71.4	64.45	18.25	18.12	27.53	30.38	23.75	16.12	19.25	171.5	24.25	20.38
IL23A	100	84.3	129.74	47.46	87.15	111.4	93.3	43.14	57.07	72.16	113.55	51.12	35.38	56.82	93.1	38.94	66.83	139.42	76.63	37.07	45.1	64.08	63.18	29.28	30.36	104	126.68	90.7	96.51	96.36	114.23	92.36	101.28	29.11	103.94	43.07	70.22
IL23R	97.22	48.35	46.09	21.88	60.04	51.41	32.66	22.03	33.52	53.66	91.47	52.09	23.58	43.04	36.33	24.42	27.96	119.02	40.61	49.77	31.83	79.68	35.1	52.81	25.64	37.25	51.12	32.01	24.36	38.54	41.32	35.18	35.94	41.85	77.96	33.84	36.41
IL24	0	18.62	17.12	21.88	16.75	19.62	15.62	21.25	16.12	21.88	18.62	20.5	15.12	16.88	18.5	18.75	25.5	18.38	23.62	19.5	24.38	19	22.5	24.12	17.38	18.12	17.75	18.25	18.12	16.12	20.12	23.75	16.12	19.25	14.62	24.25	20.38
IL25	0	18.62	17.12	21.88	16.75	19.62	15.62	21.25	16.12	21.88	18.62	20.5	15.12	16.88	18.5	18.75	25.5	18.38	23.62	19.5	24.38	19	22.5	24.12	17.38	18.12	17.75	18.25	18.12	16.12	20.12	23.75	16.12	19.25	14.62	24.25	20.38
IL26	86.11	76.87	105.84	39.12	52.29	90.59	76.2	21.25	26.27	125.82	100.94	28.94	15.12	108.47	124.89	49.5	73.65	153.02	131.8	31.77	41.78	172.51	75.66	28.7	17.38	167.65	171.13	93.75	96.51	78.46	64.41	61.57	65.34	34.57	14.62	24.25	33.81
IL27	0	18.62	17.12	21.88	16.75	19.62	15.62	21.25	16.12	21.88	18.62	20.5	15.12	16.88	18.5	18.75	25.5	18.38	23.62	19.5	24.38	19	22.5	24.12	17.38	18.12	17.75	18.25	18.12	16.12	20.12	23.75	16.12	19.25	14.62	24.25	20.38
IL2RA	100	5283.86	2854.21	8571.81	4384.85	6932.27	4074.22	10274.7	7161.1	8321.9	5526.24	10983.8	6466.4	3350.45	4832.24	7165.12	5486.49	4298.19	4936.23	6349.79	7294.38	5417.73	6430.11	7254	6529.75	3605.94	3978.14	8037.5	6798.18	4077.37	4632.32	9467.3	8373.34	8631.11	4121.32	9997.47	8300.18
IL2RB	100	1217.44	1118.13	2156.1	1508.75	1597.49	1158.51	2451.43	1972.13	2104.76	1955.63	3125.27	2690.03	1138.05	1301.16	1843.91	1445.11	1213.97	1342.48	1961.27	1768.72	1941.18	2087.21	2489.56	2317.16	1223.2	1382.35	2169.25	1988.39	1182.46	1368.31	2391.67	2191.07	2649.92	2510.21	3740.05	3555.18
IL2RG	100	8001.41	9199.38	5621.76	5777.39	9052.47	9558.86	6320.86	7153.86	5949.77	7661.66	4234.54	4824.37	7201.91	8013.62	5227.5	5275.08	7345.02	7816.59	4447.81	5637.08	8137.69	5236.75	4218.54	3998.01	8225.53	8891.93	6170.85	6020.45	8782.45	9053.19	6524.99	6745.28	5810.17	7769.69	4506.15	6917.9
IL3	25	23.56	17.12	21.88	16.75	19.62	15.62	21.25	16.12	21.88	18.62	29.9	28.01	16.88	18.5	18.75	25.5	18.38	23.62	19.5	24.38	23	34.32	24.12	17.38	18.12	17.75	22.1	18.74	16.12	20.12	23.75	16.12	19.25	14.62	79.99	37.71
IL31	13.89	26.03	17.12	21.88	16.75	19.62	15.62	21.25	16.12	21.88	18.62	20.5	29.48	34.43	18.5	18.75	25.5	18.38	23.62	23.3	24.38	23	22.5	24.12	17.38	18.12	17.75	18.25	18.12	16.12	20.12	23.75	16.12	19.25	14.62	24.25	20.38
IL32	100	48161	58366.3	46008.5	46873.8	55641.8	54404.8	42716	51098.8	40278.2	41352.2	28531.6	32662.2	44378.8	43243.8	39395.3	38000.4	41734	36752	31890.8	35071.9	59070.1	34028	31224.9	29104.2	71164.2	77991.6	59444.7	53660.2	71524.7	74577.6	57341.2	55987.8	57595.9	45843.8	38929	49542.3
IL33	61.11	24.8	17.12	21.88	46.48	19.62	15.62	25.7	22.65	25.9	85.16	24.11	33.9	37.88	23.84	18.75	25.5	88.41	23.62	26.48	25.2	22.18	24.96	24.12	19.57	32.6	53.34	18.25	18.12	16.12	20.12	23.75	19.6	27.29	114.34	24.25	45.51
IL36A	55.56	27.27	37.56	21.88	16.75	39.17	38.88	21.25	16.31	29.61	18.62	23.15	15.12	29.27	37.47	18.75	25.5	18.38	29.12	21.18	24.38	19.72	22.5	24.12	22.94	35.7	17.75	21.34	28.11	24.78	30.38	23.75	23.96	21.83	14.62	24.25	20.38
IL36B	5.56	24.8	17.12	21.88	16.75	19.62	15.62	21.25	16.31	21.88	18.62	20.5	15.12	16.88	18.5	18.75	25.5	18.38	23.62	19.5	24.38	19	22.5	24.12	17.38	18.12	17.75	18.25	18.12	16.12	20.12	23.75	16.12	19.25	14.62	24.25	20.38
IL36G	0	18.62	17.12	21.88	16.75	19.62	15.62	21.25	16.12	21.88	18.62	20.5	15.12	16.88	18.5	18.75	25.5	18.38	23.62	19.5	24.38	19	22.5	24.12	17.38	18.12	17.75	18.25	18.12	16.12	20.12	23.75	16.12	19.25	14.62	24.25	20.38
IL36RN	8.33	18.62	17.12	21.88	42.61	19.62	15.62	21.25	16.12	21.88	63.08	20.5	15.12	16.88	18.5	18.75	25.5	18.38	23.62	26.48	24.38	19	22.5	24.12	17.38	18.12	17.75	18.25	18.12	16.12	20.12	23.75	16.12	19.25	14.62	24.25	20.38
IL37	0	18.62	17.12	21.88	16.75	19.62	15.62	21.25	16.12	21.88	18.62	20.5	15.12	16.88	18.5	18.75	25.5	18.38	23.62	19.5	24.38	19	22.5	24.12	17.38	18.12	17.75	18.25	18.12	16.12	20.12	23.75	16.12	19.25	14.62	24.25	20.38
IL3RA	61.11	48.35	17.12	21.88	16.75	48.97	15.62	21.25	16.12	21.88	18.62	20.5	15.12	148.07	84.02	18.75	25.5	132.62	94.25	22.24	24.38	63.25	93.6	24.12	26.99	66.75	86.67	66.31	64.66	49.56	59.54	101.16	79.5	81.87	83.15	108.3	184.65
IL4	52.78	50.83	17.12	37.84	16.75	46.52	15.62	55.99	24.46	23.13	18.62	27.01	23.58	16.88	18.5	18.75	25.5	18.38	23.62	19.5	24.38	19	24.96	24.12	22.27	18.12	17.75	64.03	43.1	38.54	38.89	86.2	63.16	27.29	14.62	41.23	78.02
IL4R	100	833.12	926.94	414.29	488.07	1093.15	1209.82	487.35	680.33	691.1	2217.43	532.45	639.71	841.92	784.56	394.65	449.42	965.73	809.17	446.9	538.51	698.27	665.32	421.34	461.54	1038.47	995.65	860.53	826.46	1254.05	1325.78	979.89	996.44	714.1	2447.84	640.57	1403.09
IL5	100	967.01	78.53	1313.41	313.76	1050.31	80.86	744.33	244.59	370.07	151.4	484.22	213.73	68.87	111.27	192.05	144.58	278.84	194.63	276.4	277.21	178.26	200.45	389.77	240.22	338.4	386.7	2144.86	1560.16	419.85	377.93	3110.32	2206.32	425.73	291.04	1375.91	1905.02
IL6	11.11	24.8	17.12	21.88	16.75	19.62	15.62	21.25	16.12	21.88	18.62	20.5	15.12	16.88	18.5	18.75	25.5	18.38	23.62	19.5	24.38	19	22.5	24.12	17.38	18.12	17.75	18.25	18.12	16.12	20.12	23.75	19.6	19.25	77.96	24.25	36.41
IL6R	30.56	23.56	30.73	21.88	16.75	25.71	26.44	21.25	16.12	21.88	148.25	20.5	15.12	32.71	26.11	18.75	25.5	18.38	27.59	19.5	24.38	19	32.76	24.12	17.38	18.12	17.75	18.25	18.12	16.12	20.12	23.75	16.12	19.25	213.08	24.25	32.51
IL6ST	100	659.55	1034.48	153.27	240.16	661.03	856.83	146.85	202.92	279.4	1450.95	113.82	182.77	428.71	341.75	151.79	200.5	530.47	400.75	155.67	139.27	289.99	367.37	132.03	182.19	693.87	711.18	240.1	250.19	644.23	623.39	248.05	230.87	269.27	1611.11	130.45	438.22
IL7	11.11	18.62	17.12	21.88	16.75	19.62	15.62	21.25	16.12	21.88	18.62	20.5	26.53	32.71	21.57	18.75	25.5	18.38	23.62	19.5	24.38	19	24.18	24.12	17.38	18.12	17.75	18.25	18.12	16.12	20.12	23.75	16.12	19.25	14.62	24.25	20.38
IL7R	100	1329.02	1283.71	256.53	300.2	975.63	1012.33	156.94	190.24	309.93	4911.16	171.7	975.78	971.04	822.03	118.79	230.51	812.71	881.2	80.48	124.68	382.81	1804.86	130.88	412.28	718.71	828.96	326.99	301.73	411.59	558.99	241.89	228.69	172.84	7224	87.38	2161.19
IL9	38.89	65.71	17.12	21.88	16.75	37.95	15.62	21.25	16.12	593.03	769.64	74.27	2187.4	16.88	18.5	18.75	25.5	18.38	23.62	33.89	24.38	36.97	652.06	86.68	493.93	18.12	17.75	18.25	18.12	16.12	20.12	23.75	16.12	22.74	109.14	24.25	327.69
IRF1	100	331.02	467.74	226.38	271.15	410.08	380.99	268	300.76	240.54	1479.34	199.67	483.47	363.28	265.68	163.67	205.96	258.44	296.54	229.8	226.15	241.52	578.74	164.75	350.88	447.06	440.04	415.4	382.31	439.12	427.75	412.54	365.9	347.5	1444.8	258.44	1179.42
IRF3	100	107.86	145.1	98.12	106.52	126.09	132.18	136.75	109.61	110.1	205.03	113.82	129.71	137.74	119.22	95.03	92.07	115.62	95.02	84.72	100.14	96.11	120.12	92.42	98.52	108.66	168.9	124.24	135.87	96.36	145.82	123.15	123.06	124.63	192.29	108.3	187.25
IRF4	100	1523.67	1391.26	1193.49	1102.02	2030.84	1876.94	1549.24	1426.79	1363.7	1075.6	1516.33	1512.31	971.04	1042.29	1210.36	1020.24	1339.79	1181.57	1358.7	1248.12	917.61	1729.98	1576.86	1836.05	1145.58	1137.88	1383.41	1377.44	1558.27	1599.19	1688.86	1667.26	1439.13	727.6	1497.13	1280.85
IRF5	100	312.42	298.74	78.24	104.59	364.79	351.44	90.86	123.2	353.41	264.96	196.78	72.23	261.7	211.18	112.85	93.43	251.63	254.4	88.96	91.52	259.59	126.36	102.75	33.06	218.87	251.13	145.58	158.36	185.84	275.85	141.62	126.32	228.33	223.48	177.22	193.75
IRF6	83.33	61.99	78.53	26.94	40.67	53.86	55.98	25.7	20.84	21.88	18.62	20.5	36.85	58.54	60.18	31.68	40.92	64.61	46.74	26.48	34.49	25.47	22.5	24.12	17.54	88.48	102.23	45.73	45.91	66.07	54.68	35.18	49.01	30.02	83.15	28.31	20.38
IRF7	100	133.89	151.93	57.08	81.34	148.12	169.5	69.75	72.47	406.15	1283.78	247.9	442.2	182.5	156.68	54.12	67.52	119.02	87.35	63.54	58.36	199.62	217.61	85.53	129.56	266.99	262.25	188.27	204.27	152.8	145.82	113.47	131.77	861.47	2193.18	748.26	1884.22
IRF8	97.22	64.47	104.13	35.27	40.67	89.36	108.85	27.53	47.11	135.07	104.09	134.08	92.86	61.98	37.47	19.8	33.42	68.01	46.74	25.42	39.79	82.97	81.9	55.11	64.78	68.3	51.12	20.58	28.11	92.23	91.14	34.3	45.74	72.77	14.62	77.53	52.01
IRF9	100	1084.79	1338.34	384.79	509.37	905.86	861.49	415.76	423.96	1114.83	2371.99	790.96	821.01	693.85	642.63	342.52	515.57	758.3	811.47	384.42	454.28	843.67	873.57	482.18	630.91	1179.73	1297.9	990.11	871.44	685.53	791.09	628.05	594.6	1393.64	2463.43	1204.23	1973.94
ISG15	100	666.99	744.28	513.69	478.38	669.6	705.99	471.75	458.38	2675.59	4513.72	1349.46	1861.65	747.22	745.96	417.75	508.07	741.3	681.97	361.12	496.73	1528.79	1092.75	572.88	756.42	1128.51	1206.78	757.64	777.74	711.68	763.14	599.9	615.29	9780.05	12618.6	6414.33	9959.44
ITGAE	47.22	18.62	17.12	82.73	211.11	19.62	15.62	59.66	136.79	21.88	18.62	33.76	70.75	16.88	18.5	77.21	166.4	18.38	23.62	42.36	74.94	19	22.5	35.59	29.69	37.25	17.75	71.65	84.33	16.12	20.12	46.62	51.18	19.25	14.62	24.25	20.38
ITGAM	100	140.09	66.58	128.9	118.14	137.1	59.09	118.4	63.41	52.73	113.55	60.77	159.19	72.31	94.24	166.31	120.71	132.62	86.59	138.73	99.48	68.18	152.1	125.14	126.18	60.54	115.57	41.16	45.91	75.71	55.9	43.98	41.38	40.03	77.96	41.23	84.52
ITGB2	100	2061.72	2403.55	1802.09	1810.88	2306.27	2209.72	2111.85	2134.29	1461.77	1564.51	1428.56	1687.72	1849.12	2026.68	1931.69	1830.42	1618.62	1661.25	1772.77	1882.79	1566.58	1518.61	1428.76	1501.36	2424.66	2578.01	1929.15	2059.6	2870.13	2888.51	2072.37	2160.58	1225.35	1205.73	1306.99	1711.27
JAG1	41.67	18.62	35.85	21.88	16.75	19.62	35.77	21.25	21.74	21.88	18.62	20.5	15.12	16.88	27.25	18.75	25.5	18.38	41.38	22.24	24.38	20.54	22.5	24.12	17.38	18.12	53.34	18.25	21.55	30.28	29.16	30.79	31.58	19.25	14.62	27.69	39.01
JAK1	100	1593.09	2022.87	1001.73	1105.9	1782.34	2301.47	1201.39	1309.02	1039.89	1933.55	785.18	1008.21	1434.18	1352.26	869.16	993.64	1537.01	1320.26	907.57	1016.66	1193.63	1201.16	866.21	949.4	1390.84	1566.81	1141.03	1171.29	1584.42	1706.13	1222.67	1212.06	1066.15	2063.26	763.64	1258.75
JAK2	100	306.22	331.17	215.48	193.68	303.59	307.9	204.67	192.96	313.63	422.67	219.93	182.77	189.39	224.81	189.41	212.09	187.03	252.1	216.04	177.73	273.56	294.83	196.32	256.41	294.93	342.25	291.16	252.06	234.02	188.35	240.13	224.33	312.02	446.95	306.44	355
JUN	100	1800.13	1655.85	791.38	964.51	1339.2	822.62	802.15	477.41	862.26	1268.01	635.66	756.16	1623.57	1463.53	860.58	1092.53	1373.79	1526.38	841.91	774.6	823.96	1104.44	751.98	880.58	1452.93	1502.36	1065.57	1020.43	769.5	844.56	691.38	545.59	725.93	1309.67	659.03	1130.01
JUNB	100	711.62	662.34	425.83	428.03	858.12	660.89	352.43	423.05	684.63	993.59	493.87	517.37	983.1	1109.28	508.16	555.81	805.91	836.75	420.42	425.77	745.09	618.52	489.65	460.87	634.88	702.29	663.88	689.66	545.12	648.91	628.05	668.65	472.13	795.16	431.97	661.88
KIR3DL1/2	77.78	32.23	17.12	137.24	154.94	44.07	15.62	148.68	115.05	21.88	72.55	51.12	459.88	96.42	237.3	3019.29	636.97	98.61	257.46	2474.89	679.77	55.86	191.09	1790.4	1107.97	29.49	17.75	35.06	43.1	16.12	20.12	28.15	34.85	19.25	93.55	24.25	65.02
KLF2	97.22	106.62	136.57	41.69	79.41	187.29	177.28	110.14	153.1	49.96	832.72	26.04	141.5	75.76	49.96	96.35	98.2	88.41	53.64	121.79	100.8	46	219.17	51.09	174.09	121.08	91.12	48.78	42.17	147.29	125.16	88.84	69.7	30.93	878.31	24.25	282.18
KLRB1	100	700.46	1152.27	203.94	294.39	1117.63	1444.64	263.41	493.71	42.56	507.83	40.51	241.73	862.58	845.87	164.99	164.36	958.93	854.38	160.97	199.62	165.12	667.66	54.53	134.95	492.07	742.29	128.05	109.63	546.49	695.09	143.38	168.8	44.57	1299.28	57.23	276.98
KLRC1/2	75	27.27	17.12	598.35	579.1	25.71	15.62	770.03	783.6	21.88	18.62	694.5	346.39	34.43	30.66	1296.81	662.2	68.01	25.29	1046.3	519.27	26.29	28.08	767.48	288.13	18.12	17.75	161.59	202.4	16.12	20.12	212.87	251.56	19.25	124.73	402.43	117.03
KLRD1	83.33	112.82	68.28	595.78	375.73	77.12	26.44	755.35	483.75	21.88	18.62	139.87	380.29	130.85	215.73	542.48	574.22	122.42	186.97	591.98	672.47	27.11	69.42	238.8	284.08	38.81	17.75	153.97	165.86	16.12	30.38	177.68	201.47	19.25	14.62	32.61	105.33
KLRF1	36.11	26.03	30.73	21.88	34.86	19.62	15.62	21.25	16.31	26.83	69.39	20.5	44.22	32.71	22.71	18.75	25.5	18.38	23.62	33.89	24.38	19	22.5	24.12	17.38	18.12	46.67	18.25	18.12	16.12	20.12	23.75	16.12	20.92	14.62	24.25	28.61
KLRG1	100	472.35	447.25	677.23	476.45	402.74	415.2	819.59	577.06	174.86	246.03	188.09	468.73	284.08	387.17	398.61	406.46	278.84	377.76	476.55	481.47	113.37	362.69	269.79	381.25	861.51	815.63	593.76	566.91	828.69	822.69	648.28	670.83	309.29	426.16	319.98	382.31
KLRK1	100	116.54	78.53	2031.68	2974.88	91.81	63.76	2466.12	3239.48	48.11	91.47	1201.88	966.94	127.41	244.11	1604.35	2453.07	180.22	260.53	1367.17	2314.52	52.58	148.98	1219.81	988.54	90.03	68.9	2500.05	2464.4	60.57	72.91	2659.96	2901.1	39.12	140.32	1058.39	1041.59
KYAT1	100	75.63	88.77	80.81	94.9	85.69	57.54	69.75	73.38	68.46	110.4	81.99	85.49	61.98	95.37	94.37	83.2	71.41	75.09	67.78	60.35	79.68	81.9	82.66	88.39	96.24	95.56	96.8	95.58	97.74	80.2	89.72	80.59	63.68	109.14	78.76	80.62
LAG3	100	534.34	286.79	2222.8	1266.65	723.46	391.87	3938.26	2574.55	1046.37	813.8	2396.04	2685.61	433.87	748.23	1773.3	1345.54	598.48	799.97	1763.24	2327.12	703.2	829.11	1515.44	1377.21	262.34	282.25	811.75	849.89	262.92	314.74	1211.23	1170.68	1562.84	1372.04	2890.88	3860.76
LAIR1	100	75.63	99.01	71.19	96.84	94.26	105.74	96.37	115.95	75.86	157.71	70.41	170.98	39.6	36.33	58.74	60.01	78.21	42.14	90.02	68.97	71.47	101.4	51.66	188.26	86.93	108.9	89.94	78.71	97.74	100.86	85.32	67.52	50.94	233.87	27.08	166.45
LAMP1	100	1661.28	1937.52	1477.59	1388.67	2050.42	2209.72	1546.49	1818.13	1605.17	2450.85	1505.72	1885.23	1675.22	1737.16	1366.77	1311.44	1571.02	1753.96	1398.94	1506.1	1875.46	2024.04	1664.11	1899.48	1626.79	1862.39	1724.88	1615.45	1825.32	1994.13	1913.16	1850.21	1576.49	2234.76	1526.66	2048.06
LAMP2	100	1609.21	1894.84	1165.91	1103.96	1623.2	1715.21	1127.97	1255.57	1352.6	1403.64	1069.73	1073.06	1382.53	1401.08	1058.57	1112.3	1363.59	1260.49	978.52	1070.38	1547.69	1045.95	1005.7	1033.75	1549.17	1606.81	1105.2	1026.05	1467.41	1515.35	1069.61	1081.38	889.67	1262.9	779.02	967.47
LAMTOR1	100	216.96	283.37	239.85	271.15	297.46	250.36	312.05	304.38	303.46	369.05	247.9	296.27	261.7	249.79	236.92	229.83	268.64	226.05	235.1	255.33	335.99	282.35	246.26	294.87	280.96	293.36	275.16	256.75	322.11	346.33	317.54	319.08	322.03	301.43	297.21	299.08
LAT	100	2173.3	2983.95	1059.45	1363.49	1946.37	1934.47	883.84	1192.16	879.84	1280.62	734.05	691.3	1757.86	1560.03	845.4	1220.74	1543.81	1315.66	708.47	1052.48	1124.62	919.59	640.62	765.19	2826.7	2820.26	1646.37	1682.91	2367.68	2391.5	1484.79	1530.05	852.38	982.26	786.41	1011.68
LCK	100	2531.59	3339.02	2533.19	2603.02	3060.33	2940.59	2479.88	3024.78	2180.62	2643.26	1951.36	2045.9	2465.49	2223.11	2188.41	2244.38	1989.28	1951.66	1948.57	2144.74	2475.15	1945.26	1856.41	1961.56	2666.82	2666.91	2472.61	2400.68	2827.45	2692.87	2520.98	2487.28	1994.94	2458.24	1686.65	2066.27
LDHA	100	11110.7	9906.1	13729.9	11190.7	12054	9941.4	12724.3	11510.3	16147.9	8494.38	15832.8	12042.5	7043.51	9342.04	11716.8	9850.46	8028.51	8877.09	10944.8	10266.1	14684.1	13958.4	15133.1	14088.5	12357.7	12825.6	12001.8	12197.4	13008.5	13373.2	13052.6	13674.6	19604.7	8242.63	17686.2	11568
LDHC	30.56	85.54	61.45	75.03	91.03	74.67	85.53	60.57	72.47	71.24	18.62	60.77	54.54	16.88	18.5	18.75	25.5	18.38	23.62	19.5	24.38	19	22.5	24.12	17.38	18.12	17.75	18.25	18.12	16.12	20.12	23.75	16.12	19.25	14.62	24.25	20.38
LEF1	100	1969.98	2893.48	589.37	1227.91	2204.67	2853.51	594.73	1463.93	1135.18	2397.23	416.7	566.01	1513.38	1149.02	395.31	802.69	1091.55	807.64	307.11	673.8	1208.41	490.6	330.07	402.84	2156.12	2082.41	1403.23	1302.48	2293.35	2308.87	1282.48	1400.46	858.74	1735.84	402.43	967.47
LEFTY1	2.78	18.62	17.12	21.88	16.75	19.62	15.62	21.25	16.12	21.88	18.62	20.5	25.06	16.88	18.5	18.75	25.5	18.38	23.62	19.5	24.38	19	22.5	24.12	17.38	18.12	17.75	18.25	18.12	16.12	20.12	23.75	16.12	19.25	14.62	24.25	20.38
LGALS1	100	12222.8	10116.1	12716.6	10605.8	13693.2	10694	12728.9	12784.9	18811.5	7033.97	19302.4	6675.7	8045.55	10296.9	11435.7	9202.58	7555.84	9520.75	8931.64	8738.14	21518.1	5364.67	13773.8	6222.73	9603.95	10469.9	11257.8	10492.9	9629.04	10918.5	12348	12698.9	15900.4	6330.09	17840	10497.8
LIF	97.22	148.77	162.17	119.93	220.79	401.52	227.04	296.45	296.23	3748.79	747.56	2016.95	344.91	58.54	44.28	18.75	43.65	146.22	109.57	48.71	74.94	1008.79	471.1	607.9	326.59	333.74	451.15	899.41	592.21	408.84	401.01	1291.28	866.85	4445.64	660.03	2733.97	1507.11
LILRA1	19.44	18.62	17.12	28.22	16.75	19.62	24.88	27.53	16.12	21.88	18.62	20.5	15.12	16.88	18.5	26.4	25.5	18.38	23.62	38.12	24.38	19	22.5	24.12	20.92	18.12	17.75	19.06	18.12	16.12	20.12	23.75	16.12	19.25	14.62	24.25	20.38
LILRA5	25	18.62	17.12	21.88	38.74	24.48	15.62	25.7	17.21	21.88	72.55	22.19	25.06	16.88	18.5	18.75	25.5	18.38	23.62	22.24	24.38	19	22.5	24.12	17.38	18.12	17.75	18.25	18.12	16.12	20.12	23.75	16.12	19.25	83.15	24.25	20.38
LILRB2	2.78	28.51	17.12	21.88	16.75	19.62	15.62	21.25	16.12	21.88	18.62	20.5	15.12	16.88	18.5	18.75	25.5	18.38	23.62	19.5	24.38	19	22.5	24.12	17.38	18.12	17.75	18.25	18.12	16.12	20.12	23.75	16.12	19.25	14.62	24.25	20.38
LILRB3	19.44	24.8	17.12	21.88	34.86	19.62	15.62	21.25	16.12	21.88	18.62	20.5	15.12	32.71	22.71	18.75	25.5	18.38	23.62	25.42	24.38	19	22.5	24.12	17.38	18.12	17.75	18.25	18.12	16.12	20.12	23.75	16.12	19.25	77.96	24.25	37.71
LILRB4	0	18.62	17.12	21.88	16.75	19.62	15.62	21.25	16.12	21.88	18.62	20.5	15.12	16.88	18.5	18.75	25.5	18.38	23.62	19.5	24.38	19	22.5	24.12	17.38	18.12	17.75	18.25	18.12	16.12	20.12	23.75	16.12	19.25	14.62	24.25	20.38
LNX1	0	18.62	17.12	21.88	16.75	19.62	15.62	21.25	16.12	21.88	18.62	20.5	15.12	16.88	18.5	18.75	25.5	18.38	23.62	19.5	24.38	19	22.5	24.12	17.38	18.12	17.75	18.25	18.12	16.12	20.12	23.75	16.12	19.25	14.62	24.25	20.38
LPAR6	100	650.87	764.77	797.79	542.3	583.91	475.84	601.16	309.82	309.93	722.32	276.84	312.49	568.16	598.35	605.18	544.9	503.27	674.31	470.2	429.08	424.71	514.78	261.18	313.77	591.42	595.61	305.65	325.15	448.76	431.39	295.55	294.03	238.34	774.37	198.76	420.02
LTA	100	2096.43	594.06	1633.43	660.44	2586.59	587.81	1817.24	775.45	1893.82	2107.04	1034.04	2684.14	1117.39	2409.31	849.36	843.6	1353.39	2717.91	1247.51	1958.39	1304.53	2224.49	728.44	655.2	873.93	971.2	580.8	664.36	736.46	877.37	652.67	717.65	1112.55	1262.9	628.26	1475.91
LTB	100	1674.92	2220.89	1099.85	1473.88	2189.98	2430.53	1658.46	2359.86	1682.88	7339.93	1314.73	3570	1138.05	993.47	665.89	947.26	1438.4	1086.55	841.91	1380.09	1564.12	3742.32	731.89	2512.17	1504.16	1795.72	806.42	717.77	1716.57	1577.32	710.73	691.52	827.82	6335.29	449.2	3102.65
MAF	100	607.48	466.03	703.52	321.5	684.29	483.62	817.76	405.84	89.74	580.38	178.45	196.04	798.87	876.53	298.96	371.68	816.11	920.27	367.47	495.4	233.3	350.21	120.55	120.78	355.47	451.15	194.36	207.08	334.5	466.63	286.75	234.14	102.79	623.65	95.99	262.67
MAGED1	100	741.38	894.5	708.65	819.25	745.5	763.53	659.9	867.85	593.03	492.06	775.53	474.62	631.87	680.1	567.56	786.32	479.47	535.61	496.67	653.9	612.01	508.54	626.27	532.39	777.69	788.96	790.41	822.72	783.26	800.81	814.52	792.79	489.41	311.83	692.88	403.11
MAML2	100	469.87	541.14	246.91	267.27	423.55	444.74	236.79	242.78	247.95	369.05	218.96	224.05	373.61	355.38	194.03	276.2	357.05	365.5	190.62	242.06	262.06	310.43	229.61	229.42	277.86	382.26	295.74	292.35	287.7	346.33	243.65	268.98	220.14	410.57	233.83	353.7
MAML3	72.22	54.55	71.7	27.58	54.23	46.52	74.64	25.7	51.64	21.88	18.62	30.87	23.58	46.49	37.47	33	40.92	18.38	23.62	19.5	33.82	19	22.5	24.12	19.57	55.88	53.34	52.59	51.54	59.19	53.47	61.57	63.16	20.92	14.62	24.25	29.91
MAP2K2	100	451.27	500.17	481.63	459.02	517.81	496.06	487.35	542.63	472.76	492.06	509.3	409.77	470.03	460.97	449.43	401.68	462.46	415.31	446.9	404.54	515.07	518.68	519.5	533.74	459.47	468.93	471.81	564.09	485.93	517.67	482.03	512.92	442.11	457.35	513.81	475.93
MAP2K7	100	308.7	314.1	243.06	232.41	291.34	262.8	266.16	255.46	219.27	381.66	169.77	294.8	284.08	256.6	275.86	237.33	251.63	298.84	252.04	232.78	244.8	295.61	231.91	240.22	266.99	291.14	266.77	273.61	256.04	273.42	241.89	261.36	271.09	337.81	212.91	314.69
MAP3K14	100	468.63	583.82	307.19	311.82	500.67	483.62	279.93	297.13	314.56	337.5	230.54	204.88	444.2	521.15	324.7	388.73	533.87	530.25	348.41	338.89	354.88	358.01	296.77	264.51	386.52	406.7	372.72	353.26	357.91	402.23	329.86	346.3	237.43	337.81	257.83	309.49
MAP3K7	100	707.9	693.07	600.91	561.66	680.62	618.91	623.18	625.07	642.07	580.38	649.17	582.23	600.88	592.68	595.94	649.24	612.08	688.87	581.39	614.11	699.09	640.36	648.08	587.05	741.99	771.18	727.15	740.26	730.95	765.57	731.84	729.63	683.18	545.7	679.34	579.96
MAPK12	41.67	18.62	17.12	21.88	50.36	29.38	15.62	21.25	22.65	21.88	18.62	38.58	15.12	16.88	24.98	18.75	25.92	18.38	23.62	34.95	24.38	25.47	29.64	31	29.69	18.12	17.75	18.25	20.61	16.12	20.12	23.75	18.51	59.13	14.62	59.69	20.38
MAPK3	100	601.28	756.23	495.09	557.79	650.02	595.58	558.94	618.73	474.61	615.08	453.36	456.94	483.8	467.78	341.2	373.72	442.06	463.59	327.23	389.95	493.72	405.59	369.1	358.3	476.55	488.93	449.7	445.09	448.76	544.41	467.96	449.76	406.63	389.78	374.13	443.42
MAX	100	1501.35	1734.38	1092.8	1136.89	1465.29	1450.86	1008.66	1090.7	1052.84	1608.67	958.8	1123.18	1148.38	1119.5	1003.13	1082.98	1227.57	1219.12	965.81	1040.54	1158.3	1329.86	1030.38	1177.47	1392.39	1397.91	1186.76	1173.17	1244.41	1334.28	1099.52	1115.14	1049.78	1512.36	956.24	1331.57
MCAT	94.44	44.63	34.14	49.38	50.36	42.84	35.77	37.63	33.52	52.73	18.62	73.31	85.49	60.26	31.79	48.18	49.1	81.61	47.51	54.01	47.09	56.68	65.52	60.27	57.36	45.02	57.78	45.73	49.66	45.43	38.89	52.78	54.45	49.12	14.62	52.3	41.61
MDFIC	69.44	59.51	17.12	42.33	16.75	41.62	15.62	38.55	25.37	26.83	18.62	21.22	25.06	37.88	34.06	37.62	32.73	18.38	55.94	38.12	31.83	36.97	42.9	38.46	27.67	18.12	44.45	35.82	35.61	16.12	20.12	35.18	39.2	25.47	14.62	24.25	20.38
MDH2	100	653.35	713.55	1008.79	852.18	911.98	796.18	958.18	1086.17	985.31	902.11	1032.11	1395.87	764.44	761.85	927.9	777.45	598.48	652.08	840.85	769.3	878.17	939.09	835.21	1059.39	689.21	671.17	884.16	786.17	971.85	1007.4	1057.3	1081.38	1001.57	701.61	999.93	867.34
MFN2	100	317.38	312.39	359.78	306.01	325.62	304.79	339.58	329.75	415.4	394.28	467.83	448.09	334.01	365.6	364.95	354.63	387.65	379.3	403.48	401.23	387.74	463.31	467.83	482.46	343.05	304.47	323.94	354.2	319.36	308.66	382.63	329.97	408.45	358.6	448.58	387.51
MID1IP1	100	719.06	827.93	422.63	445.46	874.03	931.47	436.87	518.17	642.07	697.09	555.6	495.26	721.4	732.33	452.07	457.61	639.29	675.84	385.48	519.94	706.48	569.38	485.05	493.26	672.14	717.84	625.01	564.09	707.55	753.42	569.11	590.24	688.63	644.44	673.18	621.57
MIF	100	1978.66	2021.17	2568.46	2196.3	2558.44	2289.02	2647.84	2662.43	2406.37	1933.55	2263.89	2499.89	1744.09	2187.91	2405.53	2030.92	1839.65	1718.71	2201.67	2094.34	2587.7	2623.06	2536.06	2662.64	2132.83	2340.21	2211.17	2140.19	2945.84	3079.3	2774.31	2846.65	2705.41	2000.89	2501.98	2279.53
MINOS1	0	18.62	17.12	21.88	16.75	19.62	15.62	21.25	16.12	21.88	18.62	20.5	15.12	16.88	18.5	18.75	25.5	18.38	23.62	19.5	24.38	19	22.5	24.12	17.38	18.12	17.75	18.25	18.12	16.12	20.12	23.75	16.12	19.25	14.62	24.25	20.38
MKI67	100	1360.02	1276.88	1412.17	1233.72	996.45	1027.88	1467.56	1527.34	1347.05	630.85	1144	1089.28	1246.52	1154.7	1188.58	1450.56	1159.56	1123.33	1481.55	1319.08	1230.59	1254.98	1340.36	1400.82	1605.06	1657.93	1653.23	1694.16	1399.96	1115.55	1518.22	1485.4	1369.08	654.84	1265.14	1098.8
MMP2	25	29.75	17.12	21.88	36.8	28.16	29.55	21.25	18.12	24.98	18.62	20.5	23.58	16.88	18.5	18.75	25.5	18.38	23.62	19.5	24.38	23	22.5	24.12	17.38	18.12	40	18.25	18.12	16.12	20.12	23.75	16.12	19.25	14.62	24.25	20.38
MMP9	13.89	18.62	17.12	21.88	16.75	19.62	15.62	21.25	16.12	21.88	63.08	20.5	25.06	16.88	18.5	18.75	25.5	18.38	23.62	19.5	24.38	19	27.3	24.12	17.38	18.12	17.75	18.25	18.12	16.12	20.12	24.63	16.12	19.25	14.62	24.25	41.61
MPC2	100	1046.36	1119.83	1187.71	1082.66	1052.76	1013.89	1047.2	1053.56	1005.66	769.64	1151.72	1025.9	1027.86	1096.79	1105.42	1035.92	1054.15	983.11	916.04	947.69	1153.37	1022.55	1063.1	1019.58	1057.1	1148.99	1064.81	1074.78	1057.2	1132.56	1185.72	1291.56	926.06	680.82	1046.08	906.35
MR1	100	119.02	155.34	78.24	81.34	104.05	136.84	63.33	90.59	49.96	167.17	46.3	47.17	110.19	99.91	52.8	72.97	102.01	85.05	38.12	56.37	64.9	39	28.7	43.86	127.29	128.9	115.09	89.96	93.61	103.29	87.96	83.85	50.94	155.91	46.77	83.22
MS4A1	72.22	27.27	17.12	21.88	48.42	29.38	37.32	22.94	21.74	25.9	75.7	27.01	54.54	48.21	30.66	19.8	25.5	74.81	23.62	24.36	24.38	19	23.4	24.12	20.92	18.12	57.78	19.82	24.36	30.28	25.52	25.51	37.03	19.25	109.14	24.25	61.12
MS4A2	0	18.62	17.12	21.88	16.75	19.62	15.62	21.25	16.12	21.88	18.62	20.5	15.12	16.88	18.5	18.75	25.5	18.38	23.62	19.5	24.38	19	22.5	24.12	17.38	18.12	17.75	18.25	18.12	16.12	20.12	23.75	16.12	19.25	14.62	24.25	20.38
MS4A4A	2.78	18.62	17.12	21.88	16.75	19.62	15.62	21.25	16.12	21.88	18.62	20.5	15.12	16.88	18.5	18.75	25.5	18.38	23.62	19.5	24.38	22.18	22.5	24.12	17.38	18.12	17.75	18.25	18.12	16.12	20.12	23.75	16.12	19.25	14.62	24.25	20.38
MT2A	100	1213.73	1451.01	1080.61	950.96	1517.93	1649.9	910.45	1087.98	2114.01	980.97	1441.1	748.79	2313.98	2053.93	1731.06	1724.72	2223.91	1763.16	1531.32	1637.41	3571.02	636.46	1838.04	572.21	1867.39	2069.08	1888.75	1847.83	2102.01	2248.11	1868.3	1983.07	2166.88	1720.25	2348.76	2335.44
MTCP1	100	66.95	105.84	75.03	118.14	68.55	46.65	61.49	59.79	58.29	78.86	76.2	79.6	92.97	63.58	72.59	77.75	136.02	62.83	77.31	59.69	63.25	87.36	56.25	57.36	83.82	111.12	96.04	104.95	81.22	86.28	94.12	78.41	88.24	109.14	79.99	91.03
MTHFD1	100	1604.25	1254.69	2295.91	1948.39	1669.72	1161.62	2310.09	2044.61	2723.7	1223.85	3096.33	2284.69	1356.71	1740.56	2177.85	1868.61	1710.44	1885.76	2215.44	1971.65	2632.06	2463.94	2762.8	2541.19	1704.4	1840.17	2394.86	2204.84	1804.67	1820.36	2433.9	2419.76	4039.01	1158.96	4508	1944.03
MTHFD1L	100	592.61	404.57	1093.44	693.36	653.69	384.1	955.43	757.33	899.26	539.38	1194.16	1101.07	401.16	623.33	1106.74	748.81	561.08	671.24	1222.09	929.79	781.24	1155.92	1396.61	1328.62	507.6	557.83	650.93	681.22	605.69	560.2	684.34	695.87	1018.85	431.36	999.93	509.74
MTHFD2	100	3041.13	2068.96	3112.3	2409.35	2723.7	1887.82	2495.49	2041.89	2812.52	2047.11	2803.09	2539.69	2506.81	2970.2	3359.83	2795.42	2965.21	3497.96	2967.33	2637.49	2916.29	2524.78	2739.27	2372.49	2316	2515.79	2670.02	2496.26	2102.01	2218.94	2368.8	2310.86	2588.06	1574.73	2542.59	2237.92
MTHFR	97.22	86.78	141.69	60.92	106.52	71	94.86	49.56	57.98	55.51	151.4	54.98	57.49	84.36	73.8	38.94	59.33	18.38	62.83	48.71	51.73	53.4	69.42	67.74	59.38	80.72	120.01	65.55	63.72	93.61	83.85	69.49	47.92	49.12	114.34	48.61	92.33
MTHFS	100	497.14	621.37	362.34	441.58	516.58	664	379.05	449.32	535.67	495.22	408.99	465.78	542.34	502.98	403.23	467.84	574.68	496.53	365.36	474.18	701.55	521.02	401.82	439.95	568.13	508.94	491.62	446.97	558.88	563.85	448.6	545.59	406.63	374.19	338.44	438.22
MTOR	100	138.85	184.36	153.92	178.18	150.57	161.72	146.85	152.19	171.16	198.72	190.02	175.4	194.55	168.04	154.43	170.49	204.03	144.06	146.14	158.5	161.01	221.51	194.02	192.98	161.44	173.35	189.03	202.4	188.59	137.32	168.01	176.42	178.3	129.93	188.29	189.85
MX1	100	214.48	298.74	89.14	139.45	178.72	211.49	74.34	105.08	3947.7	4428.56	2422.08	2777	328.85	247.52	116.15	171.18	282.24	177.01	84.72	126.67	1441.72	1187.12	548.2	1005.41	1220.09	1162.33	659.31	693.41	334.5	335.39	192.64	217.8	12279	11979.4	9547.65	10674.6
MYC	100	998.01	406.28	1335.22	695.3	1025.82	471.18	895.77	542.63	749.39	1201.77	1116.99	1569.8	485.52	1004.83	1415.6	887.93	635.89	908.01	1403.18	880.71	598.87	1878.18	1322.56	1434.56	470.34	557.83	878.83	908.92	653.87	619.75	846.19	828.73	899.68	1543.54	1076.85	1304.26
MYL9	11.11	18.62	17.12	21.88	16.75	19.62	15.62	21.25	16.12	21.88	18.62	20.5	15.12	16.88	18.5	18.75	25.5	18.38	23.62	19.5	24.38	26.29	22.5	24.12	17.38	18.12	17.75	18.25	18.12	16.12	20.12	23.75	21.78	20.92	14.62	28.92	20.38
NAA20	100	585.17	501.88	881.81	674	643.89	485.17	734.24	717.47	805.82	640.31	965.55	910.93	495.85	685.78	946.37	726.99	598.48	678.9	819.67	744.76	765.63	912.57	898.36	875.18	507.6	573.39	696.66	669.98	593.3	612.46	731.84	722.01	781.42	472.94	807.33	741.2
NBL1	100	168.61	221.92	102.61	164.63	204.43	191.27	118.4	192.05	144.33	145.1	129.25	104.65	206.61	174.85	151.13	165.04	227.83	190.03	141.91	177.73	204.55	134.94	149.25	138.33	144.36	177.79	160.83	157.42	181.71	172.56	175.92	174.24	104.61	145.52	120.61	200.26
NCAM1	83.33	38.43	35.85	21.88	61.98	39.17	35.77	34.88	23.55	32.38	85.16	30.87	44.22	41.32	29.52	36.3	25.92	98.61	31.42	67.78	24.38	27.93	31.2	37.89	39.14	38.81	71.12	18.25	19.68	35.79	44.96	23.75	16.12	31.84	124.73	24.25	37.71
NCAPD2	100	2201.81	2268.69	2342.08	2217.6	2105.51	1890.93	2242.17	2569.12	2231.51	1586.59	1881.91	2016.42	2179.68	2082.32	2152.77	2311.9	1880.46	1960.85	1878.67	2067.15	2649.31	2024.82	2055.02	2215.95	2576.78	2400.22	2416.97	2427.86	2626.48	2520.31	2343.29	2392.54	2092.28	1044.62	1833.11	1711.27
NCAPG2	100	918.66	846.7	944.01	871.55	820.17	664	975.62	951.19	1187.92	520.45	879.7	868.18	821.26	747.09	831.54	954.08	863.72	908.01	838.73	864.79	1132.84	888.39	909.26	1012.16	1167.31	1048.99	1152.46	1116.95	1097.12	983.09	1093.36	1100.98	1096.17	467.74	879.94	847.83
NCAPH	100	1269.51	1101.06	1689.22	1468.07	1285.34	836.61	1700.68	1609.78	1580.19	785.41	1546.24	1714.25	1404.91	1546.41	1907.93	1706.99	1591.42	1632.13	1730.41	1697.09	1895.18	1679.29	1838.61	1939.96	1353.59	1311.23	1732.5	1624.82	1351.78	1284.46	1550.76	1555.09	1597.41	670.43	1496.51	1322.46
NCR1	72.22	32.23	17.12	48.74	65.85	19.62	15.62	55.07	65.22	26.83	63.08	38.58	162.14	48.21	54.5	334.6	106.39	91.81	53.64	344.18	84.89	23	46.02	217.56	101.89	34.15	17.75	18.29	28.11	16.12	20.12	23.75	16.12	21.83	14.62	24.25	46.81
NCR2	11.11	18.62	17.12	21.88	38.74	19.62	15.62	21.25	16.12	21.88	18.62	20.5	23.58	16.88	18.5	18.75	25.5	18.38	23.62	19.5	24.38	19	22.5	24.12	17.38	18.12	17.75	30.49	19.68	16.12	20.12	23.75	16.12	19.25	14.62	24.25	20.38
NCR3	100	138.85	158.76	314.24	306.01	173.83	144.62	404.75	362.36	185.03	94.63	200.63	353.76	156.68	210.05	390.69	265.29	183.63	214.55	377.01	356.79	220.98	262.85	311.12	392.72	187.83	208.91	224.85	215.52	181.71	166.48	216.39	215.62	191.03	124.73	155.07	245.77
NDUFA1	100	3992.03	4008.19	3921.64	3765.09	4035.97	3645.02	3540.86	3710.55	3899.59	3365.58	3501.46	3463.88	3307.4	3923.93	3781.54	3604.24	3699.71	3688.76	3319.98	3484.38	4444.27	3681.48	3314.44	3537.15	3781.35	3935.92	3666.99	3312.42	3935.58	4068.47	3851.83	4003.17	3371.3	2811.64	3135.17	3093.55
NDUFA2	100	271.51	314.1	285.38	350.56	292.57	256.58	257.9	277.2	263.67	271.27	208.35	243.21	259.98	289.53	299.62	308.93	244.83	262.06	268.99	308.38	299.02	241.01	221.58	244.27	327.53	328.92	296.5	278.3	357.91	317.17	331.61	344.12	161.92	207.88	180.3	232.76
NDUFA4	100	2778.3	2791.05	3139.87	2870.3	3037.08	2688.67	3003.95	3190.56	3098.39	2589.64	2833.96	3360.7	2778.84	2885.04	3013.35	2541.72	2621.76	2665.81	2424.06	2721.72	3376.33	2643.34	2424.7	2762.51	2520.9	2684.69	2912.4	2684.6	3055.96	3206.9	3471.84	3247.4	2670.84	2250.35	2487.83	2589.01
NDUFA6	100	1684.83	1609.76	2023.99	1735.35	1868.03	1645.24	2000.79	1952.2	2220.41	1829.46	2033.35	2084.22	1783.69	1934.71	2138.25	1714.49	1911.06	2027.52	1904.09	1988.23	2345.36	1999.08	2060.76	2093.14	1729.24	1740.16	1826.25	1656.68	1708.31	1748.66	2026.63	1960.2	1928.54	1408.42	1717.42	1599.44
NDUFAB1	100	2043.12	1708.77	3198.88	2473.26	2161.82	1701.22	2678.13	2391.56	3347.26	1990.33	3649.04	3217.72	1924.87	2292.36	3404.04	2750.41	2162.7	2324.06	3119.82	2815.89	3025.55	3253.28	3542.33	3530.4	1993.13	2122.42	2450.5	2262.94	2219.01	2124.16	2452.37	2597.27	3150.25	1673.47	3080.4	2128.69
NDUFB9	100	629.8	571.87	697.11	675.93	658.58	567.59	754.43	709.32	822.48	640.31	855.59	849.02	578.49	633.55	781.39	641.74	649.49	645.95	715.89	651.25	870.78	824.43	805.36	803.65	616.25	651.17	707.33	612.82	649.74	678.08	796.93	759.03	721.38	478.14	734.72	578.66
NEDD8	100	2074.12	2268.69	2344	2089.78	2354.01	2259.48	2170.59	2368.01	2316.62	2245.82	2188.65	2432.08	2110.82	2209.48	2228.01	1979.09	1690.03	2117.93	1834.19	2066.49	2505.55	2311.07	2181.31	2293.54	2000.89	2144.64	2236.32	1971.52	2377.32	2389.07	2376.72	2354.42	2155.05	1954.12	2110.62	2074.07
NEK2	100	865.35	843.29	851.02	892.85	800.58	483.62	858.14	847.92	976.05	432.13	695.47	735.52	773.05	797.05	877.74	878.38	829.71	814.53	749.77	783.89	1125.44	659.08	730.74	761.14	925.16	882.3	849.1	872.38	871.36	861.57	764.39	817.84	805.07	322.22	604.27	526.64
NFAT5	100	122.74	124.62	71.19	50.36	118.74	155.5	84.44	68.85	103.62	104.09	71.38	75.17	111.91	124.89	52.8	66.15	88.41	105.74	87.9	65.66	74.76	88.14	67.16	69.5	128.84	126.68	130.34	104.01	117.01	104.51	128.42	98.01	69.14	213.08	91.69	145.64
NFATC1	100	421.52	524.07	160.97	242.1	531.27	608.02	234.04	309.82	393.2	570.92	290.34	175.4	358.12	294.07	162.35	212.78	306.04	290.41	134.49	249.36	382.81	216.83	190.58	141.7	437.74	504.49	291.16	313.91	609.82	611.24	406.38	412.73	397.53	602.87	307.06	274.38
NFATC2IP	100	678.15	769.89	386.71	522.93	599.83	503.83	464.4	435.74	610.61	599.31	477.47	481.99	607.76	505.25	408.51	599.46	591.68	575.46	417.25	516.62	499.47	526.48	419.04	494.61	833.57	820.08	629.58	673.73	569.9	637.98	625.41	548.86	664.07	608.06	541.5	747.71
NFIL3	100	878.99	658.93	644.52	579.1	909.53	771.3	703.95	688.48	787.32	312.27	694.5	434.83	688.68	856.09	758.29	635.6	890.92	999.2	672.47	761.34	794.38	534.28	660.71	546.56	620.91	704.51	641.02	675.6	706.18	769.22	752.95	766.66	856.93	306.63	747.03	443.42
NFKB2	100	3693.25	3868.21	1155.01	1549.42	3680.97	3189.4	1152.75	1336.2	2072.38	3343.5	1216.35	1454.83	3915.17	3682.09	1341.03	1682.43	4509.02	4489.5	1340.7	1720.31	2707.63	2161.31	1222.68	1078.96	3118.53	3380.31	2064.06	2016.5	2881.14	3126.69	1766.27	1864.37	1349.07	2203.58	1016.55	2169
NFKBIA	100	4926.81	4103.79	1689.22	1836.06	5463.31	4175.29	1809.89	2047.32	3240.87	7141.21	1695.75	2909.66	5695.41	6117.51	2063.68	2324.17	7324.61	7774.45	2254.62	2931.28	4809.01	4638.51	1935.05	2414.33	3154.23	3289.19	2702.03	2557.17	3234.92	3655.3	2643.24	2729.04	1914.89	4443.54	1540.82	3696.92
NKG7	100	799.65	245.82	5441.55	3765.09	849.55	181.94	6687.98	4696.16	688.33	697.09	4588.55	5151.6	540.62	1512.35	5138.4	3749.5	816.11	1427.54	4897.89	4775.6	546.29	1778.34	3735.78	3837.42	316.66	317.81	2170.01	2352.89	301.47	281.92	2211.35	2497.08	671.35	472.94	3421.3	2990.82
NME1	100	1073.63	595.77	2588.34	1654	1243.72	556.71	2235.75	1632.42	2604.35	1239.62	3221.73	3005.47	761	1202.38	2647.74	1712.44	1115.35	1462.78	2976.86	2315.85	2361.79	3314.11	3647.38	3706.51	1040.03	1031.21	1668.48	1593.9	1281.58	1165.37	1903.49	1822.99	2669.93	847.13	2817.65	1477.21
NME2	100	9422.18	8241.71	12094.5	9893.04	9860.4	7723.9	10159.1	9871.54	10800.4	8065.4	11633.9	12761.8	7362.03	9659.95	12611.7	10183.9	8718.81	9833.38	11654.3	10843.8	11402.3	13375.8	12652.2	13079.8	8734.68	8896.37	9849.27	9060.19	9685.47	9679.01	10467.4	10519.8	10150.3	5711.64	10380.2	8190.95
NMT1	100	1059.99	1104.47	1147.95	1036.17	1129.88	985.9	1089.42	1001.01	1188.84	1220.69	1218.28	1283.85	1067.46	1068.41	1228.83	1089.12	986.14	1160.11	1147.96	1165.22	1237.99	1221.44	1285.25	1282.74	1126.95	1075.65	1098.34	1071.03	1075.09	1161.72	1024.75	1018.22	1222.62	1148.56	1126.08	1188.53
NOD2	100	353.33	443.84	63.49	61.98	377.03	430.75	99.12	83.34	173.01	211.33	40.51	66.33	308.19	211.18	46.2	66.83	210.83	181.6	49.77	74.28	178.26	155.22	43.63	61.4	302.69	300.03	71.65	92.77	272.56	332.96	77.41	89.3	136.45	322.22	52.3	162.54
NOTCH1	100	159.93	150.22	144.94	187.87	148.12	157.06	228.53	179.37	127.67	164.02	145.65	165.09	153.23	132.84	148.49	137.76	197.23	170.11	185.33	200.28	125.69	170.81	157.28	202.43	161.44	140.01	148.63	170.54	155.55	161.62	200.55	160.08	151.92	197.49	154.45	188.55
NOTCH2	100	624.84	607.72	725.97	474.51	597.38	688.88	616.76	537.2	508.84	561.46	484.22	561.59	712.79	878.8	775.45	665.61	669.89	679.67	728.59	707.62	636.66	623.98	634.3	626.86	524.67	617.83	561.75	546.29	523.09	535.9	520.73	556.48	427.55	462.54	436.89	399.21
NPRL3	100	270.27	268.01	345.67	261.46	314.6	265.91	331.32	276.3	320.11	290.19	378.12	374.39	306.46	336.08	419.73	348.49	319.64	378.53	391.83	362.76	413.21	582.64	544.18	527	276.31	286.69	329.27	330.77	283.57	297.72	337.77	339.77	386.62	389.78	430.12	405.71
NR3C1	100	2396.46	2483.78	918.36	914.16	2081.03	2603.14	819.59	938.51	835.43	1015.67	483.26	639.71	2076.38	2193.58	885.66	1030.47	2128.69	2177.7	785.78	945.7	1045.76	782.32	569.44	520.92	1766.49	1829.06	1100.63	1086.02	1697.3	1684.26	882.25	983.37	530.35	987.45	425.82	920.65
NRF1	100	74.39	102.42	78.24	92.97	94.26	73.09	84.44	94.21	60.14	145.1	54.02	72.23	68.87	79.48	70.62	61.38	105.41	88.89	66.72	70.3	71.47	74.88	68.88	79.62	72.96	104.45	75.46	72.15	117.01	92.35	86.2	64.25	62.77	114.34	54.15	83.22
NRL	52.78	18.62	32.43	21.88	44.55	28.16	26.44	21.25	18.12	22.2	18.62	26.04	28.01	37.88	21.57	19.14	25.5	88.41	23.62	34.95	24.38	22.18	22.5	24.12	18.22	31.05	53.34	18.25	18.12	16.12	20.12	23.75	26.14	19.25	83.15	24.25	20.38
NSD2	100	1604.25	1485.15	1864.94	1652.07	1386.94	1158.51	1752.07	1504.69	1795.75	977.82	1757.48	1656.77	1325.72	1361.34	1849.19	1842.02	1557.42	1567.76	1903.03	1713.01	1688.98	1846.2	2026.9	2188.28	1629.89	1706.82	1770.61	1890	1544.5	1431.5	1622.89	1543.12	1730.23	847.13	1695.27	1400.49
NT5E	88.89	26.03	17.12	21.88	46.48	19.62	34.21	44.97	57.98	25.9	85.16	58.84	32.43	34.43	44.28	22.44	33.42	85.01	36.01	28.59	47.75	32.04	29.64	26.41	33.06	35.7	60.01	18.29	22.49	24.78	42.53	27.27	46.83	20.92	93.55	24.25	76.72
OAS1	100	185.96	249.23	198.81	147.19	172.6	152.39	158.78	132.26	1080.6	1463.57	673.28	862.28	149.79	196.42	216.46	164.36	166.62	131.8	157.79	158.5	450.18	374.39	288.74	315.79	481.21	533.38	333.85	293.29	221.63	263.7	199.67	180.77	2802.75	3346.95	2023.86	2902.4
OAS2	100	931.06	1015.7	759.32	677.87	880.15	900.37	672.74	717.47	2306.45	2800.97	1852.01	2075.38	754.11	890.15	827.58	749.49	734.5	778.52	727.54	740.12	1226.49	1271.36	985.61	1201.09	1350.48	1369.01	1062.52	1085.09	890.63	906.53	736.24	704.58	4528.42	5124.36	3823.74	4672.19
OAS3	100	313.66	421.65	268.07	294.39	296.24	281.46	264.33	280.83	1283.21	1539.27	829.55	922.72	296.13	257.73	248.14	246.88	350.25	278.15	276.4	263.28	694.16	538.96	394.36	442.65	724.91	668.95	480.95	485.38	450.14	399.8	319.3	347.39	2447.06	3362.54	1918.02	2607.22
OASL	100	245.47	102.42	519.46	257.59	228.91	74.64	385.47	176.65	388.57	643.47	493.87	765	234.15	420.1	588.02	337.58	227.83	353.24	505.14	300.42	232.48	383.75	378.86	385.97	96.24	186.68	213.42	223.95	81.22	72.91	124.91	160.08	933.34	1408.42	929.78	1494.11
OAT	100	395.48	406.28	640.67	410.6	523.93	426.08	591.06	544.44	442.23	564.61	492.9	685.41	254.81	308.83	489.69	372.36	377.45	353.24	454.31	429.08	356.53	623.2	557.38	670.05	398.94	422.26	503.82	500.38	484.55	473.93	521.61	555.39	388.44	509.32	460.89	460.33
OMA1	100	364.49	399.45	371.96	397.04	372.14	359.22	310.21	331.56	366.37	343.81	354.97	330.17	303.02	317.91	425.01	381.22	394.45	307.27	401.36	384.65	370.49	379.85	466.11	479.76	409.8	377.81	378.06	354.2	377.18	368.2	347.45	372.44	377.52	379.39	403.66	304.28
OPA1	100	876.51	780.13	919	788.27	926.67	771.3	793.89	712.03	1009.36	697.09	1026.32	834.28	699.01	776.61	992.57	841.56	782.11	852.08	849.32	846.23	865.03	930.51	1026.36	931.18	796.32	760.07	884.92	825.53	803.91	763.14	967.58	877.74	1003.39	644.44	1015.32	712.6
OXSM	100	114.06	145.1	119.93	102.65	160.36	124.4	135.83	136.79	124.9	189.25	129.25	116.45	105.02	107.86	98.99	102.3	91.81	89.65	96.37	96.83	132.26	127.14	113.08	110.66	128.84	128.9	118.14	102.14	137.66	162.84	127.54	145.93	136.45	155.91	143.99	106.63
PARP1	100	1156.7	1119.83	1418.59	1173.68	1225.36	1141.4	1406.98	1268.25	1245.28	1025.13	1144.97	1260.26	1126	1398.81	1590.49	1481.25	1285.38	1356.28	1495.31	1506.1	1504.97	1719.07	1724.96	1860.34	1251.14	1335.68	1431.43	1488.01	1178.34	1301.47	1534.93	1460.35	1384.54	1003.04	1398.67	1295.16
PCCA	100	106.62	114.37	116.72	133.64	96.71	111.96	103.71	106.9	78.64	100.94	94.53	100.23	82.64	93.1	104.93	100.93	88.41	63.6	93.19	92.85	77.22	111.54	94.14	114.04	113.32	117.79	110.52	93.7	106	89.92	107.31	124.15	90.06	129.93	97.22	92.33
PCK2	100	324.82	356.78	363.63	249.84	363.57	307.9	347.84	305.29	401.52	387.97	373.3	395.03	366.72	422.37	498.27	427.6	340.05	403.05	529.5	433.72	492.89	523.36	553.94	450.75	426.88	426.71	448.94	448.84	512.08	481.22	488.19	445.4	559.46	311.83	542.73	518.84
PDCD1	16.67	18.62	17.12	21.88	32.93	19.62	15.62	21.25	16.12	25.9	59.93	20.5	15.12	16.88	18.5	18.75	25.5	78.21	23.62	22.24	24.38	32.04	22.5	24.12	17.38	18.12	17.75	18.25	18.12	16.12	20.12	23.75	16.12	19.25	14.62	24.25	20.38
PDCD1LG2	94.44	55.79	46.09	23.73	38.74	53.86	48.21	33.96	22.65	23.13	72.55	24.11	48.64	56.82	70.39	36.96	30.01	18.38	62.83	43.42	25.2	42.72	56.94	37.31	44.53	51.23	17.75	56.4	44.98	38.54	59.54	56.3	49.01	42.76	98.75	36.31	84.52
PDGFRA	0	18.62	17.12	21.88	16.75	19.62	15.62	21.25	16.12	21.88	18.62	20.5	15.12	16.88	18.5	18.75	25.5	18.38	23.62	19.5	24.38	19	22.5	24.12	17.38	18.12	17.75	18.25	18.12	16.12	20.12	23.75	16.12	19.25	14.62	24.25	20.38
PDHA1	100	864.11	839.88	1110.11	921.9	881.38	735.54	1025.18	973.84	1003.81	984.12	1135.32	1195.41	699.01	825.43	1066.49	928.85	873.92	899.59	1003.94	986.16	959.5	1335.32	1192.83	1377.88	842.89	940.09	1069.38	946.4	890.63	985.52	1078.41	1118.41	1029.77	717.2	1150.69	1005.18
PDK1	100	381.85	474.56	251.4	273.08	372.14	432.3	246.89	252.74	333.06	485.75	270.08	216.68	278.92	233.89	211.19	205.96	295.84	216.85	212.86	174.42	303.95	300.29	235.35	232.12	428.43	471.15	344.52	328.9	506.57	436.25	350.97	370.26	337.49	597.67	296.6	371.9
PDK3	100	730.22	662.34	570.13	484.19	653.69	816.4	506.62	606.04	589.33	624.54	523.77	504.1	590.55	707.35	407.85	477.38	646.09	596.91	391.83	460.25	661.3	584.98	481.04	444	561.93	655.62	583.09	595.02	703.42	646.48	637.72	676.27	483.95	524.91	519.96	525.34
PDPN	0	18.62	17.12	21.88	16.75	19.62	15.62	21.25	16.12	21.88	18.62	20.5	15.12	16.88	18.5	18.75	25.5	18.38	23.62	19.5	24.38	19	22.5	24.12	17.38	18.12	17.75	18.25	18.12	16.12	20.12	23.75	16.12	19.25	14.62	24.25	20.38
PECAM1	100	572.77	711.85	798.44	1055.54	383.15	469.62	931.56	1310.83	134.15	274.42	551.74	574.86	544.06	375.82	434.25	1064.56	312.84	155.55	413.01	1317.75	197.16	52.26	475.3	547.24	1047.79	997.87	917.7	1001.69	1285.71	1176.31	929.75	1274.13	105.52	244.26	408.59	401.81
PFKFB4	100	512.02	626.49	257.81	352.49	516.58	573.81	292.78	349.68	466.29	328.04	327.96	234.36	216.94	195.29	102.95	143.9	207.43	220.68	93.19	133.3	430.46	255.05	300.79	256.41	447.06	544.49	336.13	334.52	580.91	600.31	409.02	448.67	715.92	561.29	621.5	509.74
PFKL	100	2017.09	2248.21	1528.25	1586.22	2378.49	2254.81	1657.54	1780.08	1967.84	1908.32	1528.87	1581.59	1578.81	1588.42	1324.53	1389.18	1764.84	1631.36	1244.33	1371.47	2054.55	1788.48	1467.22	1519.58	2148.35	2102.42	1887.99	1806.6	2435.13	2496.01	1951.87	1953.67	1966.74	1990.5	1678.65	2020.76
PFKP	100	1430.68	1599.52	1561.6	1404.16	1520.37	1357.55	1470.31	1333.48	1869.77	1425.72	1825.97	1454.83	986.54	1129.72	1639.33	1350.99	1077.95	1053.6	1618.16	1356.22	1684.06	1696.45	1904.05	1867.09	1682.67	1835.72	1590.73	1562.04	1744.1	1708.56	1575.39	1660.73	2404.3	1959.31	2118.62	1733.38
PGAM1	100	10964.4	10041	14833.6	11012.5	12032	10157.5	13843.1	11783	15221.8	8260.97	15334.1	13954.3	9082.02	11735.5	13979.1	11478.3	10194.6	11905.3	12950.5	12621.8	15994.4	14966.9	16436.7	15187.7	11800.4	12121.1	11822.6	11704.5	12499.2	13166.6	12936.5	12819.7	18630.4	7270.77	17326.8	12688.9
PGK1	100	7003.4	7309.65	7729.76	6891.04	7492.92	7613.5	7514.91	7885.82	7790.85	5485.23	7103.23	6171.6	3866.96	4631.28	5556.15	4809.29	3961.55	4008.29	4813.17	4820.7	5995.24	5255.47	5646.72	5489.26	7457.15	7894.06	7192.97	7375.4	8749.41	9324.18	8230.56	8558.47	9769.13	6387.26	8306.51	7256
PHGDH	100	207.04	209.97	690.7	724.35	203.21	158.61	563.53	644.09	411.7	321.73	956.87	630.87	228.99	275.9	970.79	892.71	227.83	278.15	875.8	891.32	428.82	709	964.37	1093.8	280.96	264.47	628.82	684.04	348.27	261.27	702.81	741.61	221.96	228.67	689.8	444.72
PIDD1	100	112.82	136.57	82.73	135.57	126.09	73.09	93.62	82.44	117.5	129.32	103.21	85.49	99.86	97.64	66.66	87.97	102.01	74.33	88.96	57.7	85.44	86.58	82.09	95.82	144.36	120.01	114.33	88.08	104.62	110.58	104.67	76.23	100.98	109.14	92.3	94.93
PIK3C3	100	306.22	307.27	212.92	214.98	318.27	348.33	195.49	222.85	238.69	337.5	214.14	235.84	289.25	270.22	201.95	199.82	268.64	247.5	195.92	193.65	224.27	259.73	233.63	211.2	324.43	335.59	234.76	225.83	264.3	290.43	230.46	204.73	239.25	379.39	222.14	258.77
PIK3R1	100	843.04	903.04	612.46	646.88	761.41	799.29	518.55	623.26	523.65	936.81	462.04	651.5	606.04	581.32	467.25	575.59	618.89	539.45	456.43	521.93	477.29	712.9	493.09	651.83	754.41	788.96	760.68	772.12	724.07	674.43	736.24	680.63	474.86	1106.99	492.27	889.44
PIK3R2	100	100.42	145.1	76.96	75.53	122.41	119.74	87.19	70.66	122.12	205.03	97.42	134.13	87.81	93.1	69.96	65.47	102.01	82.76	77.31	80.25	114.19	138.06	105.62	112.69	82.27	84.45	109.76	92.77	112.88	121.52	80.04	101.28	117.35	98.75	95.99	114.43
PIK3R3	94.44	53.31	64.87	84.65	67.79	46.52	51.32	63.33	56.17	54.59	18.62	44.37	84.02	51.65	60.18	100.31	66.83	95.21	62.07	92.13	82.9	67.36	53.04	71.75	70.85	66.75	44.45	76.22	75.9	60.57	41.32	54.54	66.43	57.31	14.62	60.3	58.52
PKM	100	4782.99	4684.19	5866.1	4977.51	5173.19	4823.75	5781.19	5669.09	6826.83	4166.76	6910.31	5786.89	4937.86	5577.06	5907.25	5596.29	5219.72	5474.14	5412.57	5670.91	7805.81	5631.42	6570.33	5864.43	5328.97	5560.51	5345.37	5567.86	5800.82	6037.08	5677.92	6042.87	6870.87	3570.42	6971.21	5442
PLA2G4B	0	18.62	17.12	21.88	16.75	19.62	15.62	21.25	16.12	21.88	18.62	20.5	15.12	16.88	18.5	18.75	25.5	18.38	23.62	19.5	24.38	19	22.5	24.12	17.38	18.12	17.75	18.25	18.12	16.12	20.12	23.75	16.12	19.25	14.62	24.25	20.38
PLCB2	100	298.78	339.71	160.33	203.36	284	264.36	201	195.67	247.95	410.05	187.13	193.09	296.13	225.94	197.33	212.78	221.03	239.07	190.62	209.57	265.34	294.05	218.7	222	279.41	342.25	227.9	210.83	298.71	284.36	215.51	190.58	247.43	410.57	184.6	315.99
PLCB3	91.67	26.03	61.45	25.01	40.67	39.17	32.66	31.21	28.08	30.53	66.24	26.04	36.85	30.99	36.33	23.76	25.5	18.38	25.29	28.59	31.17	31.22	23.4	33.29	20.92	40.36	62.23	30.49	32.8	45.43	38.89	45.74	43.56	30.93	14.62	27.08	40.31
PLCG1	100	1772.86	2330.14	822.16	1256.97	1564.44	1738.54	843.45	970.21	1112.05	1905.16	821.83	856.39	1101.89	928.75	658.63	1043.42	1009.94	927.17	619.52	786.54	1021.93	1024.89	784.7	1037.12	1907.75	1777.94	1333.87	1365.26	1587.17	1718.28	1157.57	1122.76	1058.88	1881.36	795.02	1514.92
PML	100	538.06	662.34	505.36	462.89	620.64	643.79	457.06	527.23	727.18	1151.3	647.24	720.78	692.13	534.77	482.43	497.16	516.87	464.35	445.84	440.36	621.87	640.36	547.62	616.07	583.66	602.28	580.04	610.01	613.95	619.75	533.93	580.44	1253.55	1590.32	1078.7	1609.84
PNOC	2.78	18.62	17.12	21.88	16.75	19.62	15.62	21.25	16.12	21.88	18.62	20.5	15.12	16.88	18.5	18.75	25.5	18.38	23.62	19.5	24.38	19	22.5	24.12	17.38	18.12	17.75	19.82	18.12	16.12	20.12	23.75	16.12	19.25	14.62	24.25	20.38
PPARA	100	204.56	232.16	170.59	153.01	210.55	208.38	169.79	179.37	128.6	220.8	126.36	157.72	184.22	182.8	151.79	162.31	227.83	189.27	159.91	142.59	129.8	168.47	125.14	141.7	167.65	180.02	137.2	159.3	156.93	166.48	163.61	187.31	88.24	270.25	96.61	176.85
PPARD	97.22	43.39	44.38	38.48	42.61	46.52	40.43	31.21	39.86	49.96	66.24	37.62	50.12	56.82	42.01	40.26	39.55	18.38	42.14	36.01	44.43	52.58	49.14	41.33	43.86	32.6	46.67	43.45	48.73	33.04	54.68	53.66	42.47	42.76	109.14	36.31	54.62
PPARGC1A	0	18.62	17.12	21.88	16.75	19.62	15.62	21.25	16.12	21.88	18.62	20.5	15.12	16.88	18.5	18.75	25.5	18.38	23.62	19.5	24.38	19	22.5	24.12	17.38	18.12	17.75	18.25	18.12	16.12	20.12	23.75	16.12	19.25	14.62	24.25	20.38
PPAT	100	443.83	293.62	688.77	532.61	485.98	340.55	584.64	504.58	659.65	451.06	752.38	819.54	323.68	438.26	760.27	518.98	428.46	481.98	723.3	560.39	578.33	873.57	865.64	895.42	423.77	393.37	554.89	510.68	390.94	398.58	504.9	520.54	726.84	327.42	752.56	477.23
PPIA	100	25147.3	24691	28357.6	25365.9	27588.3	23653.8	27633.9	28765.8	27223.1	20098.8	25768	29877.8	22456.2	26346.9	28408.4	24420.2	24323.6	25362.3	26145.7	27138.9	30546.3	29302.9	27190.6	29843.7	23692.4	24960.1	25149.8	24234.5	27534	28222.9	28222.5	28702.8	25910.6	14609.1	23863.6	21293.4
PPP2R5D	100	766.17	812.56	657.35	666.25	762.64	687.33	629.61	623.26	699.43	706.55	550.78	527.69	661.14	676.7	583.4	623.33	714.1	701.89	548.56	613.45	805.88	631.78	544.18	572.88	665.93	791.18	617.39	619.38	677.27	679.29	596.38	584.79	596.75	493.73	534.12	540.95
PPP3CA	100	225.64	153.64	319.37	224.67	255.84	164.83	328.57	233.72	163.76	205.03	272.01	293.32	165.28	274.77	303.58	220.96	261.84	311.87	336.76	259.31	190.59	332.27	284.14	315.79	125.73	148.9	169.21	169.6	134.9	157.98	196.15	180.77	101.88	176.7	148.3	206.76
PPT2	94.44	54.55	66.58	59.64	52.29	51.41	40.43	61.49	61.6	40.71	85.16	66.56	82.54	51.65	28.38	57.42	57.29	18.38	38.31	56.13	55.71	43.54	67.08	79.79	74.22	62.09	57.78	73.93	56.22	44.05	37.67	72.13	70.79	51.85	14.62	79.99	102.73
PRDM1	100	554.17	411.4	736.23	381.54	520.26	405.87	746.17	426.68	295.13	469.98	440.82	393.56	519.96	661.94	650.05	484.2	676.69	829.86	581.39	569.01	306.42	451.61	419.62	424.43	378.76	460.04	507.63	476.01	352.4	394.94	512.82	426.89	498.51	763.98	503.35	483.73
PRF1	100	1999.73	836.46	5200.42	2943.89	2017.37	880.15	5457.21	3821.97	1924.35	1346.86	5146.08	5630.64	1835.34	3445.93	8370.2	4571.28	1985.87	3721.71	7356.9	5260.39	1960.08	2739.27	4993.48	4298.96	1018.3	1028.98	1839.97	2001.51	750.23	859.14	1679.19	1862.19	1858.49	1148.56	3578.22	3137.76
PRICKLE3	100	167.37	206.55	129.55	162.69	198.31	171.05	133.08	147.66	171.16	223.95	182.31	129.71	192.83	180.53	143.87	189.59	170.02	150.95	140.85	131.97	179.91	209.81	160.73	148.45	183.17	155.57	173.78	175.23	145.92	150.68	171.52	160.08	178.3	301.43	199.99	252.27
PRKAB2	100	254.15	286.79	135.32	174.31	205.65	185.05	117.48	89.68	152.65	214.49	107.07	85.49	172.17	156.68	104.27	137.76	176.82	153.25	146.14	114.73	114.19	137.28	129.16	98.52	198.69	211.13	184.45	170.54	167.94	159.19	158.33	132.86	120.99	265.05	126.76	149.54
PRKCB	100	1031.48	1077.16	1289.04	1045.86	1150.69	1076.09	1217.91	1233.83	1009.36	895.81	1144.97	1198.35	945.22	1103.6	1199.14	1173	955.53	1052.84	1029.35	1213.63	1083.55	1130.96	1228.42	1202.44	937.58	922.31	1037.37	1187.22	992.5	1065.72	1146.14	1114.05	928.79	675.63	1091	794.52
PRKCD	100	283.91	209.97	153.92	122.02	324.4	244.14	139.5	144.94	200.76	268.11	118.64	144.45	332.29	337.21	165.65	166.4	377.45	435.23	152.5	161.82	276.84	212.93	141.21	141.03	209.56	233.35	183.69	177.1	242.27	247.9	191.76	182.95	213.78	337.81	153.22	278.28
PROCR	55.56	18.62	17.12	30.78	34.86	19.62	15.62	33.04	21.74	21.88	66.24	32.8	39.8	32.71	24.98	27.06	25.5	18.38	23.62	39.18	29.18	30.4	39.78	27.55	23.62	18.12	17.75	18.25	19.68	16.12	20.12	26.39	31.58	19.25	14.62	24.25	37.71
PSAT1	100	369.45	264.6	724.04	511.31	368.46	242.59	578.21	445.7	605.99	460.52	810.25	688.35	239.32	304.29	677.77	499.21	336.65	330.26	743.42	527.9	437.85	640.36	753.7	736.85	405.14	444.49	558.7	537.86	436.37	403.44	574.39	559.75	599.48	389.78	619.03	429.12
PSMA2	100	5159.88	4989.75	6206.64	5312.57	5500.03	4660.47	5524.21	5402.76	6717.66	4955.32	6269.83	6795.1	4314.6	5164.92	6177.83	5253.94	4672.25	5365.33	5660.37	5572.09	6467.6	6339.64	6271.27	6448.78	5004.55	5327.16	5886.54	5436.67	5305.26	5503.61	6178.42	5921.99	7447.61	4209.67	6998.29	6366.55
PSMA3	100	2329.51	1903.38	3757.46	2959.39	2557.22	1856.72	3308.65	2744.86	4176.22	2920.83	4263.48	4301.1	1955.86	2505.82	3959.72	2967.28	2397.33	2661.21	3705.45	3086.47	3593.2	4263.34	4394.19	4498.02	2410.69	2584.68	2936.03	2709.9	2462.67	2375.7	2864.03	2874.97	4401.98	2593.36	3864.97	3387.43
PSMA6	100	1472.83	1363.95	1936.77	1539.73	1619.53	1424.42	1779.61	1840.78	1965.99	1760.07	1946.54	2554.43	1460.01	1749.65	2084.14	1700.85	1564.22	1778.48	1818.31	1801.21	2068.51	2179.25	2093.48	2256.43	1487.08	1691.27	1756.13	1647.31	1811.55	1868.97	1988.81	2011.39	2030.42	1429.21	1930.94	2042.86
PSMB10	100	1315.39	1555.14	1297.38	1214.36	1751.74	1637.46	1313.37	1432.22	1493.22	2226.9	1200.91	1814.48	1272.34	1261.42	1259.19	1127.99	1247.97	1231.38	1107.72	1185.11	1452.4	1474.15	1111.89	1439.96	1491.74	1586.81	1388.75	1344.64	1683.53	1678.18	1531.41	1473.42	1712.03	2219.17	1443.59	2284.73
PSPH	100	52.07	76.82	67.98	98.78	57.53	55.98	64.25	34.42	73.09	88.32	83.92	76.65	72.31	42.01	60.72	65.47	68.01	64.37	82.6	66.98	43.54	101.4	97.01	103.91	46.57	48.89	48.78	40.29	55.06	46.18	68.61	67.52	55.49	93.55	66.46	68.92
PTCD1	100	107.86	102.42	114.15	96.84	129.76	101.08	122.98	105.08	117.5	119.86	116.72	150.35	108.47	106.73	111.53	105.02	108.82	108.81	113.31	91.52	113.37	143.52	126.86	127.53	97.79	122.23	104.42	111.51	114.25	115.44	99.4	128.5	138.27	181.9	133.53	122.23
PTGDR2	36.11	23.56	17.12	21.88	16.75	19.62	15.62	24.78	25.37	21.88	18.62	20.5	15.12	16.88	21.57	18.75	25.5	18.38	26.05	19.5	24.38	19	26.52	24.12	17.38	29.49	17.75	274.4	179.91	33.04	20.12	219.02	167.71	19.25	14.62	24.25	327.69
PTGER2	100	694.27	805.73	1359.59	1063.29	935.24	887.93	1682.32	1297.24	826.18	1523.5	858.48	1151.19	380.5	481.41	1060.55	770.63	527.07	655.92	1088.66	1004.06	474	840.81	698.59	898.12	849.1	900.08	1114.35	1043.86	858.97	884.66	1169.89	1144.54	1057.06	2988.34	756.87	2192.4
PTGER4	100	565.33	701.6	361.7	478.38	680.62	727.76	456.14	459.29	359.89	551.99	254.65	290.38	626.7	509.79	262.66	384.63	612.08	490.4	273.22	408.52	465.79	286.25	252.57	257.09	533.98	613.39	436.75	424.48	719.94	777.72	467.08	502.03	283.82	613.26	283.67	396.61
PTGS1	0	18.62	17.12	21.88	16.75	19.62	15.62	21.25	16.12	21.88	18.62	20.5	15.12	16.88	18.5	18.75	25.5	18.38	23.62	19.5	24.38	19	22.5	24.12	17.38	18.12	17.75	18.25	18.12	16.12	20.12	23.75	16.12	19.25	14.62	24.25	20.38
PTGS2	38.89	18.62	17.12	21.88	16.75	19.62	15.62	21.25	17.21	28.68	18.62	28.94	15.12	16.88	18.5	18.75	25.5	18.38	23.62	19.5	24.38	31.22	22.5	24.12	17.38	38.81	17.75	247.72	188.34	35.79	29.16	262.13	153.55	47.3	14.62	79.38	145.64
PTK2B	100	886.43	991.8	834.99	852.18	984.2	998.34	928.81	948.47	1056.54	1428.87	940.47	972.83	619.82	648.31	748.39	741.31	805.91	754	829.2	793.83	828.88	890.73	842.67	943.33	878.59	937.86	894.83	929.54	1037.93	1070.59	1004.52	987.72	1126.19	1527.95	1046.7	1328.97
PTPN6	100	1046.36	1123.25	999.17	1063.29	1703.99	1676.34	1936.55	2164.18	1026.01	1186	1525.98	977.26	659.41	730.06	688.99	781.54	1128.96	1049.77	964.75	1738.21	952.93	870.45	1188.24	806.35	864.62	893.42	1215.72	1103.83	1768.88	1771.75	1993.21	2152.96	971.55	1138.17	1430.67	1409.59
PTPRC	100	7667.92	9284.73	5142.7	5820	7440.29	8625.83	5066.23	6203.57	4942.26	7620.66	3865.11	4647.49	6063.86	6175.42	4669.84	5382.15	5865.81	5512.45	4213.77	5099.24	5826.83	4913.84	4219.69	4740.26	7705.51	7954.06	5793.55	5622.21	6765.79	6876.78	5611.07	5803.29	4231.87	7598.19	3518.53	5298.96
PYCR1	100	182.24	76.82	283.46	164.63	189.74	111.96	234.96	191.14	217.41	119.86	350.15	283.01	129.13	199.83	305.56	219.6	180.22	217.62	324.06	281.85	197.16	255.05	359.92	244.27	133.5	148.9	211.13	237.07	169.32	188.35	258.61	273.34	257.44	88.35	299.06	175.55
PYCR2	100	1071.15	1171.05	1206.95	1041.98	1176.39	1132.07	1157.34	1198.5	1164.79	1296.39	1079.37	1201.3	955.55	1054.78	1000.49	987.5	924.93	1049.01	960.52	1031.92	1032.61	1063.89	1020.62	1091.1	1117.64	1169	1208.1	1142.24	1091.61	1178.74	1211.23	1192.46	1135.29	940.68	1059.62	1185.93
PYCR3	94.44	38.43	39.26	59	54.23	46.52	31.1	47.73	53.45	67.54	72.55	77.17	79.6	46.49	30.66	50.16	47.74	18.38	40.61	59.3	47.75	69.01	67.08	76.92	76.92	38.81	17.75	49.54	43.1	41.3	55.9	54.54	49.01	55.49	83.15	75.07	61.12
RAC2	100	1687.31	2007.51	1796.96	1712.11	2358.91	2441.42	2080.64	2774.76	1779.1	2006.1	1630.15	2455.67	1876.66	1676.98	1480.94	1354.4	1418	1412.21	1402.12	1594.96	1928.04	1597.39	1363.89	1773.97	1601.95	1709.05	1831.59	1805.67	2435.13	2486.29	2245.66	2289.08	1535.55	1974.91	1413.44	2352.35
RAE1	100	598.8	590.64	731.1	619.77	637.77	598.69	645.21	603.33	743.84	529.91	765.88	701.62	525.12	660.8	811.74	663.56	615.49	685.8	783.66	701.65	786.17	961.71	894.34	946.03	608.49	635.61	650.16	638.12	538.23	650.13	688.74	699.14	733.21	358.6	718.72	617.67
RAG2	13.89	18.62	17.12	21.88	16.75	25.71	15.62	21.25	16.12	21.88	18.62	20.5	15.12	16.88	22.71	18.75	25.5	18.38	23.62	19.5	24.38	19	22.5	24.12	17.38	18.12	17.75	18.25	18.12	16.12	20.12	23.75	23.96	20.92	83.15	24.25	20.38
RAI1	100	85.54	133.15	59.64	92.97	96.71	122.85	60.57	69.75	74.01	129.32	57.88	73.7	99.86	86.29	48.18	66.15	149.62	76.63	60.36	82.24	70.65	64.74	58.55	61.4	96.24	122.23	85.37	97.45	129.4	147.04	87.96	108.9	82.78	176.7	69.53	91.03
RARB	0	18.62	17.12	21.88	16.75	19.62	15.62	21.25	16.12	21.88	18.62	20.5	15.12	16.88	18.5	18.75	25.5	18.38	23.62	19.5	24.38	19	22.5	24.12	17.38	18.12	17.75	18.25	18.12	16.12	20.12	23.75	16.12	19.25	14.62	24.25	20.38
RARG	100	332.26	380.68	172.51	197.55	432.12	342.11	245.97	225.57	285.88	394.28	221.86	190.14	392.55	326.99	164.99	196.41	472.67	414.55	202.27	247.37	306.42	301.07	191.15	152.5	285.62	260.02	218.75	247.38	301.47	314.74	261.25	243.94	224.69	400.18	221.52	348.5
RBX1	100	2274.96	2087.74	2217.66	2074.28	2502.13	2089.98	2181.6	2137.91	2402.67	2021.87	2121.13	2134.34	1869.78	2367.3	2275.52	2042.52	2189.9	2271.95	1996.22	2069.8	2600.84	2229.95	2181.88	2122.83	2151.46	2364.66	2275.19	2165.49	2381.45	2389.07	2430.38	2461.14	2382.47	1855.37	2212.16	2118.28
RDH10	100	536.82	507	616.3	445.46	959.72	824.17	960.93	839.77	658.72	334.35	411.88	281.53	1002.03	1124.04	709.45	731.08	1404.39	1432.9	835.55	1306.48	961.14	523.36	572.88	416.33	616.25	935.64	1062.52	917.36	846.58	890.74	1568.35	1440.75	445.75	213.08	446.74	286.08
RDH14	100	252.91	266.3	261.66	269.21	238.71	242.59	248.72	282.64	209.09	454.21	276.84	369.97	223.82	236.16	273.22	254.38	224.43	247.5	235.1	247.37	211.12	286.25	257.16	292.18	203.35	240.02	287.35	257.68	229.89	247.9	274.44	294.03	233.79	389.78	281.83	410.91
RDH5	72.22	48.35	51.21	21.88	16.75	36.72	27.99	21.25	17.21	33.31	18.62	26.04	26.53	48.21	28.38	23.1	25.5	18.38	39.08	19.5	32.5	29.57	35.1	24.12	29.69	54.33	17.75	37.35	34.67	26.15	26.73	31.67	22.87	40.94	14.62	27.08	32.51
RELA	100	359.53	375.55	300.14	294.39	418.65	443.19	328.57	351.49	301.61	621.39	266.23	316.91	385.66	370.14	270.58	289.16	387.65	309.57	270.05	285.17	330.24	350.21	266.92	286.1	378.76	371.15	367.38	315.78	360.66	449.62	370.32	323.43	312.02	602.87	276.29	465.53
RIMKLA	63.89	24.8	30.73	30.14	34.86	37.95	37.32	42.22	38.95	46.26	18.62	30.87	29.48	16.88	23.84	18.75	25.5	18.38	23.62	19.5	24.38	30.4	22.5	24.12	17.38	34.15	17.75	25.92	37.48	26.15	25.52	30.79	39.2	38.21	14.62	38.15	35.11
RNASEL	100	123.98	169	139.81	129.76	132.21	157.06	135.83	151.28	89.74	141.94	99.35	85.49	137.74	128.3	139.25	147.99	139.42	144.82	136.61	149.88	130.62	81.12	114.81	88.39	144.36	157.79	128.05	125.56	132.15	134.89	138.1	128.5	96.43	181.9	107.68	131.34
RORA	100	805.84	831.34	572.05	544.23	727.14	785.3	531.4	526.33	413.55	851.65	361.72	421.56	688.68	797.05	488.37	531.94	768.51	745.57	485.02	465.56	395.96	625.54	303.66	386.64	527.77	688.95	548.79	519.12	432.24	486.08	500.5	443.22	297.47	1081	269.52	703.49
RORC	22.22	23.56	37.56	21.88	16.75	25.71	15.62	21.25	16.12	21.88	18.62	20.5	15.12	16.88	22.71	18.75	25.5	18.38	23.62	19.5	24.38	27.93	46.8	24.12	17.38	18.12	17.75	18.25	18.12	16.12	20.12	23.75	22.87	19.25	14.62	24.25	31.21
RPL23	100	15483.4	16579	18082.5	14674.9	16589.5	17173.9	15996.3	16163	15165.4	18278.8	17096.4	19866.4	12950.7	15474.3	16866.5	14028.9	15176.3	15690.6	15151.2	14994	14761.4	18796.6	16642.2	17235.7	14728	15797	16316.6	15312.1	17816.8	18111.2	18024.2	17981.6	14401.3	14791	14797.1	14673.2
RPL3	100	2883.68	3356.09	3286.74	2548.79	3862.14	4201.73	3127.85	4009.49	2315.7	2807.28	2498.28	3735.09	2957.9	2868.01	2334.92	1880.89	2104.89	2333.25	2103.18	2179.89	2388.07	2712.75	2429.86	2635.65	3025.39	3071.39	3399.45	3259.01	4939.1	4854.7	4458.77	4378.88	2563.5	2562.18	2755.5	3040.24
RPTOR	100	226.88	232.16	175.08	147.19	285.22	194.38	173.46	147.66	132.3	135.63	121.54	110.55	177.34	216.86	212.51	150.72	231.23	229.11	239.33	163.14	207.02	198.11	168.19	193.66	152.12	131.12	137.2	120.88	121.14	150.68	119.63	124.15	182.85	145.52	126.15	124.83
RUNX3	100	1570.78	1387.84	1757.84	1615.27	1852.11	1569.04	1892.49	1908.72	1196.24	1961.94	1911.81	1680.35	1504.77	1696.28	1464.44	1484.66	1628.83	1975.41	1503.79	1770.04	1519.76	1564.63	1634.26	1462.23	1415.68	1562.37	2128.09	2160.8	1477.05	1574.89	2328.34	2243.34	1320.87	1948.92	2050.94	2358.85
S100A12	0	18.62	17.12	21.88	16.75	19.62	15.62	21.25	16.12	21.88	18.62	20.5	15.12	16.88	18.5	18.75	25.5	18.38	23.62	19.5	24.38	19	22.5	24.12	17.38	18.12	17.75	18.25	18.12	16.12	20.12	23.75	16.12	19.25	14.62	24.25	20.38
SCD	100	2245.21	2231.13	2828.84	2527.49	1919.44	1783.64	2239.42	2196.8	2393.41	1955.63	3297.93	2905.23	1422.13	1638.38	2078.86	2076.62	1043.94	1249	1673.23	1746.83	1803.99	2367.22	2613.55	2716.63	2396.72	2493.56	2445.93	2486.89	2426.87	2385.42	2147.14	2374.02	3029.26	1699.46	3631.75	2037.66
SDHB	100	721.54	734.04	1126.15	970.32	833.64	730.87	1015.08	960.25	1195.32	1012.51	1327.27	1431.24	740.33	883.34	1169.44	930.9	819.51	825.26	1024.06	975.55	1026.86	1201.94	1205.46	1251.02	780.8	855.63	923.8	912.67	916.79	885.88	1047.62	1053.06	1235.36	857.52	1174.69	954.46
SEC22B	100	534.34	570.16	481.63	515.18	532.5	505.39	484.6	530.85	552.33	520.45	484.22	462.83	416.65	445.08	458.01	461.02	486.27	483.51	450.08	479.48	524.93	492.16	474.72	510.13	549.51	624.5	553.36	506.94	556.13	566.28	500.5	555.39	522.16	608.06	456.58	543.55
SELL	100	1400.93	2219.19	561.79	1094.28	1475.08	2122.64	491.94	1269.16	884.46	1337.4	481.33	473.15	1769.92	1126.31	506.84	798.59	826.31	660.51	311.35	576.97	1221.56	343.19	386.9	385.29	1443.62	1375.68	1044.23	1145.99	1833.58	1718.28	1043.22	1166.32	499.42	1268.1	397.51	895.95
SELPLG	97.22	96.7	88.77	74.39	71.66	96.71	93.3	73.42	83.34	74.94	141.94	79.1	70.75	87.81	81.75	67.98	48.42	18.38	75.09	73.07	53.72	89.54	84.24	75.2	75.57	80.72	97.79	80.03	63.72	56.44	71.7	65.09	60.98	80.05	171.5	72.61	92.33
SERINC1	100	1125.7	1423.69	780.48	646.88	1171.5	1357.55	838.87	846.11	722.56	1845.23	650.13	812.17	1182.81	1169.46	758.29	762.45	1135.76	1142.49	685.18	796.49	885.57	957.81	623.4	703.11	1077.28	1175.66	820.9	853.64	945.7	1100.97	869.94	847.24	689.54	1808.6	627.03	1206.73
SERINC3	100	1467.88	1621.71	952.99	1005.19	1530.17	1621.91	988.47	1141.43	939.05	1397.33	765.88	884.39	1380.81	1245.53	899.52	979.32	1230.97	1263.56	795.31	958.3	1194.45	1018.65	735.33	751.02	1280.63	1362.35	1106.73	1061.66	1388.95	1446.08	1083.69	1179.39	846.01	1340.86	680.57	1158.62
SERINC4	5.56	18.62	17.12	21.88	32.93	19.62	15.62	21.25	18.12	21.88	18.62	20.5	15.12	16.88	18.5	18.75	25.5	18.38	23.62	19.5	24.38	19	22.5	24.12	17.38	18.12	17.75	18.25	18.12	16.12	20.12	23.75	16.12	19.25	14.62	24.25	20.38
SERPINB9	100	1464.16	1529.53	1176.17	1270.52	1734.6	1967.13	1159.18	1527.34	879.84	1069.29	1139.18	1286.79	1599.47	1671.3	1389.86	1751.31	1683.23	1835.19	1126.78	1697.09	830.53	917.25	827.18	821.87	1772.7	1813.5	1689.82	1847.83	2152.94	2199.5	1698.54	1958.03	888.76	1304.48	1233.76	1543.52
SGK3	97.22	55.79	66.58	37.84	40.67	52.64	59.09	50.48	40.77	30.53	186.1	36.65	64.86	41.32	43.15	44.22	42.28	18.38	55.94	38.12	43.77	31.22	78	33.29	55.33	45.02	40	30.49	41.23	37.17	30.38	41.34	37.03	37.3	296.24	38.77	87.12
SGO2	100	516.98	426.77	551.53	569.41	465.17	346.77	541.5	559.84	645.77	280.73	508.34	434.83	390.83	409.88	503.55	512.85	401.26	393.09	474.43	499.38	621.87	455.51	525.24	527.67	552.61	600.06	592.24	561.28	608.44	507.95	567.35	555.39	674.99	259.86	543.35	371.9
SH2D1A	100	1760.46	1990.44	1702.69	1847.68	1579.13	1603.25	1707.1	1972.13	1001.03	681.32	1263.61	1058.33	1249.96	1303.43	956.93	1443.06	1088.15	916.44	777.31	1281.28	881.46	752.68	836.93	822.55	2058.32	2146.86	1637.99	1637.94	1869.37	1811.85	1633.45	1726.07	780.51	509.32	998.7	647.58
SH3BP2	100	271.51	290.2	140.45	164.63	274.21	209.93	161.53	154	234.07	312.27	214.14	182.77	247.93	199.83	137.93	191.64	261.84	255.93	223.45	161.15	217.7	236.33	229.04	224.02	259.23	266.69	247.72	239.88	207.86	228.46	229.58	213.44	170.11	327.42	207.37	291.28
SHMT1	100	189.68	141.69	210.99	213.05	160.36	119.74	193.65	181.18	202.61	91.47	181.34	188.67	110.19	131.71	197.99	156.17	163.22	144.82	196.97	186.36	206.19	219.95	217.56	270.58	215.77	228.91	211.89	226.76	185.84	192	223.42	196.02	208.32	103.94	191.99	162.54
SHMT2	100	1621.61	1474.9	2094.53	1810.88	1697.87	1352.89	1912.69	1736.6	2068.68	1167.07	2090.26	2009.05	1492.72	1718.99	2204.91	1793.6	1730.84	1811.43	2200.61	1976.96	2129.3	1998.3	2153.76	2033.76	1755.63	1935.73	1950.49	1969.65	1982.25	2163.04	2020.48	2230.28	1921.26	1039.42	1816.49	1282.15
SIGLEC5	36.11	29.75	17.12	21.88	56.17	31.83	15.62	21.25	22.65	21.88	66.24	20.5	28.01	46.49	21.57	18.75	25.5	74.81	23.62	36.01	24.38	19	22.5	24.12	17.38	18.12	51.12	18.25	18.12	16.12	20.12	23.75	16.12	20.01	14.62	24.25	35.11
SIK1	94.44	45.87	64.87	28.22	46.48	52.64	55.98	30.29	35.33	42.56	195.56	51.12	61.91	34.43	23.84	34.32	34.78	18.38	24.52	33.89	24.38	20.54	63.18	38.46	43.86	40.36	51.12	38.11	23.43	50.93	55.9	41.34	29.4	73.68	207.88	50.46	94.93
SKP1	100	4088.73	4479.34	3770.29	3689.55	4151.04	4344.79	3388.5	3859.11	4141.98	3904.96	3257.42	3596.54	3691.34	4030.66	3918.15	3691.53	3910.54	4001.39	3337.98	3610.39	4905.94	3611.28	3540.61	3331.34	4105.78	4418.18	3952.05	3646.94	4131.06	4411.15	3991.69	4178.5	3397.68	3248.2	3154.86	3196.28
SLAMF6	100	583.93	633.32	468.8	486.13	522.71	499.17	402.91	446.61	377.47	365.89	395.48	374.39	478.64	558.61	514.76	513.53	503.27	557.84	446.9	484.13	472.36	417.29	435.69	411.61	568.13	584.5	435.22	485.38	469.41	539.55	448.6	470.45	410.27	587.27	458.43	453.82
SLAMF7	100	487.23	462.61	1109.47	1340.25	238.71	83.97	749.84	784.51	57.36	132.48	549.82	717.83	399.44	479.14	1059.23	1246.65	377.45	618.37	892.74	888.67	91.19	371.27	545.33	641.03	568.13	602.28	785.08	872.38	211.99	183.49	548	569.55	26.38	192.29	499.04	388.81
SLC25A20	100	735.18	802.32	762.52	656.57	732.03	681.11	689.26	678.52	618.01	586.69	624.09	757.63	614.65	651.72	677.11	666.29	540.67	648.25	637.52	620.74	639.12	673.12	648.65	701.76	810.29	804.52	701.23	647.49	750.23	715.75	663.23	687.16	617.68	488.53	580.88	539.65
SLC25A6	100	5676.86	5913.27	4657.87	4526.24	5845.24	5654.14	4313.64	4540.35	4571.26	4857.54	4780.5	4604.75	4414.46	4957.14	4368.24	3810.88	4940.88	4653.48	4166.12	4042.78	4737.54	5032.4	4550.33	4543.23	5426.77	5953.88	5005.43	4717.97	5884.79	5945.94	4985.66	5284.93	4324.65	3877.05	4117.87	3968.69
SLC27A3	100	117.78	87.06	114.8	127.83	106.5	88.64	95.45	115.95	90.67	107.24	81.99	114.97	44.76	74.94	102.29	100.25	91.81	78.92	116.49	108.1	79.68	60.84	92.42	102.57	88.48	104.45	103.66	89.96	81.22	104.51	97.64	91.48	76.41	93.55	68.92	126.13
SLC2A1	100	255.39	160.46	324.51	199.49	296.24	152.39	297.37	211.07	206.31	167.17	276.84	237.31	185.94	228.21	348.46	205.96	227.83	196.16	266.87	187.02	239.88	251.93	318.59	241.57	166.09	195.57	182.17	184.6	167.94	177.42	207.59	192.75	241.98	280.64	263.98	280.88
SLC2A11	91.67	58.27	81.94	35.91	48.42	58.76	45.1	43.14	35.33	39.78	18.62	40.51	29.48	56.82	46.55	40.92	38.19	18.38	44.44	54.01	47.75	41.07	38.22	43.05	26.99	63.64	57.78	55.64	48.73	72.96	63.19	73.89	45.74	48.21	14.62	51.07	46.81
SLC2A2	0	18.62	17.12	21.88	16.75	19.62	15.62	21.25	16.12	21.88	18.62	20.5	15.12	16.88	18.5	18.75	25.5	18.38	23.62	19.5	24.38	19	22.5	24.12	17.38	18.12	17.75	18.25	18.12	16.12	20.12	23.75	16.12	19.25	14.62	24.25	20.38
SLC3A2	100	578.97	563.33	1031.23	732.1	686.74	614.24	1111.45	855.17	1094.48	2056.57	1326.31	1255.84	559.56	672.15	1088.26	709.25	642.69	761.66	1228.44	1027.28	796.02	1245.62	1328.3	1199.74	669.03	666.73	884.92	788.98	746.1	708.46	1029.15	975.75	1211.7	2312.72	1158.69	1452.5
SLC7A5	100	291.34	179.24	978	644.95	370.91	208.38	1075.66	711.13	974.2	577.23	1455.56	1009.68	251.37	404.2	1125.22	711.3	506.67	596.91	1377.76	1088.95	673.62	1188.68	1727.25	1419.72	380.31	375.59	772.12	714.02	425.36	422.89	841.79	769.92	1187.14	509.32	1214.07	746.41
SMAD2	100	1099.67	988.39	906.82	770.84	1124.98	1088.53	926.97	891.4	884.46	895.81	817.01	809.22	819.53	929.89	822.3	810.19	992.94	1051.3	790.02	854.85	1007.97	940.65	868.51	844.14	1123.85	1209	1161.61	1143.18	1084.73	1156.86	1231.46	1177.21	972.46	873.12	828.87	990.87
SMAD3	100	1047.6	1263.23	487.4	557.79	871.58	943.91	418.51	456.57	482.94	719.17	263.33	367.02	934.89	916.26	409.83	589.23	890.92	928.7	421.48	431.73	590.65	611.5	365.66	435.23	873.93	1006.76	457.33	517.24	609.82	607.6	368.56	370.26	309.29	753.58	220.29	434.32
SMAD5	100	151.25	119.49	149.43	164.63	176.28	108.85	158.78	144.94	115.65	132.48	162.05	153.29	103.3	140.79	186.77	178.68	95.21	154.78	205.45	150.54	119.12	188.75	178.52	165.32	107.11	142.24	93.75	122.75	78.46	99.65	100.28	117.61	90.97	124.73	111.99	107.93
SMARCA4	100	862.87	834.75	883.73	745.66	852	723.1	754.43	695.73	984.38	883.19	1001.24	878.5	800.59	744.82	887.64	868.84	788.91	863.57	958.4	832.3	967.72	1077.15	1057.94	1093.8	858.41	920.08	968.01	921.1	903.02	799.6	775.82	837.44	987.92	634.05	971.63	751.61
SMC2	100	1895.59	1739.5	2149.04	2093.65	1717.46	1464.85	2223.82	2063.63	2303.67	1141.84	1969.69	1780.58	1416.97	1553.22	1812.23	2033.65	1764.84	1644.39	1719.82	1848.3	2345.36	1729.98	1917.83	1850.9	1887.57	1853.5	1940.58	1995.88	1826.69	1729.22	1731.08	1794.68	1826.65	727.6	1538.97	1172.92
SMURF1	100	132.65	131.44	82.73	89.09	105.28	71.53	82.6	68.85	94.37	214.49	99.35	94.34	105.02	104.46	83.81	104.34	88.41	131.03	99.55	98.81	88.72	138.06	109.64	118.08	91.58	106.68	107.47	103.07	88.1	77.77	80.04	89.3	102.79	187.1	97.84	169.05
SOCS2	100	619.88	426.77	575.26	451.27	568	359.22	521.31	375.95	392.27	460.52	320.24	465.78	370.17	533.64	435.57	323.26	377.45	566.26	375.95	315.01	301.49	682.48	349.58	411.61	321.32	380.03	484.76	399.18	253.29	305.01	429.25	393.13	453.02	649.64	404.28	565.66
SOCS4	100	399.2	406.28	320.66	319.57	373.36	304.79	323.06	273.58	357.12	340.66	397.41	349.34	358.12	363.33	345.16	364.86	353.65	390.02	352.65	353.48	318.74	374.39	390.91	364.38	414.46	431.15	455.04	395.43	373.05	384	390.55	326.7	348.41	358.6	395.67	362.8
SOCS5	100	176.05	216.8	126.34	114.27	187.29	188.16	111.97	108.71	111.95	223.95	105.14	134.13	175.61	170.31	110.21	123.44	146.22	180.84	124.96	102.79	115.01	131.04	121.69	118.08	147.47	168.9	152.44	126.5	140.41	153.11	133.7	138.3	95.52	192.29	96.61	149.54
SOS2	100	587.65	698.19	344.39	428.03	647.57	822.62	405.67	484.65	348.79	555.15	253.69	284.48	630.15	587	279.16	437.83	591.68	542.51	256.28	362.1	323.67	254.27	194.6	175.44	530.88	531.16	432.93	427.29	586.41	578.43	474.99	502.03	231.97	545.7	225.22	321.19
SP100	100	1136.86	1280.3	765.09	850.24	1107.84	1158.51	782.88	845.2	1253.6	2021.87	906.71	1180.67	965.88	950.33	684.37	806.78	955.53	904.18	643.87	628.7	999.75	1056.87	644.63	787.46	1417.23	1484.58	1116.64	1090.71	1130.16	1228.56	987.81	952.88	1615.6	3237.81	1339.6	2289.93
SPIB	33.33	18.62	17.12	21.88	48.42	28.16	35.77	21.25	16.12	21.88	18.62	26.04	15.12	16.88	29.52	19.8	42.96	18.38	23.62	19.5	41.78	19	22.5	24.12	17.54	18.12	17.75	18.25	26.24	16.12	20.12	23.75	26.14	19.25	83.15	24.25	20.38
SRC	50	35.95	52.92	21.88	16.75	39.17	40.43	21.25	19.93	42.56	18.62	20.5	26.53	16.88	35.2	18.75	25.5	18.38	30.65	21.18	24.54	40.25	22.5	24.12	17.38	18.12	57.78	18.25	18.12	37.17	32.81	23.75	25.05	24.56	14.62	24.25	32.51
SRR	100	176.05	196.31	160.97	164.63	161.59	160.17	154.19	186.61	187.81	198.72	145.65	141.5	108.47	105.59	138.59	107.75	95.21	121.07	101.66	135.95	138.01	113.1	92.99	108.64	186.27	220.02	259.15	236.13	220.25	234.53	253.33	242.85	222.87	171.5	164.91	221.06
STAM	100	570.29	687.95	350.16	395.1	521.48	548.93	279.01	369.61	503.29	438.44	486.15	269.74	497.57	403.07	297.64	396.91	564.48	440.6	273.22	334.25	507.68	329.15	392.06	241.57	692.32	797.85	676.84	628.75	505.2	619.75	606.05	585.88	446.66	431.36	516.89	486.33
STAT1	100	14195.2	20136.5	3062.28	4758.65	13229.2	16892.5	2210.97	4059.32	9822.53	21224.9	3962.53	6217.29	9280.01	8366.73	2686.67	4096.63	9218.67	8023.48	1889.26	3166.71	9452.89	9535.98	2699.08	4752.41	10029.3	9934.25	6119.78	5709.35	6760.28	6839.11	4267.89	4024.95	12843.9	21006.8	8368.04	14538
STAT2	100	313.66	442.13	126.34	187.87	257.07	298.57	142.26	170.31	309.01	962.04	187.13	296.27	301.3	256.6	124.07	190.27	251.63	242.9	127.08	125.34	256.31	278.45	134.9	162.62	389.62	437.82	275.16	276.43	251.91	285.57	181.2	188.4	515.79	1642.29	393.2	1098.8
STAT3	100	3416.78	4187.43	1326.88	1661.75	3314.95	3960.7	1217.91	1850.74	1961.36	3166.86	1660.06	1216.04	2839.1	2886.18	1187.92	1831.1	2944.81	2611.4	1018.76	1562.47	2334.68	1630.93	1410.39	1049.94	3463.14	3644.78	2490.14	2606.83	3108.27	3268.87	2279.08	2515.59	2394.3	3440.49	2418.91	2758.06
STAT4	100	1516.23	1725.84	920.29	1086.53	1396.74	1502.17	898.52	971.12	1071.35	1368.94	651.1	918.3	1194.87	1309.11	894.24	1125.94	1363.59	1439.8	696.82	934.43	955.39	894.63	574.6	712.56	1491.74	1675.71	1458.11	1453.34	1419.23	1478.89	1459.28	1448.37	950.62	1330.46	694.72	1418.69
STAT5A	100	1407.13	1401.5	772.78	815.38	1407.75	1303.13	730.57	791.75	881.69	1179.69	621.2	738.47	1184.54	1223.96	664.57	770.63	1302.38	1587.68	696.82	799.14	1016.18	909.45	682.52	722.68	1117.64	1162.33	996.21	899.55	1128.78	1203.04	939.43	908.23	681.36	1101.79	636.26	893.35
STAT5B	100	1884.44	1857.29	1109.47	1171.75	1664.82	1615.69	1094.93	1109.72	1091.7	1763.22	828.58	1121.71	1444.51	1537.33	1140.4	1184.59	1339.79	1524.09	1069.59	1128.08	1304.53	1461.67	1015.46	1138.34	1577.12	1653.49	1347.59	1334.34	1588.55	1440	1245.54	1253.44	1007.02	1980.1	924.86	1283.45
STAT6	100	554.17	500.17	320.66	327.31	553.31	531.83	309.3	311.63	404.3	1100.83	463	524.74	461.42	440.53	316.12	345.76	418.26	409.95	341	358.78	335.17	617.74	418.47	449.4	495.18	591.17	441.32	477.89	502.44	533.47	456.52	445.4	580.38	1122.58	619.03	906.35
STK11	100	192.16	213.38	146.22	151.07	219.12	230.15	144.09	171.21	194.29	318.58	137.94	159.19	270.31	194.15	123.41	147.31	166.62	162.45	140.85	150.54	179.08	173.15	135.47	145.75	218.87	184.46	163.11	165.86	202.35	222.38	153.05	181.86	148.28	192.29	164.91	211.96
TAOK2	100	269.03	285.08	209.71	251.78	226.46	273.69	219.35	234.63	247.02	296.5	212.21	207.83	235.87	200.97	213.17	258.47	224.43	234.47	231.92	211.56	251.38	272.21	227.32	215.25	298.04	280.03	260.68	277.36	239.52	257.62	270.04	249.38	241.07	187.1	238.14	287.38
TBX21	100	393	192.9	752.26	369.92	416.21	194.38	846.21	457.48	208.16	283.88	683.89	756.16	290.97	492.76	795.24	429.64	401.26	556.3	817.55	646.61	233.3	535.06	719.83	589.07	215.77	226.69	270.58	297.98	191.34	181.06	259.49	283.14	269.27	343.01	555.04	459.03
TCF7	100	2972.94	4639.8	674.66	1731.47	3028.51	4375.89	591.06	1928.65	942.75	1936.71	109.96	424.51	2832.21	1842.75	500.25	1345.54	1904.26	1278.88	372.77	1107.52	1352.17	451.61	266.92	251.69	2910.52	3171.4	1466.49	1549.85	3188.11	3058.64	1280.72	1612.81	553.09	1579.92	225.83	720.4
TCL1A	11.11	18.62	32.43	21.88	42.61	19.62	15.62	21.25	16.12	21.88	18.62	20.5	15.12	29.27	18.5	18.75	25.5	18.38	23.62	19.5	24.38	19	22.5	24.12	17.38	18.12	17.75	18.25	18.12	16.12	27.95	23.75	16.12	19.25	14.62	24.25	20.38
TERT	19.44	18.62	17.12	21.88	16.75	19.62	15.62	21.25	16.12	23.13	18.62	20.5	15.12	16.88	18.5	18.75	25.5	18.38	23.62	25.42	24.38	19	42.9	29.28	40.49	18.12	17.75	18.25	18.12	16.12	20.12	23.75	21.78	20.92	14.62	24.25	20.38
TET2	100	311.18	310.69	157.76	220.79	239.93	250.36	181.72	191.14	170.23	211.33	184.24	194.57	242.76	247.52	174.89	203.91	258.44	240.6	191.68	198.96	181.55	190.31	184.26	178.81	249.92	288.92	194.36	223.01	198.22	253.98	219.02	226.51	172.84	285.84	227.68	204.16
TFAM	100	365.73	339.71	586.16	453.2	466.4	394.98	535.07	509.11	566.2	498.37	647.24	834.28	387.38	458.7	626.96	501.93	404.66	494.24	630.11	531.88	579.97	818.19	813.4	852.23	428.43	382.26	526.69	507.87	476.29	458.13	573.51	555.39	584.02	394.98	644.26	531.85
TFB2M	100	296.3	297.03	357.21	333.12	331.74	264.36	374.46	298.04	392.27	309.12	444.68	448.09	256.53	283.85	403.23	343.72	357.05	347.88	470.2	411.18	349.13	485.14	563.12	533.74	260.78	315.58	365.86	334.52	294.58	284.36	370.32	332.15	376.61	197.49	448.58	308.18
TFDP1	100	1469.12	1196.65	2047.72	1541.67	1573.01	1080.76	1853.95	1734.79	1881.8	1236.46	1760.37	2499.89	1182.81	1454.44	2028.7	1533.08	1353.39	1606.07	1882.91	1670.57	1840.96	2598.1	2149.74	2736.87	1477.77	1624.59	1859.79	1772.87	1565.15	1644.16	1784.74	1755.47	2006.77	867.92	1774.65	1739.88
TFRC	100	3199.82	1770.23	5609.58	3160.81	3203.56	1730.76	3872.18	2589.96	6270.8	2630.64	7140.85	5497.98	2451.71	3661.65	4726.59	4060.48	3903.74	4727.81	6022.55	5665.6	5295.33	5984.75	6019.27	6226.11	2306.69	2251.32	3485.58	3437.98	2337.4	2222.59	3478	3506.59	5955.72	2291.93	7108.44	3245.69
TGFB1	100	818.24	815.98	875.39	739.85	1036.84	945.47	944.41	950.28	886.31	1413.1	971.34	1173.3	642.2	657.39	747.07	668.34	717.5	676.61	749.77	711.6	731.13	1123.94	928.2	1122.82	740.44	784.52	845.29	836.77	838.32	815.39	971.1	916.94	930.61	1205.73	891.63	1149.52
TGFBR1	100	866.59	686.24	979.93	751.47	772.43	642.23	879.25	745.55	596.73	656.08	840.16	1073.06	564.72	716.43	823.62	660.83	693.7	761.66	805.9	720.88	534.79	911.79	757.14	960.87	726.47	662.28	687.51	667.17	520.34	560.2	543.6	556.48	410.27	483.33	603.65	646.28
TGFBR2	100	674.43	884.26	509.84	592.65	705.1	855.27	727.81	766.39	416.33	958.89	445.64	530.64	587.1	487.08	422.37	562.63	448.86	458.22	414.07	646.61	395.14	450.83	402.39	450.75	723.36	771.18	489.34	520.05	881	758.28	496.98	640.33	300.2	815.95	331.05	486.33
TGIF2	100	510.78	539.43	363.63	367.99	552.08	541.16	369.87	382.29	388.57	564.61	402.23	467.25	421.82	411.01	403.23	374.4	523.67	449.03	439.49	423.11	428	560.02	455.78	458.84	512.25	557.83	564.03	472.27	506.57	501.87	500.5	470.45	386.62	613.26	471.97	538.35
TICAM1	100	319.86	233.87	231.51	182.06	325.62	286.13	272.59	232.82	288.65	419.51	244.04	257.95	287.53	264.55	223.06	203.23	255.04	262.83	235.1	224.16	282.59	262.85	213.54	207.83	263.89	275.58	238.57	226.76	251.91	273.42	213.75	224.33	293.83	389.78	262.75	357.6
TIGIT	100	971.97	588.94	1539.15	1109.77	885.05	511.61	1556.58	1273.69	255.35	962.04	558.5	1370.81	643.92	819.76	1157.56	1010.01	1009.94	1009.16	1138.43	1362.85	489.61	805.71	652.1	811.75	561.93	848.97	1449.72	1326.84	494.18	579.65	1521.73	1280.67	181.03	789.96	463.35	1057.19
TIMM17A	100	870.31	691.36	1194.77	888.98	919.32	665.56	1065.56	846.11	1236.95	848.49	1390.94	1409.13	822.98	1004.83	1421.54	1111.62	890.92	1092.68	1319.52	1102.88	1109.83	1404.74	1582.02	1522.28	852.2	786.74	1006.12	947.34	896.14	874.94	1008.04	1019.31	1263.56	623.65	1279.3	967.47
TIMM23	100	771.13	672.58	1144.1	877.36	867.91	626.68	940.74	783.6	1196.24	706.55	1349.46	1242.57	692.13	823.16	1190.56	941.81	754.9	921.04	1029.35	1007.38	1109.83	1344.68	1351.26	1290.16	780.8	824.52	939.8	863.95	784.64	799.6	919.2	955.05	1159.85	566.49	1185.77	811.42
TIMP1	97.22	115.3	148.51	34.63	36.8	150.57	203.71	33.96	60.69	154.5	387.97	61.73	85.49	208.33	250.92	25.74	25.5	238.03	224.51	26.48	26.53	211.94	373.61	47.64	100.54	121.08	155.57	141.01	90.89	103.24	147.04	165.37	120.88	143.73	332.62	73.23	280.88
TKT	100	1550.94	1555.14	2429.3	2035.55	1870.48	1519.28	2156.82	2036.45	1879.02	1526.65	2238.81	2510.21	1387.7	1692.88	2238.56	1805.19	1288.78	1425.24	1950.68	1725.61	1688.16	2343.05	2279.47	2438.62	1674.91	1842.39	2102.94	2008.06	1938.2	1967.4	2141.86	2156.22	2195.99	1475.98	2177.08	1621.55
TLR2	5.56	18.62	17.12	21.88	16.75	19.62	15.62	21.25	16.12	21.88	18.62	20.5	15.12	16.88	18.5	18.75	25.5	18.38	23.62	19.5	24.38	19	22.5	24.12	17.38	18.12	17.75	18.25	18.12	23.4	20.12	23.75	16.12	21.83	14.62	24.25	20.38
TLR4	55.56	29.75	17.12	21.88	40.67	19.62	15.62	26.62	19.02	24.98	18.62	25.08	32.43	58.54	18.5	18.75	25.5	68.01	23.75	33.89	27.85	27.11	25.74	24.12	19.57	18.12	53.34	18.25	18.12	24.78	20.12	23.75	25.05	19.25	77.96	24.25	31.21
TLR9	25	18.62	17.12	21.88	42.61	19.62	15.62	21.25	16.12	29.61	18.62	20.5	32.43	16.88	26.11	18.75	25.5	74.81	23.62	19.5	24.38	19	23.4	24.12	17.38	18.12	17.75	18.25	18.74	16.12	20.12	23.75	16.12	24.56	103.94	24.25	20.38
TNF	100	745.1	440.42	722.76	460.95	758.96	279.91	949	452.95	805.82	1163.92	426.35	887.34	482.08	715.3	507.5	508.07	584.88	893.46	630.11	777.25	678.55	1325.96	541.88	783.41	507.6	593.39	486.29	406.67	440.5	454.48	411.66	357.19	726.84	1148.56	386.44	1304.26
TNFRSF10B	100	224.4	182.66	165.46	154.94	171.38	133.73	141.34	107.8	137.85	274.42	115.75	188.67	177.34	166.9	135.95	133.67	125.82	144.06	108.02	102.79	123.22	163.79	130.3	131.58	189.38	164.46	127.29	161.17	126.64	149.47	130.18	116.52	106.43	223.48	113.84	175.55
TNFRSF11A	100	94.22	90.47	108.38	56.17	108.95	76.2	69.75	61.6	50.88	148.25	45.34	101.71	94.69	62.45	35.64	51.83	108.82	59.77	28.59	33.16	81.33	150.54	36.74	101.89	85.38	128.9	261.44	235.2	92.23	100.86	277.08	210.18	70.96	124.73	64.61	422.62
TNFRSF17	2.78	18.62	17.12	21.88	16.75	19.62	15.62	21.25	16.12	21.88	18.62	20.5	15.12	16.88	18.5	18.75	25.5	18.38	23.62	21.18	24.38	19	22.5	24.12	17.38	18.12	17.75	18.25	18.12	16.12	20.12	23.75	16.12	19.25	14.62	24.25	20.38
TNFRSF18	100	1444.32	1498.8	333.48	323.44	1798.25	1617.25	396.49	445.7	821.55	703.4	287.45	159.19	2429.33	2345.73	570.86	610.37	2329.32	2235.94	465.96	690.38	1321.78	446.15	247.98	78.27	1412.57	1809.05	1113.59	1082.27	1380.69	1696.41	1280.72	1144.54	619.5	524.91	371.05	732.1
TNFRSF4	100	405.4	378.97	29.5	94.9	545.96	432.3	42.22	49.82	274.78	369.05	41.48	47.17	654.25	593.81	58.74	63.42	622.29	585.42	69.89	76.93	384.46	220.73	45.35	29.02	357.02	371.15	191.31	173.35	373.05	377.93	241.89	254.83	177.39	306.63	75.69	204.16
TNFRSF9	100	466.15	327.76	581.03	480.32	478.64	449.41	691.1	609.67	197.99	214.49	391.62	604.34	352.95	529.09	545.78	657.42	425.06	610.71	584.57	769.96	226.73	375.17	357.62	342.11	381.86	400.04	408.54	553.79	534.11	543.19	468.83	616.38	80.05	88.35	207.99	306.88
TNFSF13B	97.22	73.15	87.06	36.55	44.55	57.53	73.09	33.04	45.29	113.8	97.78	60.77	61.91	37.88	45.42	44.88	37.51	18.38	37.55	36.01	29.84	92.01	78	44.2	39.14	100.9	108.9	70.12	63.72	90.85	85.06	75.65	63.16	100.98	462.54	90.46	127.44
TNFSF9	100	202.08	88.77	153.92	92.97	195.86	66.87	130.33	68.85	64.76	104.09	88.74	150.35	110.19	152.14	70.62	91.38	136.02	155.55	66.72	108.1	92.83	125.58	53.38	78.95	66.75	93.34	109	87.14	48.18	46.18	95	74.05	44.57	83.15	91.69	204.16
TOLLIP	100	229.36	308.98	187.26	168.5	248.5	267.47	207.42	213.79	170.23	328.04	175.56	181.3	235.87	235.03	178.19	167.77	285.64	211.49	181.09	208.24	216.87	203.57	174.5	161.94	208.01	231.13	211.89	209.9	218.87	232.1	219.02	186.22	158.29	353.4	155.07	218.46
TOMM6	100	870.31	745.99	1248.64	950.96	886.27	749.53	992.14	904.99	1065.8	829.57	1117.96	1323.64	743.78	962.82	1299.45	1024.33	986.14	952.46	1102.42	1028.6	966.07	1421.89	1323.71	1348.19	824.26	920.08	926.08	837.71	926.42	964.86	1011.56	999.7	1059.79	576.88	1130.38	765.91
TOX	100	407.88	279.96	379.66	218.86	412.53	387.21	393.73	246.4	222.97	170.33	194.85	316.91	270.31	298.61	369.57	228.46	255.04	314.93	407.72	238.75	248.91	284.69	289.31	222.67	201.8	195.57	83.84	70.28	195.47	187.14	96.76	81.68	138.27	114.34	100.92	92.33
TP53	100	1205.05	1153.98	1525.69	1255.03	1356.34	1113.41	1547.4	1396.89	1327.62	1596.05	1170.05	1721.62	1072.62	1160.37	1395.8	1256.88	1224.17	1326.39	1527.08	1463.65	1443.36	1714.39	1376.52	1804.34	1364.45	1395.68	1389.51	1397.12	1376.56	1438.79	1382.76	1430.95	1268.1	1236.91	1129.15	1344.57
TPR	100	638.48	711.85	495.09	428.03	635.33	679.55	544.25	545.35	487.56	668.7	502.55	403.87	556.11	569.97	426.99	559.9	649.49	576.23	479.73	467.55	596.4	570.94	521.22	487.86	641.09	660.06	633.4	610.01	629.09	597.88	565.59	557.57	500.33	696.41	502.12	570.86
TPSAB1/B2	33.33	164.89	160.46	21.88	52.29	71	115.07	21.25	32.61	21.88	59.93	22.19	15.12	34.43	18.5	18.75	25.5	68.01	23.62	23.3	24.38	19	22.5	24.12	17.38	18.12	42.23	18.25	18.12	16.12	20.12	23.75	16.12	19.25	14.62	24.25	20.38
TRAC	100	12351.7	14487.9	13405.4	12151.3	15743.6	17136.6	16653.4	16632.2	10916.1	11377.4	10445.5	10014.3	12473.8	14676.1	11411.9	11983.7	12353.9	13262.4	10088.1	13509.1	13175.1	10517.2	9298.69	9905.63	13605.7	14292.4	12067.3	12062.4	16816	17572.9	14314.9	15467.1	9885.57	11038.7	9285.52	10769.6
TRAF3	100	588.89	594.06	391.2	420.28	592.48	500.72	379.05	459.29	448.71	627.69	403.2	471.68	513.07	517.74	401.25	450.79	578.08	576.23	427.84	448.98	507.68	594.34	392.06	468.29	482.76	566.72	465.71	437.6	516.21	447.19	448.6	420.35	332.95	654.84	310.75	598.16
TRAF5	100	296.3	310.69	210.35	238.22	293.79	290.79	282.68	323.4	311.78	362.74	343.39	260.9	258.26	211.18	248.14	289.16	190.43	239.84	220.27	271.24	348.31	272.99	300.79	253.71	344.61	366.7	401.68	390.74	397.83	428.96	446.84	396.4	362.97	410.57	371.67	412.21
TRAF6	100	300.02	254.35	189.19	123.95	257.07	227.04	176.22	160.34	160.05	400.59	127.33	215.2	208.33	249.79	174.89	154.13	238.03	262.83	201.21	143.91	167.58	288.59	163.02	188.94	220.42	217.8	159.3	165.86	145.92	171.34	153.93	120.88	160.1	322.22	121.22	257.47
TRAT1	100	912.46	1143.73	427.12	536.49	947.48	992.12	465.32	554.41	523.65	1674.9	124.43	408.3	692.13	890.15	380.79	514.21	1006.54	994.6	410.89	555.09	690.87	1342.34	253.15	701.76	940.68	984.53	475.62	486.32	874.12	902.89	453.88	420.35	555.82	2297.13	171.07	854.33
TRAV1-1	97.22	95.46	100.72	45.53	172.37	89.36	110.41	72.51	382.29	84.19	82.01	89.71	154.77	170.45	49.96	43.56	145.94	170.02	32.18	38.12	148.55	142.94	26.52	76.35	82.32	62.09	106.68	57.17	73.09	41.3	75.34	55.42	72.96	30.93	14.62	32	41.61
TRAV1-2	100	540.54	134.86	159.05	226.6	602.27	164.83	214.76	413.99	139.7	104.09	235.36	281.53	65.42	72.67	86.45	113.89	95.21	47.51	87.9	133.96	74.76	29.64	96.44	74.9	49.67	68.9	187.5	202.4	99.11	99.65	234.86	259.18	79.14	98.75	161.84	219.76
TRAV10	100	81.82	150.22	107.1	131.7	153.02	164.83	136.75	216.51	155.43	132.48	173.63	140.03	158.4	625.6	54.78	154.13	139.42	570.1	63.54	103.46	186.48	600.58	90.12	96.49	172.3	204.46	131.86	107.76	207.86	202.94	182.08	172.06	139.18	166.31	131.07	100.13
TRAV11	0	18.62	17.12	21.88	16.75	19.62	15.62	21.25	16.12	21.88	18.62	20.5	15.12	16.88	18.5	18.75	25.5	18.38	23.62	19.5	24.38	19	22.5	24.12	17.38	18.12	17.75	18.25	18.12	16.12	20.12	23.75	16.12	19.25	14.62	24.25	20.38
TRAV12-1	100	287.62	360.19	170.59	232.41	356.22	345.22	224.86	318.88	278.48	356.43	243.08	101.71	241.04	211.18	117.47	225.73	197.23	227.58	149.32	244.72	288.34	170.81	156.14	168.69	260.78	308.92	295.74	267.99	313.86	374.28	300.83	358.28	197.4	322.22	192.6	269.17
TRAV12-2	100	2534.07	1111.3	571.41	832.81	2772.66	1060.54	673.66	1539.12	960.33	870.57	620.23	620.55	1072.62	3528.81	676.45	859.97	1625.42	3442.03	632.23	970.9	751.66	3085.58	547.05	691.64	661.27	784.52	1112.06	1090.71	783.26	918.69	1269.28	1149.99	382.07	550.89	603.65	1093.6
TRAV12-3	100	485.99	662.34	427.76	426.09	598.6	733.98	433.2	356.02	485.71	561.46	355.93	168.03	440.76	616.52	110.87	429.64	323.04	601.51	102.72	486.78	535.61	450.83	152.69	301.62	566.58	586.72	338.42	358.88	703.42	650.13	387.91	488.96	382.07	394.98	273.83	228.86
TRAV13-1	100	515.74	1029.36	293.72	530.68	776.1	967.24	367.12	810.78	615.24	709.71	551.74	322.8	542.34	1070.68	226.36	596.73	584.88	1164.71	204.39	660.53	727.84	1218.32	286.44	466.27	571.24	937.86	627.3	665.29	699.29	918.69	717.77	813.48	475.77	639.25	556.27	673.59
TRAV13-2	100	365.73	544.55	4096.72	422.22	343.98	569.15	4901.03	605.14	338.61	463.67	882.6	241.73	297.86	705.08	174.89	463.06	323.04	681.2	128.14	490.76	471.54	464.09	215.83	238.87	405.14	555.61	423.79	372	483.17	552.91	507.54	481.34	307.47	311.83	375.97	327.69
TRAV14	100	278.95	454.08	586.16	1247.28	339.09	527.16	669.07	1790.05	266.45	343.81	678.11	1476.94	346.06	359.92	570.2	2499.44	418.26	288.88	528.44	3561.97	433.75	240.23	535.57	2863.05	520.01	471.15	771.36	788.98	506.57	622.18	833.88	993.17	304.75	488.53	526.12	860.84
TRAV16	100	261.59	370.43	118	213.05	260.74	421.42	131.24	268.15	259.97	369.05	234.4	147.4	327.12	231.62	219.76	203.23	455.66	199.99	211.8	208.9	340.1	141.96	142.36	76.25	417.56	413.37	228.66	241.75	366.16	404.66	218.14	287.5	237.43	311.83	172.3	166.45
TRAV17	100	446.31	856.95	300.14	714.67	599.83	953.24	334.08	902.27	708.68	589.84	787.1	1143.82	482.08	500.71	283.78	449.42	391.05	422.21	212.86	460.25	640.76	236.33	356.47	180.16	698.53	748.96	1161.61	778.68	722.69	816.61	1289.52	886.45	610.4	498.92	867.02	543.55
TRAV18	80.56	27.27	42.68	21.88	44.55	36.72	27.99	29.37	50.73	35.16	59.93	30.87	23.58	43.04	22.71	18.75	32.05	18.38	23.62	19.5	35.15	33.68	22.5	25.26	22.94	38.81	40	29.73	31.86	42.67	36.46	29.03	47.92	25.47	14.62	32.61	48.11
TRAV19	100	507.06	1176.17	875.39	1899.97	585.14	1150.73	967.36	2737.62	466.29	1324.78	816.04	1608.12	414.93	435.99	723.31	935.67	455.66	386.96	453.25	908.57	453.46	230.87	755.42	611.34	558.82	564.5	1132.64	1144.12	669.01	624.61	1199.8	1416.79	392.08	436.56	840.56	955.76
TRAV2	100	613.68	679.41	114.8	348.62	1166.6	951.69	145.01	481.03	533.82	523.6	275.87	312.49	263.42	1044.56	100.97	204.59	397.86	978.51	97.43	170.44	371.31	591.22	131.45	69.5	659.72	700.06	240.86	244.57	857.6	1093.67	330.74	410.55	550.36	576.88	191.37	236.67
TRAV20	100	68.19	124.62	246.26	92.97	130.98	155.5	323.98	144.94	112.87	104.09	171.7	54.54	106.75	115.81	37.62	147.99	91.81	85.05	36.01	153.86	129.8	80.34	55.11	93.79	155.23	213.35	95.28	127.44	183.08	201.72	129.3	164.44	119.17	228.67	68.92	137.84
TRAV21	100	251.67	346.53	286.03	315.69	329.29	373.21	289.11	354.21	232.22	318.58	344.36	151.82	173.89	181.66	260.02	272.11	204.03	142.52	235.1	326.95	327.77	85.8	263.48	177.46	557.27	422.26	322.41	342.95	702.05	574.79	466.2	426.89	321.12	363.8	297.21	260.07
TRAV22	100	131.41	169	72.47	178.18	165.26	234.81	74.34	195.67	153.58	151.4	108.03	226.99	218.66	141.92	56.1	120.71	163.22	103.44	51.89	127.33	243.16	49.92	82.66	83.67	208.01	228.91	173.02	192.09	229.89	290.43	184.72	261.36	126.45	239.07	115.68	182.05
TRAV23	100	462.43	664.05	128.26	232.41	618.19	775.97	127.57	244.59	411.7	444.75	183.27	157.72	380.5	252.06	106.91	212.09	295.84	201.53	82.6	253.34	418.96	139.62	106.2	417.68	541.75	562.27	285.83	166.79	644.23	679.29	362.4	215.62	368.42	348.21	169.83	107.93
TRAV24	100	126.46	163.88	78.24	168.5	142	192.83	81.68	197.49	136.93	107.24	95.49	70.75	218.66	109	219.76	214.14	173.42	77.39	164.15	157.18	190.59	47.58	118.82	124.16	259.23	197.8	264.49	266.12	324.87	204.15	292.03	296.21	108.25	181.9	153.22	174.25
TRAV25	100	265.31	274.84	121.85	183.99	413.76	309.45	160.61	256.37	252.57	164.02	146.62	75.17	265.14	137.38	95.69	111.16	187.03	134.1	64.6	122.03	259.59	63.18	60.85	72.88	355.47	284.47	211.89	193.97	461.15	297.72	268.28	245.03	259.26	140.32	153.84	141.74
TRAV26-1	100	240.51	433.59	80.81	191.74	286.45	412.09	73.42	208.36	226.67	315.42	152.41	159.19	773.05	1010.5	283.78	232.55	765.11	815.3	167.32	211.56	822.31	677.8	172.78	159.92	712.5	762.29	286.59	279.24	909.91	978.23	294.67	283.14	423.91	592.47	194.45	180.75
TRAV26-2	100	254.15	377.26	143.01	255.65	287.67	441.63	145.01	305.29	373.77	220.8	299.99	141.5	418.38	396.25	520.7	1145.72	459.06	438.3	343.12	1246.13	589.83	198.89	302.51	1610.68	414.46	466.71	405.5	423.54	484.55	492.15	573.51	631.62	381.16	311.83	324.9	230.16
TRAV27	100	146.29	228.75	75.68	327.31	211.78	300.12	87.19	301.66	208.16	123.02	146.62	237.31	204.88	197.56	2102.61	149.35	234.63	179.3	1843.73	151.87	215.23	110.76	1161.26	83	208.01	202.24	168.45	229.57	268.43	249.11	232.22	239.58	146.46	181.9	157.53	130.04
TRAV29	100	332.26	566.75	349.52	602.34	359.9	629.79	341.42	661.3	331.21	444.75	325.07	508.53	430.43	291.8	300.94	268.02	499.87	229.11	314.52	210.89	398.42	192.65	308.83	143.73	509.15	637.84	468	390.74	485.93	618.53	489.95	406.2	326.58	587.27	358.13	323.79
TRAV3	100	224.4	372.14	126.98	367.99	384.38	365.44	199.16	542.63	252.57	299.65	259.47	260.9	227.27	168.04	260.02	168.45	316.24	129.5	249.92	185.03	266.16	120.12	169.34	137.65	327.53	284.47	182.17	255.81	437.75	340.25	228.7	306.01	253.8	181.9	180.3	193.75
TRAV30	94.44	55.79	56.33	23.09	77.47	42.84	76.2	32.12	59.79	56.44	78.86	71.38	42.75	75.76	36.33	106.25	49.1	18.38	41.38	130.26	55.71	65.72	27.3	53.38	23.62	83.82	75.56	73.93	69.34	66.07	60.76	76.53	91.48	61.86	14.62	62.15	53.31
TRAV34	94.44	68.19	76.82	25.01	36.8	63.65	87.08	25.7	45.29	78.64	18.62	38.58	32.43	70.59	107.86	22.44	30.69	81.61	86.59	34.95	32.5	60.79	74.1	30.42	49.93	93.14	91.12	56.4	48.73	100.49	93.57	43.1	81.68	55.49	14.62	43.69	46.81
TRAV35	100	166.13	249.23	100.69	127.83	231.36	332.78	140.42	172.12	181.33	198.72	148.55	104.65	180.78	156.68	81.17	101.61	238.03	167.04	82.6	117.38	294.92	109.98	75.77	70.85	279.41	280.03	216.47	177.1	330.37	384	208.47	212.36	161.92	228.67	133.53	180.75
TRAV36	100	151.25	167.29	64.77	108.46	144.45	163.28	78.93	104.18	161.9	129.32	78.13	56.01	227.27	102.19	34.98	84.56	251.63	92.72	44.48	94.17	212.77	76.44	48.22	59.38	208.01	191.13	104.42	104.01	234.02	229.67	153.93	153.55	203.77	161.11	77.53	79.32
TRAV38-1	100	249.19	338	109.66	267.27	306.03	390.32	122.98	259.09	206.31	255.49	202.56	116.45	735.17	350.84	225.7	783.59	731.1	257.46	254.16	1089.61	485.5	212.15	199.19	558.04	445.5	504.49	401.68	406.67	448.76	608.81	460.04	481.34	276.54	374.19	261.52	327.69
TRAV38-2	100	174.81	305.56	76.32	172.37	280.33	334.33	112.89	214.7	199.84	255.49	150.48	81.07	623.26	230.49	199.97	267.33	656.29	205.36	190.62	231.45	402.53	173.15	132.6	107.29	232.84	364.48	259.91	338.27	264.3	422.89	333.37	349.57	236.52	389.78	159.37	315.99
TRAV39	100	183.48	227.04	82.73	92.97	209.33	200.6	72.51	146.76	152.65	116.71	84.88	73.7	247.93	274.77	79.19	137.76	374.05	276.62	51.89	115.39	231.66	202.01	92.99	43.86	307.35	320.03	212.66	174.29	360.66	339.04	220.78	225.42	229.24	218.28	130.45	165.15
TRAV4	100	399.2	500.17	241.78	306.01	472.52	611.13	279.01	512.74	358.04	485.75	356.9	184.25	256.53	244.11	197.99	716.07	285.64	177.01	160.97	749.4	290.81	145.08	225.59	487.18	282.51	371.15	212.66	233.32	337.26	443.55	233.1	348.48	223.78	296.24	195.06	200.26
TRAV40	63.89	27.27	64.87	21.88	36.8	28.16	43.54	21.25	16.12	35.16	18.62	20.5	15.12	32.71	31.79	18.75	25.5	18.38	35.25	19.5	25.86	44.36	29.64	24.12	21.59	35.7	51.12	25.15	44.04	46.8	47.39	29.03	63.16	28.2	14.62	24.25	58.52
TRAV41	100	182.24	208.26	61.57	75.53	297.46	248.81	77.09	104.18	153.58	258.65	73.31	69.28	253.09	154.41	131.33	120.71	207.43	147.89	118.61	100.14	282.59	140.4	133.17	51.28	305.8	215.58	159.3	127.44	375.8	260.05	167.13	147.02	169.2	369	108.92	104.03
TRAV5	100	84.3	100.72	96.2	162.69	102.83	133.73	93.62	125.92	98.07	85.16	135.04	85.49	92.97	82.88	137.93	121.39	149.62	73.56	97.43	129.98	100.22	68.64	102.75	84.35	99.35	106.68	160.83	141.49	126.64	131.24	206.71	223.25	65.5	83.15	114.45	132.64
TRAV6	100	130.17	264.6	314.24	118.14	135.88	199.05	373.54	156.72	158.2	182.95	163.98	78.12	204.88	106.73	58.74	88.66	302.64	92.72	31.77	85.55	245.63	71.76	60.27	62.75	139.71	202.24	151.68	104.01	177.58	182.28	114.35	131.77	93.7	244.26	120.61	91.03
TRAV7	5.56	18.62	17.12	21.88	16.75	19.62	15.62	21.25	16.12	21.88	18.62	20.5	15.12	16.88	18.5	18.75	25.5	85.01	23.62	28.59	24.38	19	22.5	24.12	17.38	18.12	17.75	18.25	18.12	16.12	20.12	23.75	16.12	19.25	14.62	24.25	20.38
TRAV8-1	100	135.13	261.18	57.72	118.14	134.65	217.71	68.83	163.06	136	208.18	132.15	60.43	506.18	90.83	66	96.84	635.89	85.05	46.6	87.54	197.16	63.96	59.7	58.71	131.94	124.46	110.52	104.95	169.32	149.47	98.52	130.68	84.6	181.9	72.61	104.03
TRAV8-2	100	1038.92	1439.06	433.53	565.54	1222.91	1520.83	502.95	700.26	1111.13	1081.91	629.88	355.23	1072.62	1124.04	2756.63	1206.42	907.93	1050.54	2526.78	1152.62	1218.27	812.73	1825.41	1106.62	1322.54	1455.69	701.99	669.98	1273.32	1619.85	758.23	764.48	783.24	1226.52	625.19	602.07
TRAV8-3	100	406.64	633.32	132.11	226.6	599.83	744.87	186.31	308	272.93	447.9	164.94	114.97	378.78	429.18	137.93	205.96	299.24	375.47	148.26	159.83	256.31	215.27	152.12	101.89	378.76	404.48	285.83	263.31	469.41	546.84	339.53	343.04	236.52	519.71	190.76	215.86
TRAV8-6	100	358.29	575.28	2726.23	313.76	519.03	609.58	3312.32	369.61	443.16	406.9	582.61	148.87	242.76	271.36	97.67	186.18	234.63	242.14	73.07	200.28	404.99	171.59	141.79	125.51	344.61	355.59	224.09	259.56	481.8	420.46	250.69	270.07	250.16	207.88	197.52	184.65
TRAV9-1	11.11	18.62	17.12	21.88	16.75	19.62	15.62	21.25	17.21	21.88	18.62	20.5	15.12	16.88	24.98	18.75	25.5	18.38	23.62	19.5	24.38	19	22.5	24.12	17.38	18.12	17.75	18.25	18.12	16.12	20.12	23.75	23.96	19.25	88.35	24.25	20.38
TRAV9-2	100	339.69	419.94	91.07	139.45	374.58	489.84	105.55	129.54	360.82	346.97	109.96	132.66	254.81	304.29	53.46	180.04	258.44	258.99	43.42	212.22	315.45	127.14	62	98.52	448.61	531.16	151.68	245.5	560.26	578.43	195.27	277.7	323.85	379.39	92.3	287.38
TRBC1/2	100	12930.7	15037.5	7559.81	8548.92	14815.7	15511.6	7861.84	10266.5	8325.6	8797.19	5720.98	4155.18	17465	13295.5	7827.06	9721.56	13088.4	9542.2	5899.71	8104.8	12789.8	4616.67	5584.15	3986.54	16941.6	14674.7	11302.8	9332.86	17855.4	14776.8	11442.9	9953.48	7771.46	8029.55	5762.68	5700.77
TRBV10-1	8.33	18.62	17.12	33.35	16.75	19.62	15.62	26.62	16.12	21.88	18.62	25.08	15.12	16.88	18.5	18.75	25.5	18.38	23.62	19.5	24.38	19	22.5	24.12	17.38	18.12	17.75	18.25	18.12	16.12	20.12	23.75	16.12	19.25	14.62	24.25	20.38
TRBV10-2	50	52.07	17.12	112.23	16.75	56.31	15.62	116.56	16.12	29.61	126.17	139.87	35.38	30.99	21.57	34.32	25.5	18.38	23.62	37.07	24.38	19	22.5	28.7	17.38	31.05	46.67	120.43	18.12	16.12	20.12	69.49	16.12	19.25	14.62	49.23	20.38
TRBV10-3	100	895.11	95.6	5954.6	83.28	1149.46	45.1	5725.21	33.52	171.16	413.21	1806.67	122.34	251.37	48.82	909.42	47.74	248.23	35.25	570.8	34.49	179.91	56.16	592.97	43.86	291.83	84.45	1163.89	29.99	199.6	51.04	793.41	49.01	44.57	239.07	393.82	109.23
TRBV11-1	27.78	18.62	17.12	21.88	16.75	19.62	15.62	21.25	16.31	22.2	18.62	21.22	25.06	32.71	21.57	18.75	25.5	18.38	23.62	21.18	24.38	19.72	22.5	24.12	17.38	18.12	17.75	18.25	28.11	16.12	20.12	23.75	28.31	19.25	14.62	24.25	20.38
TRBV11-2	80.56	38.43	49.5	21.88	60.04	58.76	32.66	30.29	44.39	31.46	94.63	28.94	15.12	48.21	22.71	18.75	36.83	105.41	32.18	40.24	31.83	28.75	28.08	24.12	17.38	34.15	80.01	28.2	44.98	44.05	40.1	39.58	35.94	22.74	14.62	25.84	20.38
TRBV11-3	5.56	18.62	17.12	21.88	16.75	19.62	15.62	21.25	19.93	21.88	18.62	20.5	15.12	16.88	18.5	18.75	25.5	18.38	23.62	19.5	24.38	19.72	22.5	24.12	17.38	18.12	17.75	18.25	18.12	16.12	20.12	23.75	16.12	19.25	14.62	24.25	20.38
TRBV12-3	55.56	18.62	2103.1	21.88	2126.58	19.62	1453.97	21.25	1932.28	21.88	845.34	20.5	934.51	16.88	1792.79	18.75	2332.36	18.38	876.6	19.5	1615.52	19	420.41	24.12	1037.8	18.12	2484.67	19.06	1823.47	16.12	1859.25	24.63	1619.35	19.25	795.16	24.25	985.67
TRBV12-5	8.33	18.62	30.73	21.88	16.75	19.62	15.62	21.25	16.12	21.88	18.62	20.5	15.12	16.88	23.84	18.75	25.5	18.38	23.62	19.5	24.38	19	22.5	24.12	17.38	18.12	17.75	18.25	19.68	16.12	20.12	23.75	16.12	19.25	14.62	24.25	20.38
TRBV13	77.78	45.87	63.16	82.73	50.36	41.62	26.44	66.08	28.08	21.88	66.24	34.73	15.12	34.43	30.66	32.34	36.14	18.38	26.05	39.18	25.2	19.72	24.18	26.98	17.38	35.7	68.9	39.63	67.47	30.28	31.6	33.43	57.72	19.25	14.62	24.25	20.38
TRBV14	72.22	27.27	51.21	37.2	32.93	42.84	48.21	22.94	32.61	26.83	66.24	20.5	23.58	74.03	21.57	18.75	28.64	112.22	25.29	19.5	24.38	43.54	23.4	24.12	22.27	18.12	40	22.1	32.8	34.41	32.81	23.75	27.23	21.83	14.62	24.25	20.38
TRBV15	33.33	18.62	35.85	21.88	16.75	19.62	26.44	21.25	16.12	21.88	63.08	20.5	23.58	29.27	30.66	18.75	25.5	18.38	23.62	22.24	24.38	19	22.5	24.12	17.38	40.36	48.89	18.25	29.99	27.53	20.12	23.75	28.31	19.25	14.62	24.25	20.38
TRBV16	0	18.62	17.12	21.88	16.75	19.62	15.62	21.25	16.12	21.88	18.62	20.5	15.12	16.88	18.5	18.75	25.5	18.38	23.62	19.5	24.38	19	22.5	24.12	17.38	18.12	17.75	18.25	18.12	16.12	20.12	23.75	16.12	19.25	14.62	24.25	20.38
TRBV18	47.22	18.62	198.02	21.88	122.02	19.62	157.06	21.25	65.22	21.88	66.24	20.5	38.32	16.88	74.94	18.75	105.71	18.38	79.69	19.5	63.67	19	24.18	24.12	17.38	18.12	184.46	18.29	152.74	16.12	144.61	23.75	113.26	19.25	14.62	24.25	65.02
TRBV19	63.89	37.19	792.08	21.88	846.37	19.62	853.72	21.25	1026.38	21.88	536.22	20.5	582.23	41.32	510.93	18.75	589.91	18.38	457.46	19.5	541.82	19.72	191.87	24.12	272.61	18.12	804.52	18.25	971.7	24.78	829.98	30.79	1130.38	19.25	504.12	24.25	741.2
TRBV2	33.33	30.99	17.12	21.88	67.79	31.83	15.62	21.25	24.46	22.2	66.24	20.5	15.12	16.88	26.11	18.75	25.5	18.38	23.62	29.65	24.38	19	22.5	24.12	17.38	32.6	60.01	18.25	18.12	16.12	35.24	23.75	29.4	19.25	14.62	24.25	20.38
TRBV20-1	77.78	37.19	4436.66	21.88	1384.79	33.05	4455.2	21.25	1729.35	21.88	2655.87	20.5	523.27	32.71	4941.24	19.8	2624.24	18.38	4350.04	19.5	2296.61	36.15	2340.71	24.12	925.11	31.05	4682.65	22.87	1686.66	24.78	4491.35	41.34	2001.59	25.47	2723.29	24.25	1318.56
TRBV24-1	27.78	42.15	61.45	21.88	50.36	44.07	51.32	21.25	16.31	21.88	18.62	20.5	15.12	16.88	30.66	18.75	25.5	18.38	23.62	19.5	24.38	24.64	22.5	24.12	17.38	18.12	17.75	18.25	18.12	16.12	20.12	27.27	20.69	19.25	14.62	24.25	20.38
TRBV25-1	44.44	27.27	17.12	21.88	44.55	19.62	15.62	21.25	16.12	21.88	18.62	20.5	15.12	36.16	21.57	108.89	27.28	18.38	23.62	104.84	24.38	23	22.5	52.24	20.24	18.12	17.75	20.58	29.05	27.53	20.12	23.75	23.96	19.25	88.35	24.25	27.31
TRBV27	58.33	24.8	44.38	21.88	44.55	44.07	37.32	21.25	34.42	21.88	18.62	20.5	23.58	16.88	31.79	23.1	25.5	18.38	24.52	21.18	24.38	30.4	22.5	25.26	17.38	31.05	46.67	34.3	52.47	30.28	32.81	25.51	38.12	19.25	14.62	24.25	20.38
TRBV28	41.67	18.62	17.12	21.88	52.29	19.62	29.55	21.25	28.99	21.88	18.62	20.5	29.48	43.04	24.98	48.84	51.83	68.01	32.95	26.48	25.2	39.43	22.5	24.12	17.38	18.12	17.75	18.25	18.12	16.12	27.95	23.75	19.6	19.25	14.62	24.25	20.38
TRBV29-1	61.11	47.11	49.5	21.88	46.48	40.4	31.1	21.25	40.77	21.88	82.01	20.5	23.58	29.27	39.74	23.76	28.64	18.38	26.05	22.24	24.38	23	22.5	24.12	17.38	34.15	17.75	28.96	38.42	26.15	40.1	29.91	46.83	19.25	14.62	24.25	20.38
TRBV3-1	27.78	23.56	32.43	21.88	16.75	30.6	15.62	21.25	18.12	21.88	18.62	20.5	15.12	29.27	18.5	18.75	25.5	18.38	23.62	19.5	24.38	19	22.5	24.12	22.27	18.12	17.75	18.25	29.99	16.12	29.16	24.63	19.6	19.25	14.62	24.25	20.38
TRBV30	5.56	18.62	17.12	21.88	16.75	19.62	15.62	21.25	16.12	21.88	18.62	20.5	15.12	16.88	18.5	18.75	25.5	18.38	23.62	19.5	24.38	19	22.5	24.12	17.38	18.12	17.75	18.25	25.3	16.12	20.12	23.75	18.51	19.25	14.62	24.25	20.38
TRBV4-1	36.11	24.8	35.85	27.58	46.48	19.62	35.77	28.45	29.89	21.88	18.62	23.15	23.58	16.88	18.5	18.75	25.5	18.38	23.62	22.24	24.38	19	22.5	24.12	17.38	18.12	17.75	18.25	22.49	27.53	20.12	23.75	21.78	19.25	14.62	24.25	20.38
TRBV4-2	55.56	54.55	17.12	27.58	40.67	62.43	15.62	33.96	18.12	23.13	18.62	32.8	15.12	46.49	30.66	18.75	25.5	74.81	23.62	24.36	24.38	33.68	22.5	24.12	17.38	38.81	17.75	43.45	45.91	31.66	37.67	29.91	27.23	19.25	14.62	24.25	20.38
TRBV4-3	41.67	18.62	17.12	21.88	16.75	19.62	15.62	21.25	16.12	21.88	18.62	20.5	15.12	41.32	32.93	31.02	41.6	18.38	23.62	34.95	24.54	24.64	22.5	24.12	17.38	34.15	62.23	44.97	69.34	37.17	30.38	50.14	76.23	19.25	14.62	24.25	20.38
TRBV5-1	58.33	18.62	1524.41	21.88	612.02	29.38	1506.84	21.25	743.74	21.88	558.3	20.5	232.89	32.71	795.91	18.75	497.16	18.38	541.74	19.5	457.6	19	178.61	24.12	188.94	18.12	982.31	22.1	401.05	16.12	1002.53	23.75	437.78	19.25	301.43	24.25	143.04
TRBV5-4	2.78	18.62	17.12	21.88	16.75	19.62	15.62	21.25	16.12	21.88	18.62	20.5	15.12	16.88	18.5	18.75	25.5	18.38	23.62	19.5	24.38	20.54	22.5	24.12	17.38	18.12	17.75	18.25	18.12	16.12	20.12	23.75	16.12	19.25	14.62	24.25	20.38
TRBV5-5	47.22	28.51	17.12	21.88	32.93	19.62	15.62	22.03	20.84	23.13	66.24	31.83	23.58	32.71	21.57	18.75	25.5	18.38	23.62	32.83	24.38	19	22.62	24.12	17.38	35.7	40	22.87	18.12	28.91	20.12	23.75	16.12	30.93	14.62	24.25	20.38
TRBV5-6	27.78	18.62	30.73	21.88	34.86	19.62	15.62	21.25	19.02	21.88	18.62	20.5	15.12	29.27	18.5	18.75	25.5	18.38	23.62	19.5	24.38	19	22.5	24.12	17.38	18.12	17.75	23.63	25.3	16.12	32.81	24.63	25.05	19.25	77.96	24.25	20.38
TRBV5-8	5.56	18.62	17.12	21.88	16.75	19.62	15.62	21.25	16.12	21.88	18.62	20.5	23.58	16.88	18.5	18.75	25.5	18.38	23.62	19.5	24.38	19	22.5	24.12	17.38	18.12	17.75	18.25	18.12	16.12	26.73	23.75	16.12	19.25	14.62	24.25	20.38
TRBV6-1	72.22	3762.67	17.12	1667.42	16.75	4218.37	29.55	1690.58	16.12	540.3	410.05	1662.95	41.27	859.13	18.5	1320.57	25.5	890.92	23.62	863.09	24.38	503.57	22.62	1200.87	17.38	810.29	17.75	2022.9	18.12	748.85	25.52	1958.02	23.96	101.88	296.24	946.4	41.61
TRBV6-2	88.89	1170.33	34.14	868.34	38.74	1434.68	15.62	1028.85	16.12	296.98	151.4	677.14	33.9	1067.46	22.71	1380.62	25.5	839.92	26.82	913.92	24.38	872.42	53.82	1351.26	19.57	1893.78	60.01	3104.48	23.43	1818.44	31.6	2929.12	30.49	312.02	265.05	1502.67	133.94
TRBV6-4	52.78	39.67	46.09	21.88	36.8	34.28	31.1	21.25	24.46	21.88	18.62	26.04	29.48	32.71	37.47	18.75	27.96	18.38	42.91	19.5	24.38	31.22	26.52	24.12	17.38	18.12	17.75	18.25	20.61	35.79	20.12	23.75	16.12	22.74	88.35	24.25	32.51
TRBV6-5	100	17046.7	97.3	6043.75	77.47	17075.4	69.98	5411.32	39.86	15682.5	586.69	5031.29	69.28	27986.4	71.53	8796.53	59.33	21875.2	59.77	6481.1	56.37	22103	93.6	5405.06	48.58	28979.5	106.68	10855.4	63.72	28076.3	69.27	10689.1	62.07	14098.3	857.52	5949.75	133.94
TRBV6-6	75	557.89	35.85	194.96	40.67	539.84	27.99	172.55	16.12	420.03	88.32	168.8	15.12	721.4	29.52	324.04	33.42	588.28	23.62	235.1	24.38	614.48	22.5	215.83	17.38	923.61	40	429.12	33.73	792.9	20.12	373.84	45.74	390.26	14.62	225.83	20.38
TRBV6-8	30.56	18.62	17.12	21.88	38.74	25.71	15.62	21.25	19.02	24.05	59.93	23.15	25.06	16.88	18.5	18.75	25.5	18.38	23.62	29.65	24.38	22.18	22.5	24.12	17.38	18.12	42.23	18.25	18.12	16.12	20.12	23.75	16.12	23.65	14.62	24.25	20.38
TRBV6-9	100	4155.68	133.15	1392.29	123.95	3619.76	139.95	1177.53	128.64	2905.96	255.49	1240.46	138.56	4307.72	97.64	1990.42	100.93	4485.22	98.85	1437.07	96.83	4100.88	112.32	1340.36	89.07	5434.53	124.46	2343.79	97.45	4311.38	117.87	1782.98	109.99	2437.05	161.11	1295.91	123.53
TRBV7-2	16.67	18.62	17.12	21.88	16.75	19.62	15.62	21.25	16.12	21.88	18.62	20.5	15.12	48.21	22.71	18.75	25.5	18.38	23.62	19.5	24.38	29.57	22.5	24.12	17.38	31.05	17.75	18.25	20.61	16.12	20.12	23.75	18.51	19.25	14.62	24.25	20.38
TRBV7-3	94.44	73.15	117.79	26.94	46.48	75.9	87.08	37.63	46.2	56.44	75.7	49.19	44.22	86.09	60.18	26.4	36.14	132.62	45.21	21.18	30.51	74.76	25.74	24.12	17.38	69.85	75.56	48.78	54.35	53.69	86.28	39.58	52.27	41.85	93.55	35.07	37.71
TRBV7-4	33.33	18.62	17.12	21.88	16.75	37.95	31.1	21.25	21.74	21.88	18.62	20.5	15.12	30.99	18.5	19.14	28.64	18.38	25.29	30.71	24.38	21.36	22.5	24.12	17.38	18.12	40	18.25	18.12	16.12	20.12	23.75	30.49	21.83	14.62	24.25	20.38
TRBV7-6	8.33	18.62	17.12	21.88	16.75	19.62	15.62	21.25	20.84	21.88	18.62	20.5	15.12	16.88	18.5	18.75	25.5	18.38	23.62	19.5	24.38	19	22.5	24.12	17.38	18.12	17.75	18.25	26.24	16.12	20.12	23.75	26.14	19.25	14.62	24.25	20.38
TRBV7-7	16.67	32.23	17.12	21.88	16.75	35.5	31.1	21.25	28.08	21.88	18.62	20.5	15.12	16.88	21.57	18.75	25.5	18.38	23.62	19.5	24.38	19	22.5	24.12	17.38	18.12	17.75	18.25	18.12	26.15	20.12	23.75	16.12	19.25	14.62	24.25	20.38
TRBV7-8	91.67	61.99	51.21	27.58	81.34	53.86	59.09	30.29	37.14	38.86	82.01	34.73	25.06	43.04	60.18	34.98	40.92	68.01	31.42	30.71	27.19	55.86	22.5	24.12	18.89	55.88	80.01	40.4	82.46	50.93	63.19	39.58	80.59	27.29	88.35	24.25	40.31
TRBV7-9	33.33	18.62	17.12	21.88	38.74	19.62	15.62	21.25	23.55	21.88	18.62	20.5	15.12	16.88	31.79	69.3	39.55	18.38	28.35	50.83	24.38	19	22.5	24.12	20.24	18.12	17.75	31.25	71.21	16.12	20.12	43.1	42.47	19.25	14.62	24.25	20.38
TRBV9	83.33	57.03	83.65	28.22	77.47	55.09	68.42	25.7	49.82	37.01	18.62	24.11	15.12	74.03	44.28	40.92	50.47	74.81	34.48	36.01	33.16	51.75	22.5	35.02	17.54	49.67	60.01	55.64	86.21	56.44	59.54	44.86	116.52	25.47	14.62	24.25	20.38
TRDC	100	174.81	242.4	74.39	129.76	194.64	261.25	81.68	180.27	160.98	239.72	74.27	100.23	261.7	151.01	65.34	185.5	244.83	114.94	61.42	135.95	304.77	99.06	71.75	72.88	189.38	148.9	121.19	123.69	183.08	195.65	109.07	148.1	104.61	166.31	75.69	42.91
TRDV1	100	117.78	165.59	26.29	149.13	100.38	125.96	44.05	104.18	104.54	123.02	95.49	201.94	106.75	118.08	139.91	132.3	115.62	67.43	146.14	120.7	139.65	64.74	112.51	56.68	180.06	166.68	201.99	157.42	158.3	151.9	243.65	203.64	93.7	83.15	121.22	258.77
TRDV2	11.11	18.62	32.43	21.88	16.75	25.71	15.62	21.25	23.55	21.88	18.62	20.5	15.12	37.88	18.5	18.75	25.5	18.38	23.62	19.5	24.38	19	22.5	24.12	17.38	18.12	17.75	18.25	18.12	16.12	20.12	23.75	16.12	19.25	14.62	24.25	20.38
TRDV3	13.89	18.62	17.12	21.88	42.61	30.6	15.62	21.25	16.12	23.13	18.62	20.5	15.12	16.88	23.84	18.75	25.5	18.38	23.62	24.36	24.38	19	22.5	24.12	17.38	18.12	17.75	18.25	18.12	16.12	20.12	23.75	16.12	19.25	14.62	24.25	20.38
TREM1	5.56	18.62	17.12	21.88	16.75	19.62	15.62	21.25	16.12	21.88	18.62	20.5	15.12	16.88	18.5	18.75	25.5	64.61	23.62	19.5	24.38	19	22.5	24.12	17.38	18.12	40	18.25	18.12	16.12	20.12	23.75	16.12	19.25	14.62	24.25	20.38
TRGC1	97.22	61.99	83.65	47.46	89.09	57.53	59.09	43.14	68.85	32.38	18.62	45.34	61.91	48.21	64.72	52.8	96.84	64.61	72.79	77.31	67.64	23.82	73.32	43.05	64.1	62.09	46.67	54.88	71.21	46.8	52.25	53.66	83.85	20.01	98.75	36.31	61.12
TRGC2	100	619.88	621.37	2136.22	1810.88	697.76	730.87	2601.03	2309.13	292.35	369.05	690.65	1889.66	318.52	781.15	2372.54	1303.94	533.87	862.04	2084.12	1334.99	222.62	735.52	1076.88	1197.72	487.42	548.94	921.51	985.76	607.06	644.05	1078.41	1230.57	199.22	389.78	387.67	988.27
TRGV2	86.11	53.31	17.12	149.43	249.84	45.29	15.62	191.82	304.38	21.88	18.62	48.23	277.11	68.87	210.05	245.5	257.1	132.62	278.92	250.98	230.13	32.86	233.99	145.8	241.57	32.6	57.78	74.7	97.45	44.05	47.39	86.2	108.9	19.25	83.15	30.15	109.23
TRGV3/5	100	508.3	501.88	677.23	424.15	461.5	440.08	798.48	463.82	278.48	331.2	324.1	412.72	346.06	400.79	425.67	574.22	421.66	484.27	372.77	570.34	313.81	315.11	277.83	448.05	461.03	462.26	379.58	417.92	430.86	456.91	416.94	454.11	225.6	415.77	222.14	483.73
TRGV4	69.44	44.63	17.12	21.88	58.1	39.17	15.62	32.12	38.95	21.88	18.62	22.19	35.38	39.6	23.84	27.06	32.05	91.81	32.18	51.89	27.85	25.47	28.08	28.13	37.11	35.7	40	18.25	18.12	28.91	20.12	23.75	27.23	26.38	14.62	24.25	62.42
TRGV8	86.11	76.87	35.85	198.17	182.06	96.71	26.44	245.05	301.66	32.38	18.62	82.95	337.54	44.76	32.93	2002.96	330.08	18.38	29.88	1733.59	353.48	41.07	35.1	888.02	445.35	43.46	17.75	51.83	70.28	34.41	43.75	78.29	69.7	19.25	14.62	32.61	78.02
TRGV9	2.78	18.62	17.12	21.88	16.75	19.62	15.62	21.25	16.12	21.88	18.62	20.5	15.12	16.88	18.5	18.75	25.5	18.38	23.62	21.18	24.38	19	22.5	24.12	17.38	18.12	17.75	18.25	18.12	16.12	20.12	23.75	16.12	19.25	14.62	24.25	20.38
TRIM10	5.56	18.62	17.12	21.88	16.75	19.62	15.62	21.25	16.12	21.88	18.62	20.5	15.12	16.88	18.5	18.75	25.5	18.38	23.62	19.5	24.38	19	22.5	24.12	17.38	18.12	40	18.25	18.12	16.12	20.12	23.75	20.69	19.25	14.62	24.25	20.38
TRIM22	100	1263.32	1565.38	619.51	770.84	1084.58	1136.74	434.12	499.15	1028.79	4103.67	624.09	905.03	902.18	847.01	390.69	666.97	673.29	686.57	273.22	366.08	684.3	881.37	277.83	435.23	1369.11	1360.12	881.11	913.61	861.73	981.88	595.5	632.71	1505.53	5961.1	1459.59	3201.48
TRIM25	100	534.34	559.92	473.93	468.7	528.83	527.16	529.57	506.4	843.75	839.03	847.87	785.64	449.37	398.52	446.13	432.37	510.07	411.48	517.85	431.07	652.26	760.48	661.28	647.78	622.46	724.51	666.17	598.77	512.08	515.24	569.99	546.68	1284.48	1460.39	1313.76	1319.86
TRIM26	100	318.62	327.76	357.85	350.56	355	332.78	369.87	381.38	293.28	435.29	291.31	502.63	371.89	376.95	310.18	316.44	353.65	356.31	359	311.03	329.42	412.61	287.59	404.86	270.1	380.03	367.38	345.77	330.37	358.48	336.89	359.37	383.89	649.64	403.66	638.48
TRIM31	0	18.62	17.12	21.88	16.75	19.62	15.62	21.25	16.12	21.88	18.62	20.5	15.12	16.88	18.5	18.75	25.5	18.38	23.62	19.5	24.38	19	22.5	24.12	17.38	18.12	17.75	18.25	18.12	16.12	20.12	23.75	16.12	19.25	14.62	24.25	20.38
TRIM33	100	450.03	534.31	383.51	360.24	489.65	500.72	417.6	375.95	380.24	501.52	394.52	408.3	395.99	465.51	371.55	375.09	377.45	496.53	398.19	378.02	419.78	472.66	394.36	435.9	442.4	455.6	412.36	407.61	389.57	408.3	418.7	385.51	382.98	524.91	377.2	430.42
TRIM34	100	226.88	244.11	171.23	234.35	209.33	203.71	143.18	183.9	269.22	242.88	210.28	221.1	192.83	185.07	232.3	233.92	176.82	195.4	151.44	194.31	237.41	184.85	179.67	157.22	282.51	233.35	227.9	213.64	213.37	222.38	218.14	208	306.56	254.66	274.44	284.78
TSC2	100	309.94	399.45	194.32	253.72	299.91	284.57	232.2	187.52	274.78	350.12	194.85	229.94	270.31	267.95	202.61	257.79	326.45	318.76	222.39	252.67	275.2	251.15	188.28	243.59	333.74	375.59	297.26	297.04	295.96	323.24	275.32	233.05	237.43	296.24	231.98	245.77
TYK2	100	776.09	865.48	522.03	627.51	776.1	668.67	585.55	603.33	755.86	851.65	559.46	596.97	848.8	766.39	500.25	630.83	856.92	832.92	536.91	525.91	711.41	670.78	549.35	573.55	726.47	906.75	675.32	714.02	748.85	723.04	663.23	633.8	635.87	805.55	559.35	838.73
TYROBP	100	55.79	39.26	46.17	54.23	41.62	32.66	47.73	34.42	36.08	100.94	39.55	138.56	67.15	30.66	324.7	53.19	108.82	32.18	258.4	44.43	71.47	30.42	187.71	53.98	63.64	62.23	28.2	28.11	45.43	41.32	29.03	27.23	32.75	114.34	35.07	68.92
UBA5	100	543.01	518.95	509.2	449.33	532.5	524.05	509.38	480.12	682.78	432.13	669.42	539.48	397.71	442.8	460.65	485.57	476.07	489.64	545.39	494.07	605.44	595.9	609.04	575.58	569.69	548.94	532.02	531.3	523.09	538.33	559.44	523.81	646.79	478.14	594.42	474.63
UBE2F	100	581.45	766.47	314.24	352.49	825.07	956.35	548.84	619.63	546.78	406.9	413.81	272.69	408.05	396.25	281.14	248.92	564.48	496.53	338.88	499.38	561.08	322.91	382.3	253.71	746.65	817.85	525.92	477.89	1211.37	1175.09	752.07	718.74	711.38	441.76	495.35	347.2
UBE2I	100	2038.17	1899.96	2281.8	2196.3	2234.04	1908.04	2277.05	2367.1	2409.14	1990.33	2290.9	2386.39	2153.86	2421.8	2538.18	2445.56	2244.31	2501.83	2492.89	2530.06	2777.46	2514.64	2484.4	2539.84	2342.39	2578.01	2596.85	2371.63	2488.82	2454.69	2487.55	2595.09	2545.31	1860.57	2373.99	2496.69
UBE2V1	100	2934.51	2944.69	2994.3	2548.79	2909.77	2690.23	2907.58	2664.24	2772.73	2709.5	2860.01	2918.5	2301.93	2583.03	2862.88	2528.77	2509.55	2549.34	2768.24	2630.2	2989.4	3030.98	3063.59	3174.12	2801.86	2813.59	2634.96	2596.52	2892.15	2920.11	2695.14	2699.64	2935.56	2286.73	2746.89	2491.49
UQCR10	100	473.59	530.9	629.77	571.35	561.88	559.82	584.64	669.46	620.79	526.76	615.41	622.02	506.18	534.77	554.36	498.52	472.67	487.34	464.9	526.57	617.76	549.88	563.12	599.87	493.62	540.05	564.8	517.24	556.13	603.95	685.22	607.66	595.85	498.92	541.5	568.26
UQCRQ	100	2488.2	2273.81	3768.36	3036.86	2773.89	2271.92	3485.79	3361.78	3866.28	2378.3	3898.87	3872.17	2160.74	2696.57	3486.54	2958.41	2618.36	2743.2	3321.04	3240.99	3764.89	3226.76	3470	3692.34	2687	2806.92	3251.58	2821.41	3071.1	3242.14	3587.95	3741.81	3424.97	1663.08	3385	2535.7
USP15	100	768.65	786.96	592.57	490	670.83	693.55	538.75	491.9	758.64	1220.69	708.97	757.63	537.17	623.33	630.26	637.65	680.09	701.13	618.46	545.14	690.87	871.23	630.28	705.14	734.23	753.4	704.28	688.72	640.1	625.82	650.92	625.09	926.06	1465.59	858.4	1085.8
USP18	100	45.87	75.11	44.89	75.53	34.28	41.99	33.96	51.64	460.73	479.45	299.02	399.45	75.76	47.69	50.82	56.6	74.81	34.48	46.6	56.37	134.72	123.24	82.09	122.13	135.05	173.35	121.19	112.44	85.35	87.49	65.09	66.43	1198.97	1268.1	910.71	1183.33
VAV1	100	914.94	932.06	811.9	823.13	905.86	780.63	793.89	800.81	827.1	1072.44	763.95	821.01	624.98	706.22	758.95	791.09	666.49	652.85	683.06	688.39	843.67	865.77	736.48	897.44	951.55	1008.98	804.89	827.4	841.08	831.19	747.67	680.63	840.55	951.07	678.72	897.25
VAV3	94.44	53.31	90.47	80.16	79.41	46.52	66.87	106.46	100.55	38.86	59.93	65.59	81.07	34.43	32.93	58.74	81.16	18.38	31.42	40.24	70.96	23.82	24.18	44.77	37.11	72.96	46.67	61.74	62.78	94.98	80.2	53.66	65.34	19.25	93.55	40.61	44.21
VSIR	100	89.26	121.2	41.04	58.1	102.83	83.97	47.73	48.92	60.14	173.48	51.12	76.65	84.36	61.31	38.28	57.97	64.61	41.38	55.07	49.74	71.47	67.08	53.96	39.81	82.27	100.01	41.92	41.23	57.82	87.49	42.22	54.45	48.21	202.69	49.23	136.54
WAS	100	1491.43	1626.83	1409.61	1411.91	1608.51	1460.19	1354.67	1485.67	1360	1384.71	1109.28	1406.19	1299.89	1208.06	1282.95	1258.93	1261.57	1209.92	1206.21	1301.17	1358.75	1319.72	1171.02	1345.49	1515.02	1564.59	1466.49	1441.16	1515.59	1464.31	1346.69	1428.77	1287.21	1320.07	1132.85	1356.27
WDR45	100	524.42	568.45	289.87	350.56	544.74	562.93	264.33	288.98	271.07	469.98	162.05	198.99	485.52	386.03	217.78	295.3	408.06	426.81	234.04	312.36	290.81	290.15	164.75	221.32	454.82	442.26	336.9	288.61	466.65	483.65	312.26	324.52	216.51	530.11	174.76	351.1
XAF1	100	254.15	375.55	86.58	178.18	211.78	283.02	95.45	136.79	660.57	2668.49	366.54	729.63	296.13	240.7	122.75	190.27	367.25	242.9	153.56	170.44	466.61	588.1	190.58	286.78	889.46	848.97	445.89	487.26	509.33	539.55	305.23	343.04	1671.1	4958.05	1147.61	2678.74
XCL1/2	100	1547.22	1980.2	852.95	1636.57	1604.84	2034	839.78	2124.32	759.56	315.42	1766.16	826.91	769.6	658.53	643.46	1226.87	720.9	533.32	596.22	1463.65	498.64	214.49	884.58	444.67	1920.17	1915.73	1346.06	1587.34	2583.8	2432.82	1867.42	2469.86	361.15	197.49	1282.99	382.31
ZAP70	100	1342.66	1560.26	926.06	1258.9	1513.03	1202.05	1076.57	1071.67	1172.19	1829.46	1198.02	1043.59	964.16	749.36	1042.73	1119.8	914.73	865.87	1053.71	1075.69	1228.95	1379.78	1308.79	1294.88	1204.57	1240.11	1304.14	1269.68	1061.33	1209.12	1249.93	1262.15	1102.54	1585.12	1091.62	1570.83
ZBED2	100	308.7	119.49	347.59	143.32	356.22	144.62	466.24	226.47	660.57	236.57	974.23	579.28	304.74	398.52	357.7	338.26	353.65	481.21	450.08	693.69	376.24	423.53	563.7	410.26	102.45	120.01	224.09	196.78	118.38	131.24	282.36	273.34	400.26	119.53	557.5	217.16
ZBTB16	27.78	18.62	17.12	21.88	16.75	35.5	38.88	21.25	20.84	21.88	18.62	21.22	15.12	34.43	18.5	18.75	25.5	18.38	23.62	19.5	24.38	25.47	27.3	24.12	17.38	18.12	17.75	18.25	18.12	16.12	20.12	32.55	30.49	19.25	14.62	24.25	55.92
ZBTB7A	100	457.47	442.13	525.24	482.26	457.83	443.19	603.91	492.81	360.82	520.45	460.11	532.11	445.92	496.17	448.77	416.69	523.67	463.59	435.25	465.56	352.42	438.35	442	505.4	344.61	395.59	448.94	449.78	381.31	422.89	476.75	470.45	366.6	462.54	463.35	582.56
ZNF683	38.89	18.62	17.12	21.88	67.79	19.62	15.62	21.25	16.12	21.88	18.62	25.08	33.9	37.88	23.84	23.76	25.5	71.41	23.62	37.07	24.38	19	27.3	32.72	100.54	31.05	17.75	18.25	18.12	16.12	20.12	23.75	16.12	19.25	88.35	24.25	44.21
