# Supplementary material for: Innate TCRβ-chain engagement drives human T cells toward distinct memory-like effector phenotypes with immunotherapeutic potentials
Source: Sci Adv. 2023 Dec 6;9(49):eadj6174. doi: 10.1126/sciadv.adj6174 (PMC10699787; doi:10.1126/sciadv.adj6174)
Supplement: Supplementary file 2 — Tables S1 to S8 [file sciadv.adj6174_tables_s1_to_s8.zip › adj6174_Table_S7.xlsx]

## Sheet: Sheet1
List of genes used to define the TRM signature. Related to Supp Fig 6E.
ATF3
BHLHE40
BTG3
CPD
CREM
CTLA4
DUSP1
DUSP4
ELL2
FOS
GPR171
GZMB
HAVCR2
HSPA5
IFNG
INPP4B
IRF4
ISG20
JUNB
LITAF
NFIL3
P4HB
PPP1R15A
PRDX6
RBPJ
RGS1
RGS10
RUNX3
SLC7A5
TIGIT
TNFRSF1B
UBE2S
