# Supplementary material for: Innate TCRβ-chain engagement drives human T cells toward distinct memory-like effector phenotypes with immunotherapeutic potentials
Source: Sci Adv. 2023 Dec 6;9(49):eadj6174. doi: 10.1126/sciadv.adj6174 (PMC10699787; doi:10.1126/sciadv.adj6174)
Supplement: Supplementary file 2 — Tables S1 to S8 [file sciadv.adj6174_tables_s1_to_s8.zip › adj6174_Table_S8.xlsx]

## Sheet: Sheet1
List of antibodies and fluorescent reagents used in this study.
NAME	SUPPLIER	CAT#
Alexa Fluor® 700 Mouse anti-Ki-67	BD	561277
BV421 Mouse Anti-Human CD279 (PD-1)	BD	562516
BV510 Mouse Anti-Human CD4	BD	562970
BV605 Mouse Anti-Human CD8	BD	564116
CD25 PE	BD	341011
PE Mouse Anti-Human CD38	BD	555460
PE-CF594 Mouse Anti-Human TIM-3 (CD366)	BD	565560
PE-CF594 Mouse Anti-Human CD197 (CCR7)	BD Biosciences	562381
Purified TCR Vβ2 (MPB2D5)	Beckman Coulter	Off-catalogue
TCR Vβ17-PE, E17.5F3.15.13, 1 mL, ASR	Beckman Coulter	IM2048
TCR Vβ2-PE, MPB,2D5, 1 mL, ASR	Beckman Coulter	IM2213
TCR Vβ8-PE, 56C5.2, 1 mL, ASR	Beckman Coulter	IM2289
Alexa Fluor® 700 anti-human CD3 Antibody	Biolegend	317340
APC anti-human CD69 Antibody	Biolegend	310909
APC anti-human IFN-γ Antibody	Biolegend	502512
APC anti-human T-bet Antibody	Biolegend	644814
APC Mouse IgG1, κ Isotype Ctrl Antibody	Biolegend	400120
APC/Cy7 anti-human CD3 Antibody	Biolegend	317342
Brilliant Violet 421™ anti-human CD127 (IL-7Rα) Antibody	Biolegend	351310
Brilliant Violet 421™ anti-human CD3 Antibody	Biolegend	317343
Brilliant Violet 421™ anti-human/mouse Granzyme B Recombinant Antibody	Biolegend	396414
Brilliant Violet 421™ Mouse IgG1, κ Isotype Ctrl Antibody	Biolegend	400158
Brilliant Violet 605™ anti-human TNFa Antibody	Biolegend	502936
Brilliant Violet 711™ anti-human CD127 (IL-7Rα) Antibody	Biolegend	502936
Brilliant Violet 785™ anti-human CD25 Antibody	Biolegend	302638
CD45RA PerCP/Cy5	Biolegend	304122
FITC anti-human CD4 Antibody	Biolegend	980802
PE anti-human FOXP3 Antibody	Biolegend	320107
PE anti-human GM-CSF antibody	Biolegend	502306
PE anti-human IRF4 Antibody	Biolegend	646404
PE anti-human KLRG1 (MAFA) Antibody	Biolegend	367712
PE anti-TCF1 (TCF7) Antibody	Biolegend	655208
PE Rat IgG2a, κ Isotype Ctrl Antibody	Biolegend	400508
PE/Cyanine7 anti-human CD3 Antibody	Biolegend	300419
PE/Cyanine7 anti-human CD4 Antibody	Biolegend	980808
PerCP/Cy5.5 anti-human CD45RA Antibody	Biolegend	304122
PerCP/Cy5.5 anti-human CD8 Antibody	Biolegend	344710
PerCP/Cy5.5 anti-human IFNg Antibody	Biolegend	506528
Purified anti-human TCR Vβ13.1 Antibody (H131)	Biolegend	362402
TotalSeq™-C0022 anti-human CD137L (4-1BB Ligand) Antibody	Biolegend	311519
TotalSeq™-C0034 anti-human CD3 Antibody	Biolegend	300479
TotalSeq™-C0045 anti-human CD4 Antibody	Biolegend	344651
TotalSeq™-C0046 anti-human CD8 Antibody	Biolegend	344753
TotalSeq™-C0047 anti-human CD56 (NCAM) Antibody	Biolegend	362559
TotalSeq™-C0063 anti-human CD45RA Antibody	Biolegend	304163
TotalSeq™-C0085 anti-human CD25 Antibody	Biolegend	302649
TotalSeq™-C0088 anti-human CD279 (PD-1) Antibody	Biolegend	329963
TotalSeq™-C0140 anti-human CD183 (CXCR3) Antibody	Biolegend	353747
TotalSeq™-C0143 anti-human CD196 (CCR6) Antibody	Biolegend	353440
TotalSeq™-C0145 anti-human CD103 (Integrin αE) Antibody	Biolegend	350233
TotalSeq™-C0146 anti-human CD69 Antibody	Biolegend	310951
TotalSeq™-C0148 anti-human CD197 (CCR7) Antibody	Biolegend	353251
TotalSeq™-C0152 anti-human CD223 (LAG-3) Antibody	Biolegend	369335
TotalSeq™-C0158 anti-human CD134 (OX40) Antibody	Biolegend	350035
TotalSeq™-C0159 anti-human HLA-DR Antibody	Biolegend	307663
TotalSeq™-C0168 anti-human CD57 Recombinant Antibody	Biolegend	393321
TotalSeq™-C0169 anti-human CD366 (Tim-3) Antibody	Biolegend	345049
TotalSeq™-C0171 anti-human/mouse/rat CD278 (ICOS) Antibody	Biolegend	313553
TotalSeq™-C0189 anti-human CD244 (2B4) Antibody	Biolegend	329529
TotalSeq™-C0251 anti-human Hashtag 1 Antibody	Biolegend	394661
TotalSeq™-C0253 anti-human Hashtag 3 Antibody	Biolegend	394665
TotalSeq™-C0254 anti-human Hashtag 4 Antibody	Biolegend	394667
TotalSeq™-C0358 anti-human CD163 Antibody	Biolegend	333637
TotalSeq™-C0389 anti-human CD38 Antibody	Biolegend	303543
TotalSeq™-C0390 anti-human CD127 (IL-7Rα) Antibody	Biolegend	351356
TotalSeq™-C0830 anti-human CD319 (CRACC) Antibody	Biolegend	331823
TotalSeq™-C0864 anti-human CD352 (NTB-A) Antibody	Biolegend	317213
TotalSeq™-C1045 anti-human CD160 Antibody	Biolegend	341215
Ultra-LEAFª Purified anti-human CD3 Antibody	Biolegend	317326
Ultra-LEAFª Purified Human IgG1 Isotype Control Recombinant Antibody	Biolegend	403502
Ultra-LEAFª Purified Mouse IgG2a, κ Isotype Ctrl Antibody	Biolegend	400264
Biotin Antibody APC	Miltenyi	130-113-288
FITC anti-biotin	Miltenyi	130-113-290
TCR Vβ5.1 Antibody, anti-human, PE, REAfinity™	Miltenyi	130-118-236
TCR Vβ5.1 Antibody, anti-human, REAfinity (REA1062)	Miltenyi	130-118-235
CellTrace™ Violet Cell Proliferation Kit	ThermoFisher	C34557
CellTrace™ Violet Cell Proliferation Kit	ThermoFisher	C34557
Goat anti-Human IgG (H+L) Cross-Adsorbed Secondary Antibody, Alexa Fluor™ 647	ThermoFisher	A-21445
Goat anti-Mouse IgG (H+L) Cross-Adsorbed Secondary Antibody, Alexa Fluor™ 647	ThermoFisher	A-21235
Hoechst 33342	Thermofisher	H3570
Purified TCR V beta 8a Monoclonal Antibody (I6G8)	ThermoFisher	TCR1648
anti-CD3ehSP34	This study	n/a
anti-TRBV12-3/4PAR	This study	n/a
anti-TRBV20-1PAR	This study	n/a
anti-TRBV5-1PAR	This study	n/a
anti-TRBV6-5AM	This study	n/a
anti-TRBV6-5PAR	This study	n/a
